# Supplementary material for: Towards general network architecture design criteria for negative gas adsorption transitions in ultraporous frameworks
Source: Nat Commun. 2019 Aug 12;10:3632. doi: 10.1038/s41467-019-11565-3 (PMC6690989; doi:10.1038/s41467-019-11565-3)
Supplement: Supplementary file 3 — Supplementary Data 1 [file 41467_2019_11565_MOESM3_ESM.zip]

Archive with 10 entries (10 files):
- MOF-FF optimized simulated structures/DUT-151cp_mofff.cif
- MOF-FF optimized simulated structures/DUT-151op_mofff.cif
- MOF-FF optimized simulated structures/DUT-46cp_mofff.cif
- MOF-FF optimized simulated structures/DUT-46op_mofff.cif
- MOF-FF optimized simulated structures/DUT-48cp_mofff.cif
- MOF-FF optimized simulated structures/DUT-48op_mofff.cif
- MOF-FF optimized simulated structures/DUT-49cp_mofff.cif
- MOF-FF optimized simulated structures/DUT-49op_mofff.cif
- MOF-FF optimized simulated structures/DUT-50cp_mofff.cif
- MOF-FF optimized simulated structures/DUT-50op_mofff.cif
