# Supplementary material for: Towards general network architecture design criteria for negative gas adsorption transitions in ultraporous frameworks
Source: Nat Commun. 2019 Aug 12;10:3632. doi: 10.1038/s41467-019-11565-3 (PMC6690989; doi:10.1038/s41467-019-11565-3)
Supplement: Supplementary file 3 — Supplementary Data 1 [file 41467_2019_11565_MOESM3_ESM.zip › MOF-FF optimized simulated structures/DUT-151cp_mofff.cif]

# generated using pymatgen
_publ_contact_author_name            Stefan Kaskel  
_publ_contact_author_address         Faculty of Chemistry and Food Chemistry, TU Dresden, Bergstrasse 66, 01062 Dresden, Germany
_publ_contact_author_email           stefan.kaskel@tu-dresden.de
_publ_contact_author_fax             +49 351 463-37287
_publ_contact_author_phone           +49 351 463-35955

data_DUT-151cp
_symmetry_space_group_name_H-M   'P 1'
_cell_length_a   42.51108000
_cell_length_b   42.40663000
_cell_length_c   42.28387000
_cell_angle_alpha   90.00000000
_cell_angle_beta   90.00000000
_cell_angle_gamma   90.00000000
_symmetry_Int_Tables_number   1
_chemical_formula_structural   CuH14C26NO4
_chemical_formula_sum   'Cu48 H672 C1248 N48 O192'
_cell_volume   76227.3160075
_cell_formula_units_Z   48
loop_
 _symmetry_equiv_pos_site_id
 _symmetry_equiv_pos_as_xyz
  1  'x, y, z'
loop_
 _atom_site_type_symbol
 _atom_site_label
 _atom_site_symmetry_multiplicity
 _atom_site_fract_x
 _atom_site_fract_y
 _atom_site_fract_z
 _atom_site_occupancy
  C  C1  1  0.465958  0.166435  0.244260  1
  C  C2  1  0.438497  0.226184  0.166093  1
  H  H3  1  0.483189  0.210279  0.146268  1
  C  C4  1  0.476935  0.191407  0.192435  1
  C  C5  1  0.302653  0.001094  0.072207  1
  C  C6  1  0.421059  0.224467  0.194277  1
  H  H7  1  0.287422  0.028527  0.032821  1
  C  C8  1  0.458409  0.187983  0.219748  1
  H  H9  1  0.301486  0.021558  0.088087  1
  O  O10  1  0.249820  0.227734  0.017715  1
  C  C11  1  0.430642  0.206143  0.220065  1
  C  C12  1  0.295072  0.005012  0.040237  1
  H  H13  1  0.414636  0.205440  0.240297  1
  C  C14  1  0.467387  0.209827  0.166660  1
  H  H15  1  0.466654  0.230539  0.107854  1
  H  H16  1  0.398466  0.236712  0.196646  1
  C  C17  1  0.307627  0.240075  0.048741  1
  H  H18  1  0.290698  0.224653  0.060784  1
  H  H19  1  0.342025  0.235650  0.086110  1
  C  C20  1  0.443320  0.241412  0.109713  1
  C  C21  1  0.426958  0.241762  0.138719  1
  C  C22  1  0.490608  0.144340  0.241696  1
  O  O23  1  0.188375  0.240345  0.002775  1
  H  H24  1  0.221866  0.002650  0.155542  1
  C  C25  1  0.336790  0.246490  0.063242  1
  H  H26  1  0.499446  0.178971  0.190175  1
  H  H27  1  0.256468  -0.001129  0.109123  1
  H  H28  1  0.415968  0.233578  0.348187  1
  H  H29  1  0.216846  0.208837  0.395688  1
  C  C30  1  0.179210  0.214937  0.478115  1
  C  C31  1  0.328155  0.127249  0.459952  1
  C  C32  1  0.241441  0.152160  0.402685  1
  H  H33  1  0.426589  0.135126  0.400609  1
  H  H34  1  0.464243  0.148851  0.379396  1
  H  H35  1  0.429001  0.095213  0.329610  1
  C  C36  1  0.378207  0.195294  0.380116  1
  C  C37  1  0.206864  0.209736  0.419488  1
  C  C38  1  0.497390  0.035705  0.319237  1
  C  C39  1  0.405972  0.150542  0.398962  1
  C  C40  1  0.231023  0.098887  0.439351  1
  C  C41  1  0.352106  0.186887  0.398647  1
  C  C42  1  0.211783  0.184922  0.440890  1
  C  C43  1  0.493994  0.214918  0.345322  1
  C  C44  1  0.263974  0.018515  0.395429  1
  N  N45  1  0.249845  0.067634  0.398444  1
  C  C46  1  0.210605  0.053495  0.322079  1
  C  C47  1  0.244215  0.095222  0.409294  1
  H  H48  1  0.211938  0.095823  0.350816  1
  C  C49  1  0.406754  0.178341  0.380907  1
  C  C50  1  0.186901  0.235120  0.426441  1
  C  C51  1  0.222669  0.128791  0.450469  1
  C  C52  1  0.250149  0.122341  0.391365  1
  C  C53  1  0.219978  0.071358  0.348512  1
  C  C54  1  0.463483  0.172318  0.368720  1
  H  H55  1  0.226036  0.078330  0.454227  1
  H  H56  1  0.344143  0.107670  0.454715  1
  H  H57  1  0.280043  0.066798  0.458357  1
  C  C58  1  0.475495  0.088339  0.308506  1
  C  C59  1  0.225950  0.156111  0.431844  1
  C  C60  1  0.247769  0.025913  0.368511  1
  C  C61  1  0.492377  0.184746  0.358640  1
  C  C62  1  0.469162  0.025943  0.333514  1
  C  C63  1  0.239057  0.057311  0.371715  1
  H  H64  1  0.429189  0.181090  0.277120  1
  O  O65  1  0.190573  0.014730  0.271078  1
  H  H66  1  0.304354  0.199903  0.436958  1
  H  H67  1  0.454482  0.022085  0.400792  1
  H  H68  1  0.211409  0.129735  0.473671  1
  H  H69  1  0.261756  0.120522  0.368314  1
  C  C70  1  0.448029  0.164185  0.272091  1
  C  C71  1  0.219721  0.021679  0.319097  1
  C  C72  1  0.465813  0.231729  0.341370  1
  H  H73  1  0.195488  0.064485  0.304186  1
  C  C74  1  0.475020  0.116061  0.289866  1
  C  C75  1  0.279160  0.045600  0.443503  1
  C  C76  1  0.352635  0.160821  0.419136  1
  C  C77  1  0.379901  0.142076  0.417324  1
  H  H78  1  0.202819  0.172245  0.489895  1
  H  H79  1  0.423247  0.042250  0.349718  1
  C  C80  1  0.306114  0.177719  0.450044  1
  C  C81  1  0.287589  0.147547  0.496036  1
  H  H82  1  0.375885  0.216551  0.365668  1
  C  C83  1  0.449121  0.079317  0.326636  1
  C  C84  1  0.436984  0.218953  0.351479  1
  C  C85  1  0.445506  0.048574  0.338131  1
  H  H86  1  0.382492  0.121002  0.431981  1
  C  C87  1  0.434974  0.189375  0.366633  1
  H  H88  1  0.331238  0.202050  0.397297  1
  H  H89  1  0.246299  0.172455  0.387479  1
  C  C90  1  0.328887  0.155036  0.441910  1
  C  C91  1  0.264430  0.045720  0.413757  1
  H  H92  1  0.436435  0.139401  0.314334  1
  C  C93  1  0.170955  0.237643  0.455421  1
  C  C94  1  0.452299  0.139828  0.293976  1
  C  C95  1  0.308229  0.123615  0.485996  1
  H  H96  1  0.303953  0.017338  0.477884  1
  H  H97  1  0.002126  0.030943  0.309133  1
  H  H98  1  0.270477  0.193818  0.481656  1
  C  C99  1  0.292910  0.017595  0.454439  1
  C  C100  1  0.286430  0.174233  0.476366  1
  C  C101  1  0.198868  0.189442  0.471066  1
  C  C102  1  0.495092  0.120140  0.263785  1
  H  H103  1  0.001096  0.083836  0.332456  1
  C  C104  1  0.239016  0.007924  0.342204  1
  N  N105  1  0.243010  0.147283  0.618449  1
  C  C106  1  0.188902  0.168213  0.619156  1
  O  O107  1  0.324979  0.165603  0.736941  1
  H  H108  1  0.183297  0.164492  0.594129  1
  C  C109  1  0.261018  0.118214  0.575163  1
  H  H110  1  0.262695  0.096352  0.588888  1
  C  C111  1  0.166288  0.181623  0.639332  1
  C  C112  1  0.328438  0.142308  0.717789  1
  C  C113  1  0.245172  0.172377  0.569699  1
  H  H114  1  0.304539  0.121017  0.613051  1
  O  O115  1  0.121909  0.203856  0.686537  1
  H  H116  1  0.459564  0.181145  0.689259  1
  C  C117  1  0.255734  0.172080  0.538383  1
  H  H118  1  0.208235  0.180555  0.708909  1
  O  O119  1  0.164474  0.223551  0.713001  1
  H  H120  1  0.169011  0.215358  0.501815  1
  C  C121  1  0.467515  0.226058  0.666371  1
  C  C122  1  0.314951  0.126877  0.662432  1
  C  C123  1  0.173585  0.187059  0.671342  1
  C  C124  1  0.202670  0.177338  0.683804  1
  H  H125  1  0.143274  0.188590  0.629708  1
  H  H126  1  0.281751  0.096255  0.534997  1
  C  C127  1  0.248659  0.145666  0.588831  1
  C  C128  1  0.271621  0.118287  0.543887  1
  C  C129  1  0.264908  0.141747  0.639050  1
  C  C130  1  0.151759  0.205675  0.691889  1
  O  O131  1  0.376624  0.200661  0.723474  1
  H  H132  1  0.338709  0.116999  0.659813  1
  H  H133  1  0.265681  0.159407  0.717928  1
  C  C134  1  0.295397  0.129115  0.635820  1
  C  C135  1  0.397521  0.187285  0.706068  1
  C  C136  1  0.271195  0.145745  0.525125  1
  C  C137  1  0.416070  0.208185  0.684615  1
  C  C138  1  0.274131  0.150718  0.695057  1
  C  C139  1  0.254632  0.152263  0.668358  1
  O  O140  1  0.351849  0.123038  0.718349  1
  C  C141  1  0.218423  0.159595  0.631577  1
  O  O142  1  0.404559  0.157807  0.707192  1
  C  C143  1  0.304862  0.138855  0.691648  1
  C  C144  1  0.224754  0.163632  0.663557  1
  C  C145  1  0.448580  0.202837  0.680462  1
  H  H146  1  0.493027  0.222368  0.664005  1
  H  H147  1  0.235100  0.194210  0.579279  1
  H  H148  1  0.253489  0.194155  0.525214  1
  Cu  Cu149  1  0.094345  0.234329  0.705614  1
  C  C150  1  0.401724  0.235297  0.672207  1
  Cu  Cu151  1  0.389326  0.133119  0.741926  1
  O  O152  1  0.089483  0.207399  0.741878  1
  H  H153  1  0.376158  0.238888  0.674091  1
  H  H154  1  0.139383  0.249031  0.510573  1
  H  H155  1  0.310676  0.101690  0.499369  1
  O  O156  1  0.261625  0.200269  0.939189  1
  C  C157  1  0.108888  0.183022  0.789006  1
  C  C158  1  0.283607  0.149525  0.949175  1
  O  O159  1  0.347440  0.155763  0.795961  1
  C  C160  1  0.154071  0.181119  0.889339  1
  C  C161  1  0.356296  0.065679  0.864627  1
  H  H162  1  0.176923  0.009403  0.939210  1
  H  H163  1  0.294215  0.167724  0.902133  1
  C  C164  1  0.258911  0.005917  0.981365  1
  H  H165  1  0.362822  0.068047  0.970280  1
  H  H166  1  0.322739  0.150393  0.849358  1
  Cu  Cu167  1  0.361098  0.179791  0.760324  1
  H  H168  1  0.173967  0.129051  0.948108  1
  H  H169  1  0.307016  0.077967  0.978069  1
  C  C170  1  0.127250  0.082712  0.847934  1
  C  C171  1  0.098496  0.152685  0.780272  1
  N  N172  1  0.332379  0.073939  0.916680  1
  C  C173  1  0.339185  0.047539  0.929431  1
  O  O174  1  0.372495  0.111829  0.778262  1
  O  O175  1  0.246661  0.174104  0.983531  1
  H  H176  1  0.177236  0.079176  0.859670  1
  C  C177  1  0.360937  0.080213  0.835296  1
  O  O178  1  0.425044  0.146596  0.766372  1
  H  H179  1  0.366052  0.042120  0.868824  1
  C  C180  1  0.166809  0.169955  0.917831  1
  H  H181  1  0.149664  0.091167  0.910363  1
  C  C182  1  0.287998  0.124626  0.970615  1
  O  O183  1  0.399243  0.190790  0.782321  1
  C  C184  1  0.103387  0.033158  0.830712  1
  C  C185  1  0.126826  0.162425  0.839035  1
  C  C186  1  0.313332  0.121043  0.909958  1
  O  O187  1  0.200783  0.214272  0.925468  1
  C  C188  1  0.100706  0.065307  0.838224  1
  O  O189  1  0.185928  0.185964  0.968510  1
  C  C190  1  0.339384  0.081774  0.888100  1
  O  O191  1  0.131355  0.229680  0.767312  1
  H  H192  1  0.219516  0.022712  0.954812  1
  C  C193  1  0.356644  0.127071  0.799186  1
  H  H194  1  0.374137  0.067580  0.816989  1
  C  C195  1  0.424070  0.173443  0.780525  1
  C  C196  1  0.453818  0.185701  0.795451  1
  H  H197  1  0.077588  0.076743  0.836113  1
  C  C198  1  0.304429  0.097517  0.961377  1
  H  H199  1  0.096905  0.103289  0.792315  1
  H  H200  1  0.432272  0.230114  0.810191  1
  C  C201  1  0.262699  0.176495  0.957936  1
  C  C202  1  0.122019  0.188276  0.819068  1
  C  C203  1  0.155895  0.066671  0.851781  1
  C  C204  1  0.103828  0.126936  0.800305  1
  C  C205  1  0.185302  0.191800  0.938744  1
  H  H206  1  0.278375  0.125928  0.994585  1
  C  C207  1  0.332196  0.126649  0.853290  1
  N  N208  1  0.126465  0.112660  0.851886  1
  C  C209  1  0.355321  0.046265  0.958320  1
  C  C210  1  0.327773  0.111888  0.882479  1
  C  C211  1  0.349330  0.110792  0.829724  1
  C  C212  1  0.480089  0.224971  0.827458  1
  H  H213  1  0.482679  0.145155  0.782428  1
  C  C214  1  0.164444  0.137784  0.925681  1
  C  C215  1  0.150944  0.116283  0.904285  1
  H  H216  1  0.129282  0.212011  0.826594  1
  C  C217  1  0.481639  0.167587  0.795361  1
  C  C218  1  0.330377  0.019156  0.914862  1
  H  H219  1  0.082176  0.021259  0.821738  1
  Cu  Cu220  1  0.234340  0.235025  0.948139  1
  C  C221  1  0.158216  0.034600  0.844349  1
  C  C222  1  0.453310  0.215092  0.810767  1
  H  H223  1  0.154924  0.206293  0.883432  1
  C  C224  1  0.317110  0.096102  0.930843  1
  C  C225  1  0.139303  0.127453  0.875347  1
  H  H226  1  0.181482  0.023779  0.847257  1
  C  C227  1  0.118008  0.132070  0.829932  1
  C  C228  1  0.140436  0.159452  0.868299  1
  C  C229  1  0.297024  0.148265  0.918914  1
  Cu  Cu230  1  0.217079  0.206112  0.994781  1
  C  C231  1  0.132711  0.017460  0.831361  1
  H  H232  1  0.087427  0.148629  0.757173  1
  C  C233  1  0.235548  0.002746  0.958085  1
  C  C234  1  0.362958  0.017179  0.971906  1
  C  C235  1  0.109600  0.208622  0.764685  1
  H  H236  1  0.376274  0.017815  0.994088  1
  H  H237  1  0.316933  0.019241  0.892683  1
  H  H238  1  0.259125  0.027943  0.994951  1
  C  C239  1  0.270118  0.244499  1.002630  1
  H  H240  1  0.361205  0.281131  0.111886  1
  C  C241  1  0.411535  0.337636  0.165428  1
  H  H242  1  0.313574  0.432455  0.031560  1
  H  H243  1  0.445524  0.307620  0.051196  1
  C  C244  1  0.131797  0.277258  -0.000302  1
  C  C245  1  0.421079  0.362652  0.116295  1
  H  H246  1  0.443762  0.302170  0.180001  1
  C  C247  1  0.317767  0.468259  0.216350  1
  H  H248  1  0.054682  0.331033  0.025138  1
  C  C249  1  0.330871  0.466673  0.185778  1
  C  C250  1  0.351471  0.278440  0.018459  1
  C  C251  1  0.304240  0.454498  0.041434  1
  C  C252  1  0.397507  0.257271  0.138281  1
  C  C253  1  0.009885  0.322695  0.001977  1
  C  C254  1  0.447996  0.343948  0.112066  1
  H  H255  1  0.314738  0.446941  0.230565  1
  H  H256  1  0.294917  0.432622  0.085685  1
  H  H257  1  0.351445  0.455153  0.125261  1
  C  C258  1  0.458756  0.322972  0.135401  1
  C  C259  1  0.403128  0.361615  0.144170  1
  H  H260  1  0.280126  0.434147  0.130148  1
  C  C261  1  0.199132  0.468225  0.193825  1
  C  C262  1  0.372830  0.410095  0.131866  1
  C  C263  1  0.399094  0.292943  0.034022  1
  C  C264  1  0.430208  0.253314  0.081730  1
  C  C265  1  0.428210  0.308778  0.031965  1
  H  H266  1  0.398152  0.333694  0.187118  1
  H  H267  1  0.415678  0.379702  0.097684  1
  H  H268  1  0.461652  0.347927  0.090535  1
  H  H269  1  0.369629  0.366891  0.198996  1
  H  H270  1  0.367884  0.466397  0.017847  1
  C  C271  1  0.301753  0.481514  0.022606  1
  C  C272  1  0.384250  0.269434  0.110549  1
  C  C273  1  0.489196  0.309241  0.134661  1
  H  H274  1  0.383413  0.259660  0.159761  1
  H  H275  1  0.381857  0.410946  0.107687  1
  C  C276  1  0.365979  0.385753  0.181799  1
  C  C277  1  0.041818  0.331613  0.002631  1
  C  C278  1  0.263198  0.480421  0.115642  1
  C  C279  1  0.198051  0.440322  0.211709  1
  H  H280  1  0.487219  0.288434  0.181843  1
  C  C281  1  0.435158  0.326449  0.004784  1
  C  C282  1  0.293562  0.454898  0.072726  1
  H  H283  1  0.339831  0.410830  0.216463  1
  C  C284  1  0.348345  0.411629  0.192113  1
  H  H285  1  0.217228  0.423098  0.210448  1
  C  C286  1  0.355175  0.436057  0.142224  1
  C  C287  1  0.358597  0.266368  0.048060  1
  C  C288  1  0.380369  0.384799  0.151940  1
  C  C289  1  0.244878  0.450728  0.161968  1
  C  C290  1  0.343793  0.438495  0.173319  1
  N  N291  1  0.386711  0.275661  0.055926  1
  C  C292  1  0.438433  0.319074  0.161258  1
  C  C293  1  0.222473  0.473696  0.170449  1
  H  H294  1  0.443621  0.251024  0.059738  1
  H  H295  1  0.246771  0.428597  0.175090  1
  C  C296  1  0.172117  0.432362  0.230602  1
  C  C297  1  0.308663  0.496823  0.230309  1
  C  C298  1  0.264365  0.453886  0.135471  1
  H  H299  1  0.129551  0.254198  0.011196  1
  C  C300  1  0.377440  0.295419  0.009436  1
  C  C301  1  0.147934  0.481134  0.217973  1
  H  H302  1  0.089459  0.484083  0.238744  1
  H  H303  1  0.026506  0.311692  0.224540  1
  C  C304  1  0.279154  0.481724  0.086267  1
  H  H305  1  0.457940  0.338715  0.003273  1
  C  C306  1  0.173893  0.489112  0.199100  1
  H  H307  1  0.173115  0.409495  0.242511  1
  C  C308  1  0.033167  0.356532  0.247891  1
  C  C309  1  0.145249  0.451687  0.233047  1
  C  C310  1  0.400062  0.266909  0.081626  1
  C  C311  1  0.015882  0.329270  0.240276  1
  C  C312  1  0.116886  0.441390  0.247681  1
  C  C313  1  0.332467  0.495400  0.169190  1
  H  H314  1  0.056659  0.359680  0.237583  1
  H  H315  1  0.342135  0.496437  0.145277  1
  H  H316  1  0.082193  0.287442  0.004785  1
  C  C317  1  0.300561  0.252696  0.018878  1
  C  C318  1  0.086608  0.402687  0.453316  1
  H  H319  1  0.123906  0.472925  0.308388  1
  H  H320  1  0.148042  0.364843  0.419140  1
  C  C321  1  0.118569  0.398893  0.396915  1
  H  H322  1  0.084105  0.375437  0.281880  1
  H  H323  1  0.052658  0.321436  0.422999  1
  H  H324  1  0.126203  0.428543  0.343229  1
  H  H325  1  0.039348  0.463659  0.256547  1
  H  H326  1  0.057201  0.436825  0.431169  1
  C  C327  1  0.077315  0.421077  0.427500  1
  C  C328  1  0.155293  0.352899  0.479694  1
  C  C329  1  0.094070  0.421161  0.398872  1
  C  C330  1  0.009360  0.420424  0.295022  1
  C  C331  1  0.125998  0.368744  0.479866  1
  C  C332  1  0.063530  0.492808  0.356657  1
  H  H333  1  0.048342  0.467065  0.397015  1
  C  C334  1  0.107182  0.297399  0.440821  1
  N  N335  1  0.030357  0.406189  0.278057  1
  C  C336  1  0.043360  0.323306  0.447024  1
  H  H337  1  0.132288  0.396111  0.375240  1
  C  C338  1  0.131343  0.262474  0.490067  1
  C  C339  1  0.088571  0.443798  0.374889  1
  C  C340  1  0.061367  0.313590  0.473265  1
  C  C341  1  0.113356  0.383083  0.452424  1
  C  C342  1  0.011974  0.332962  0.450136  1
  C  C343  1  0.108055  0.446209  0.348134  1
  H  H344  1  0.168346  0.349304  0.457725  1
  H  H345  1  0.098756  0.310783  0.420396  1
  C  C346  1  0.127903  0.380571  0.422742  1
  H  H347  1  0.493946  0.271924  0.379217  1
  C  C348  1  0.090796  0.298358  0.469631  1
  C  C349  1  0.134247  0.278938  0.436591  1
  C  C350  1  0.106839  0.472130  0.327755  1
  C  C351  1  0.065209  0.467232  0.377483  1
  H  H352  1  0.030903  0.464721  0.310292  1
  H  H353  1  0.072955  0.405552  0.475027  1
  H  H354  1  0.144688  0.278849  0.412980  1
  C  C355  1  0.084814  0.399289  0.271881  1
  H  H356  1  0.133994  0.395087  0.262488  1
  C  C357  1  0.113780  0.411064  0.261047  1
  C  C358  1  0.057282  0.417546  0.270125  1
  C  C359  1  0.019859  0.379180  0.268133  1
  C  C360  1  0.009943  0.449564  0.310884  1
  C  C361  1  0.146589  0.259830  0.460751  1
  H  H362  1  0.466030  0.255071  0.330219  1
  C  C363  1  0.085395  0.496952  0.332116  1
  H  H364  1  0.298650  0.496540  0.254156  1
  C  C365  1  0.104483  0.281074  0.494340  1
  C  C366  1  0.060113  0.448366  0.258448  1
  H  H367  1  0.183096  0.252453  0.407704  1
  C  C368  1  0.089273  0.459978  0.247952  1
  C  C369  1  0.245431  0.379722  0.570326  1
  Cu  Cu370  1  0.140463  0.256628  0.732288  1
  C  C371  1  0.217625  0.370192  0.554997  1
  C  C372  1  0.414703  0.287231  0.645153  1
  O  O373  1  0.146572  0.282035  0.695423  1
  O  O374  1  0.370475  0.436498  0.645273  1
  C  C375  1  0.111086  0.371276  0.509485  1
  O  O376  1  0.284716  0.374116  0.646941  1
  H  H377  1  0.259345  0.460250  0.713361  1
  C  C378  1  0.127835  0.306389  0.585877  1
  C  C379  1  0.280970  0.381410  0.617766  1
  H  H380  1  0.213145  0.378229  0.530842  1
  C  C381  1  0.083705  0.288300  0.742514  1
  C  C382  1  0.363398  0.358982  0.633038  1
  H  H383  1  0.420591  0.370143  0.606464  1
  C  C384  1  0.446141  0.328611  0.621043  1
  C  C385  1  0.229561  0.351335  0.617727  1
  O  O386  1  0.309875  0.452703  0.633705  1
  O  O387  1  0.355882  0.409921  0.689507  1
  C  C388  1  0.138650  0.293452  0.640832  1
  C  C389  1  0.156222  0.323498  0.585013  1
  H  H390  1  0.392834  0.491287  0.663333  1
  H  H391  1  0.233646  0.344134  0.642246  1
  O  O392  1  0.345092  0.355865  0.656993  1
  C  C393  1  0.176079  0.324533  0.611158  1
  C  C394  1  0.196149  0.350731  0.571040  1
  C  C395  1  0.404497  0.438707  0.723868  1
  C  C396  1  0.418791  0.346771  0.617378  1
  H  H397  1  0.093355  0.280182  0.517598  1
  C  C398  1  0.119157  0.291259  0.613937  1
  C  C399  1  0.387255  0.305331  0.641971  1
  H  H400  1  0.262183  0.394883  0.557723  1
  H  H401  1  0.497413  0.288729  0.590351  1
  C  C402  1  0.275226  0.480123  0.668589  1
  H  H403  1  0.112557  0.304542  0.565029  1
  H  H404  1  0.364482  0.296104  0.650146  1
  H  H405  1  0.005568  0.328960  0.530294  1
  Cu  Cu406  1  0.319739  0.391160  0.669819  1
  O  O407  1  0.361687  0.381686  0.613032  1
  H  H408  1  0.468867  0.337996  0.612983  1
  C  C409  1  0.251413  0.370388  0.601594  1
  N  N410  1  0.169020  0.339522  0.562574  1
  O  O411  1  0.295432  0.428438  0.679196  1
  O  O412  1  0.069905  0.266676  0.726106  1
  C  C413  1  0.443747  0.298776  0.635148  1
  C  C414  1  0.389846  0.335906  0.629436  1
  O  O415  1  0.300655  0.398059  0.601745  1
  C  C416  1  0.494612  0.285241  0.641381  1
  C  C417  1  0.394032  0.450634  0.694792  1
  C  C418  1  0.372452  0.430764  0.674999  1
  C  C419  1  0.399501  0.482367  0.686693  1
  H  H420  1  0.183388  0.311122  0.659899  1
  C  C421  1  0.201904  0.341901  0.602105  1
  C  C422  1  0.294760  0.451892  0.659949  1
  C  C423  1  0.015857  0.327106  0.506632  1
  C  C424  1  0.258416  0.480323  0.697105  1
  C  C425  1  0.128453  0.278620  0.671236  1
  C  C426  1  0.167585  0.309738  0.639386  1
  C  C427  1  0.169909  0.342458  0.507450  1
  N  N428  1  0.465204  0.278484  0.642345  1
  H  H429  1  0.192935  0.330744  0.505941  1
  Cu  Cu430  1  0.336217  0.418051  0.621717  1
  C  C431  1  0.125399  0.360908  0.537373  1
  H  H432  1  0.097003  0.277815  0.614556  1
  C  C433  1  0.155289  0.346870  0.536728  1
  H  H434  1  0.113136  0.364679  0.559839  1
  C  C435  1  0.417160  0.459724  0.746046  1
  H  H436  1  0.060401  0.312326  0.524816  1
  C  C437  1  0.047289  0.317613  0.503170  1
  C  C438  1  0.032403  0.318479  0.745130  1
  H  H439  1  0.401961  0.413608  0.729631  1
  O  O440  1  0.102736  0.262404  0.671219  1
  H  H441  1  0.020245  0.298919  0.733171  1
  C  C442  1  0.420244  0.491637  0.739112  1
  C  C443  1  0.420796  0.258176  0.658028  1
  H  H444  1  0.087961  0.382479  0.511851  1
  O  O445  1  0.113240  0.288135  0.749615  1
  C  C446  1  0.453227  0.253848  0.655508  1
  H  H447  1  0.186779  0.325539  0.964732  1
  C  C448  1  0.163924  0.317165  0.973548  1
  Cu  Cu449  1  0.407763  0.365902  0.887827  1
  C  C450  1  0.420413  0.346635  0.950368  1
  H  H451  1  0.095424  0.442911  0.925387  1
  H  H452  1  0.444460  0.280664  0.842416  1
  C  C453  1  0.429733  0.430331  0.796948  1
  H  H454  1  0.345997  0.451909  0.902211  1
  O  O455  1  0.417813  0.389034  0.850243  1
  C  C456  1  0.462757  0.330342  0.880652  1
  O  O457  1  0.429410  0.421694  0.928551  1
  C  C458  1  0.413212  0.328296  0.979791  1
  C  C459  1  0.104924  0.296184  0.996084  1
  C  C460  1  0.427776  0.456205  0.776471  1
  C  C461  1  0.039361  0.342585  0.947049  1
  C  C462  1  0.440154  0.409562  0.851942  1
  C  C463  1  0.379327  0.444285  0.940810  1
  C  C464  1  0.399576  0.421587  0.922902  1
  C  C465  1  0.098829  0.407614  0.802999  1
  O  O466  1  0.433272  0.331228  0.873299  1
  C  C467  1  0.327651  0.466807  0.947666  1
  C  C468  1  0.136997  0.335967  0.970295  1
  H  H469  1  0.061227  0.403868  0.952527  1
  O  O470  1  0.400892  0.344283  0.927121  1
  C  C471  1  0.223120  0.483520  0.893650  1
  C  C472  1  0.079617  0.340896  0.769405  1
  C  C473  1  0.440738  0.435366  0.827905  1
  H  H474  1  0.287174  0.472179  0.892677  1
  H  H475  1  0.050368  0.349858  0.924805  1
  C  C476  1  0.072118  0.457121  0.815251  1
  H  H477  1  0.072452  0.481065  0.825167  1
  C  C478  1  0.151361  0.386491  0.941035  1
  H  H479  1  0.014149  0.468702  0.896798  1
  O  O480  1  0.206053  0.267820  0.960270  1
  C  C481  1  0.350728  0.454509  0.927562  1
  O  O482  1  0.385648  0.402184  0.903985  1
  C  C483  1  0.156502  0.435393  0.907394  1
  C  C484  1  0.044216  0.445659  0.801538  1
  C  C485  1  0.043907  0.415132  0.788579  1
  C  C486  1  0.254330  0.494495  0.976251  1
  O  O487  1  0.177549  0.422620  0.889684  1
  O  O488  1  0.460940  0.410690  0.874131  1
  H  H489  1  0.422285  0.406796  0.788979  1
  C  C490  1  0.297238  0.476747  0.942808  1
  O  O491  1  0.227225  0.460356  0.874485  1
  N  N492  1  0.086863  0.346617  0.973948  1
  C  C493  1  0.277927  0.478503  0.916006  1
  Cu  Cu494  1  0.454992  0.387892  0.912744  1
  O  O495  1  0.445579  0.363667  0.949850  1
  N  N496  1  0.021637  0.399216  0.775033  1
  C  C497  1  0.384070  0.312670  0.982164  1
  H  H498  1  0.119836  0.392542  0.803384  1
  C  C499  1  0.099656  0.370497  0.960007  1
  C  C500  1  0.070775  0.396480  0.789590  1
  C  C501  1  0.128164  0.449299  0.832891  1
  C  C502  1  0.450450  0.465592  0.837694  1
  C  C503  1  0.160816  0.287031  0.986953  1
  H  H504  1  0.104535  0.339435  0.776369  1
  H  H505  1  0.317772  0.281913  0.980134  1
  H  H506  1  0.176613  0.381566  0.938201  1
  C  C507  1  0.107791  0.325711  0.981277  1
  C  C508  1  0.447813  0.491320  0.817215  1
  C  C509  1  0.099159  0.437948  0.816322  1
  H  H510  1  0.366466  0.313915  0.963174  1
  C  C511  1  0.285813  0.484932  0.972432  1
  C  C512  1  0.137925  0.414241  0.928848  1
  C  C513  1  0.246279  0.487425  0.919925  1
  C  C514  1  0.468367  0.278242  0.852130  1
  C  C515  1  0.191891  0.497534  0.812950  1
  C  C516  1  0.333167  0.469880  0.979920  1
  C  C517  1  0.062567  0.368385  0.775739  1
  C  C518  1  0.386317  0.450628  0.972700  1
  C  C519  1  0.086382  0.398803  0.949222  1
  H  H520  1  0.458991  0.469577  0.861843  1
  O  O521  1  0.153075  0.432092  0.831276  1
  H  H522  1  0.226158  0.475059  0.762971  1
  C  C523  1  0.105817  0.420894  0.934066  1
  Cu  Cu524  1  0.191134  0.444575  0.852234  1
  O  O525  1  0.126320  0.475519  0.848007  1
  H  H526  1  0.023190  0.460648  0.801178  1
  C  C527  1  0.131780  0.364815  0.956585  1
  O  O528  1  0.202509  0.469341  0.816286  1
  O  O529  1  0.148998  0.464793  0.906441  1
  C  C530  1  0.187042  0.263700  0.983477  1
  C  C531  1  0.057164  0.341036  0.974923  1
  C  C532  1  0.436750  0.486248  0.786339  1
  O  O533  1  0.477316  0.352513  0.895587  1
  C  C534  1  0.481375  0.301464  0.872043  1
  C  C535  1  0.486394  0.251508  0.844904  1
  C  C536  1  0.031019  0.371283  0.767164  1
  C  C537  1  0.007527  0.333684  0.946728  1
  Cu  Cu538  1  0.161802  0.490367  0.871159  1
  H  H539  1  0.409588  0.444852  0.982486  1
  O  O540  1  0.266641  0.253531  0.973889  1
  C  C541  1  0.064585  0.316092  0.753182  1
  C  C542  1  0.362863  0.462676  0.992705  1
  H  H543  1  0.002074  0.443797  0.934861  1
  N  N544  1  0.307768  0.480248  0.993080  1
  C  C545  1  0.234816  0.496508  0.949651  1
  C  C546  1  0.015605  0.346263  0.751634  1
  H  H547  1  0.013897  0.452574  0.745736  1
  H  H548  1  0.210121  0.503653  0.952584  1
  C  C549  1  0.322614  0.272095  1.003570  1
  H  H550  1  0.244457  0.500046  0.999480  1
  O  O551  1  0.185904  0.703256  0.208614  1
  C  C552  1  0.286604  0.732904  0.112650  1
  H  H553  1  0.137235  0.625795  0.186227  1
  C  C554  1  0.118742  0.616996  0.232971  1
  C  C555  1  0.272602  0.627224  0.219188  1
  Cu  Cu556  1  0.222295  0.718437  0.186174  1
  H  H557  1  0.360130  0.698547  0.043657  1
  C  C558  1  0.323678  0.524092  0.182948  1
  H  H559  1  0.207564  0.521160  0.157460  1
  O  O560  1  0.236971  0.706493  0.117716  1
  O  O561  1  0.225584  0.654389  0.152675  1
  C  C562  1  0.255741  0.598355  0.172152  1
  Cu  Cu563  1  0.201311  0.690142  0.140395  1
  C  C564  1  0.241150  0.655672  0.178701  1
  C  C565  1  0.288024  0.600116  0.229502  1
  H  H566  1  0.270404  0.549626  0.168799  1
  H  H567  1  0.288601  0.531010  0.022501  1
  H  H568  1  0.326959  0.545793  0.169259  1
  C  C569  1  0.287658  0.725271  0.080374  1
  C  C570  1  0.311939  0.525249  0.213860  1
  C  C571  1  0.144520  0.666137  0.217510  1
  O  O572  1  0.167173  0.675469  0.166549  1
  C  C573  1  0.288219  0.572739  0.211506  1
  C  C574  1  0.223340  0.501406  0.152252  1
  C  C575  1  0.133541  0.635622  0.209902  1
  N  N576  1  0.304655  0.551799  0.226275  1
  C  C577  1  0.271504  0.571355  0.182843  1
  C  C578  1  0.370245  0.716326  0.027821  1
  H  H579  1  0.314390  0.726768  0.037287  1
  H  H580  1  0.242792  0.597328  0.149715  1
  O  O581  1  0.243975  0.680466  0.196043  1
  O  O582  1  0.178251  0.727631  0.131317  1
  C  C583  1  0.166997  0.682984  0.195987  1
  H  H584  1  0.110899  0.592962  0.227202  1
  C  C585  1  0.256712  0.626305  0.190138  1
  C  C586  1  0.258381  0.723145  0.131604  1
  H  H587  1  0.273140  0.648636  0.233785  1
  C  C588  1  0.376710  0.747072  0.038494  1
  H  H589  1  0.269889  0.531506  0.076619  1
  H  H590  1  0.240709  0.526560  0.112444  1
  C  C591  1  0.279331  0.509234  0.067572  1
  H  H592  1  0.267568  0.713705  0.068700  1
  O  O593  1  0.257211  0.731646  0.160715  1
  C  C594  1  0.314519  0.732366  0.062559  1
  C  C595  1  0.137624  0.679431  0.247089  1
  H  H596  1  0.172922  0.511972  0.187161  1
  H  H597  1  0.119535  0.740526  0.130671  1
  C  C598  1  0.243001  0.504663  0.125902  1
  C  C599  1  0.289897  0.509161  0.036285  1
  C  C600  1  0.340664  0.746667  0.077365  1
  C  C601  1  0.312159  0.748746  0.126979  1
  H  H602  1  0.128912  0.498511  0.219416  1
  C  C603  1  0.475131  0.710253  0.293253  1
  H  H604  1  0.427296  0.718600  0.308903  1
  C  C605  1  0.103544  0.691102  0.350793  1
  H  H606  1  0.468581  0.627515  0.331939  1
  H  H607  1  0.081877  0.660746  0.386141  1
  C  C608  1  0.150437  0.729713  0.442397  1
  C  C609  1  0.105875  0.719466  0.371978  1
  O  O610  1  0.390302  0.680823  0.334250  1
  C  C611  1  0.113109  0.666518  0.300143  1
  C  C612  1  0.062121  0.546957  0.313550  1
  O  O613  1  0.086570  0.722085  0.395276  1
  C  C614  1  0.470243  0.650888  0.321007  1
  C  C615  1  0.444474  0.671807  0.321947  1
  C  C616  1  0.397143  0.691614  0.409755  1
  O  O617  1  0.120897  0.729335  0.449385  1
  H  H618  1  0.458795  0.681104  0.427220  1
  C  C619  1  0.270914  0.668646  0.436888  1
  C  C620  1  0.122391  0.660839  0.269668  1
  C  C621  1  0.419031  0.713660  0.426720  1
  O  O622  1  0.414363  0.638030  0.355670  1
  C  C623  1  0.201572  0.701538  0.449886  1
  O  O624  1  0.320003  0.672173  0.390615  1
  C  C625  1  0.172902  0.711849  0.462879  1
  C  C626  1  0.299778  0.652412  0.439487  1
  C  C627  1  0.408199  0.743786  0.434943  1
  C  C628  1  0.096036  0.588653  0.293467  1
  C  C629  1  0.066260  0.578108  0.303305  1
  H  H630  1  0.330463  0.625072  0.470378  1
  H  H631  1  0.125941  0.714859  0.311005  1
  H  H632  1  0.079079  0.613975  0.351071  1
  C  C633  1  0.120886  0.566918  0.292129  1
  N  N634  1  0.101403  0.617874  0.288245  1
  C  C635  1  0.090348  0.662680  0.361783  1
  O  O636  1  0.375869  0.703836  0.391865  1
  Cu  Cu637  1  0.354308  0.677885  0.361482  1
  O  O638  1  0.358504  0.606423  0.355553  1
  O  O639  1  0.127803  0.739512  0.365802  1
  C  C640  1  0.446928  0.701791  0.308108  1
  C  C641  1  0.116349  0.535771  0.302185  1
  C  C642  1  0.471264  0.726278  0.447781  1
  H  H643  1  0.341863  0.524631  0.275336  1
  C  C644  1  0.308173  0.637988  0.468156  1
  O  O645  1  0.162344  0.744910  0.419065  1
  C  C646  1  0.341932  0.619132  0.333550  1
  O  O647  1  0.334796  0.648623  0.332698  1
  Cu  Cu648  1  0.380640  0.632693  0.385393  1
  H  H649  1  0.263806  0.679790  0.414646  1
  C  C650  1  0.288650  0.640757  0.494650  1
  H  H651  1  0.304362  0.636410  0.284079  1
  C  C652  1  0.450335  0.704737  0.433494  1
  C  C653  1  0.312556  0.611915  0.282636  1
  C  C654  1  0.259982  0.657081  0.491941  1
  H  H655  1  0.137053  0.520312  0.302421  1
  C  C656  1  0.322883  0.651566  0.412636  1
  C  C657  1  0.498401  0.659678  0.305918  1
  C  C658  1  0.099755  0.638511  0.310716  1
  C  C659  1  0.115246  0.693016  0.319846  1
  H  H660  1  0.495666  0.719274  0.452847  1
  H  H661  1  0.207379  0.706047  0.425095  1
  H  H662  1  0.355517  0.556356  0.322612  1
  C  C663  1  0.165576  0.705733  0.494668  1
  C  C664  1  0.087497  0.525582  0.315238  1
  C  C665  1  0.331267  0.598680  0.306507  1
  C  C666  1  0.414312  0.662674  0.338029  1
  O  O667  1  0.401486  0.661816  0.413190  1
  C  C668  1  0.088771  0.636140  0.341907  1
  H  H669  1  0.144455  0.574372  0.284396  1
  H  H670  1  0.045998  0.594189  0.303172  1
  O  O671  1  0.345116  0.630917  0.413704  1
  C  C672  1  0.251263  0.670741  0.463436  1
  H  H673  1  0.038547  0.539867  0.321520  1
  C  C674  1  0.222539  0.684676  0.468937  1
  C  C675  1  0.341131  0.567048  0.303950  1
  C  C676  1  0.113884  0.629775  0.263168  1
  C  C677  1  0.333296  0.548948  0.277151  1
  H  H678  1  0.045819  0.510966  0.361583  1
  C  C679  1  0.314700  0.562420  0.253212  1
  C  C680  1  0.484519  0.736969  0.277649  1
  C  C681  1  0.304847  0.593533  0.256261  1
  H  H682  1  0.144506  0.703760  0.252831  1
  C  C683  1  0.500498  0.689548  0.291832  1
  C  C684  1  0.179175  0.679898  0.623122  1
  H  H685  1  0.229800  0.606015  0.729265  1
  H  H686  1  0.261310  0.598677  0.592636  1
  C  C687  1  0.223022  0.514623  0.730948  1
  H  H688  1  0.415374  0.528279  0.703349  1
  N  N689  1  0.221148  0.553919  0.697985  1
  C  C690  1  0.219662  0.608036  0.705502  1
  H  H691  1  0.172265  0.745100  0.686126  1
  C  C692  1  0.260613  0.648385  0.606236  1
  C  C693  1  0.243575  0.683405  0.563370  1
  C  C694  1  0.248257  0.627583  0.553442  1
  C  C695  1  0.350351  0.675149  0.728116  1
  C  C696  1  0.407056  0.666248  0.737186  1
  C  C697  1  0.320807  0.645541  0.687150  1
  H  H698  1  0.330094  0.690364  0.733080  1
  C  C699  1  0.187076  0.689320  0.513737  1
  H  H700  1  0.332674  0.598701  0.669410  1
  H  H701  1  0.253925  0.699374  0.610006  1
  H  H702  1  0.194078  0.695891  0.700196  1
  H  H703  1  0.260768  0.689532  0.656176  1
  C  C704  1  0.215042  0.581204  0.686666  1
  C  C705  1  0.295189  0.618771  0.642372  1
  C  C706  1  0.240600  0.506957  0.704934  1
  C  C707  1  0.374747  0.630989  0.703841  1
  H  H708  1  0.246310  0.607126  0.537610  1
  C  C709  1  0.188960  0.673140  0.654143  1
  H  H710  1  0.180854  0.661983  0.604518  1
  H  H711  1  0.199433  0.565037  0.640368  1
  C  C712  1  0.166298  0.709179  0.614731  1
  H  H713  1  0.255258  0.553332  0.640618  1
  C  C714  1  0.198979  0.642852  0.663996  1
  H  H715  1  0.186063  0.617350  0.620985  1
  C  C716  1  0.242632  0.658068  0.542090  1
  C  C717  1  0.276433  0.669123  0.658427  1
  C  C718  1  0.211801  0.637988  0.694326  1
  C  C719  1  0.276047  0.644966  0.635648  1
  C  C720  1  0.203426  0.585417  0.655922  1
  C  C721  1  0.195781  0.615665  0.644906  1
  C  C722  1  0.238705  0.532764  0.684827  1
  C  C723  1  0.297901  0.669248  0.683592  1
  C  C724  1  0.161709  0.733478  0.636948  1
  C  C725  1  0.317099  0.619176  0.667203  1
  H  H726  1  0.295588  0.598294  0.626540  1
  C  C727  1  0.186942  0.698482  0.675502  1
  C  C728  1  0.403467  0.639070  0.718301  1
  C  C729  1  0.256599  0.622924  0.585096  1
  H  H730  1  0.181395  0.684585  0.538519  1
  C  C731  1  0.251869  0.678406  0.594951  1
  H  H732  1  0.287159  0.506671  0.626187  1
  C  C733  1  0.173955  0.727563  0.667204  1
  H  H734  1  0.297816  0.690092  0.698920  1
  C  C735  1  0.412056  0.503293  0.709221  1
  H  H736  1  0.374822  0.610326  0.688252  1
  C  C737  1  0.255720  0.532912  0.656436  1
  H  H738  1  0.238992  0.707565  0.555338  1
  C  C739  1  0.347610  0.649799  0.706799  1
  H  H740  1  0.158430  0.711945  0.590256  1
  H  H741  1  0.423568  0.623681  0.713320  1
  N  N742  1  0.238552  0.663265  0.512660  1
  H  H743  1  0.216013  0.657728  0.710515  1
  C  C744  1  0.211139  0.544585  0.725237  1
  C  C745  1  0.273863  0.506422  0.648357  1
  H  H746  1  0.296117  0.630079  0.516971  1
  H  H747  1  0.180455  0.582105  0.742969  1
  C  C748  1  0.379004  0.683079  0.742757  1
  H  H749  1  0.464942  0.639091  0.727160  1
  C  C750  1  0.191147  0.559000  0.747407  1
  C  C751  1  0.465223  0.660854  0.741136  1
  H  H752  1  0.143281  0.713958  0.504882  1
  C  C753  1  0.436895  0.676708  0.748569  1
  H  H754  1  0.497835  0.756637  0.732585  1
  C  C755  1  0.494955  0.672438  0.750161  1
  C  C756  1  0.215569  0.678958  0.500465  1
  H  H757  1  0.476737  0.594341  0.798922  1
  O  O758  1  0.176196  0.512430  0.834233  1
  C  C759  1  0.405893  0.693325  0.881671  1
  H  H760  1  0.381140  0.540387  0.756601  1
  C  C761  1  0.455291  0.583397  0.789355  1
  H  H762  1  0.358552  0.674053  0.888107  1
  C  C763  1  0.447248  0.644034  0.821599  1
  C  C764  1  0.426160  0.599459  0.789786  1
  C  C765  1  0.442272  0.667794  0.844120  1
  H  H766  1  0.454331  0.514870  0.825816  1
  C  C767  1  0.395880  0.718756  0.943956  1
  H  H768  1  0.169233  0.554946  0.793184  1
  H  H769  1  0.362423  0.670596  0.840093  1
  H  H770  1  0.463028  0.677541  0.856249  1
  C  C771  1  0.457593  0.551849  0.779699  1
  C  C772  1  0.422083  0.627993  0.806742  1
  C  C773  1  0.197591  0.513541  0.781928  1
  C  C774  1  0.391250  0.728126  0.975448  1
  C  C775  1  0.386885  0.663545  0.835603  1
  C  C776  1  0.497637  0.700663  0.767253  1
  C  C777  1  0.440317  0.704394  0.766931  1
  H  H778  1  0.451023  0.717806  0.885069  1
  C  C779  1  0.411712  0.676274  0.853648  1
  C  C780  1  0.430872  0.535623  0.768684  1
  C  C781  1  0.391898  0.640321  0.812713  1
  C  C782  1  0.376750  0.707422  0.996796  1
  C  C783  1  0.184606  0.543454  0.775852  1
  C  C784  1  0.372954  0.700416  0.928513  1
  H  H785  1  0.377266  0.594783  0.773512  1
  H  H786  1  0.471719  0.637134  0.817187  1
  C  C787  1  0.377418  0.688846  0.897996  1
  H  H788  1  0.480473  0.539857  0.781236  1
  C  C789  1  0.423190  0.725941  0.926633  1
  H  H790  1  0.370619  0.683331  0.989421  1
  H  H791  1  0.370814  0.630586  0.801246  1
  C  C792  1  0.402438  0.552143  0.765690  1
  C  C793  1  0.400443  0.583596  0.775555  1
  C  C794  1  0.469916  0.716419  0.775813  1
  C  C795  1  0.428423  0.712835  0.896614  1
  H  H796  1  0.350647  0.694856  0.940388  1
  H  H797  1  0.016967  0.592634  0.797191  1
  H  H798  1  0.419669  0.717892  0.774489  1
  H  H799  1  0.023486  0.539909  0.819528  1
  O  O800  1  0.199291  0.502218  0.893258  1
  H  H801  1  0.471128  0.738207  0.789827  1
  H  H802  1  0.017973  0.510446  0.858802  1
  N  N803  1  0.431309  0.505884  0.763712  1
  H  H804  1  0.441876  0.740415  0.937386  1
  H  H805  1  0.378862  0.703945  0.758038  1
  C  C806  1  0.216405  0.498676  0.759049  1
  C  C807  1  0.394895  0.927720  0.008676  1
  H  H808  1  0.308632  0.929848  0.015210  1
  O  O809  1  0.481287  0.834387  0.220070  1
  C  C810  1  0.053733  0.836079  0.152115  1
  H  H811  1  0.372903  0.945509  0.088458  1
  C  C812  1  0.097957  0.785723  0.139677  1
  H  H813  1  -0.001803  0.800686  0.106024  1
  O  O814  1  0.387761  0.879933  0.205678  1
  C  C815  1  0.464279  0.827225  0.000553  1
  H  H816  1  0.053248  0.815958  0.104829  1
  H  H817  1  0.098761  0.941557  0.188629  1
  H  H818  1  0.429136  0.782641  0.065183  1
  C  C819  1  0.150773  0.879949  0.180972  1
  H  H820  1  0.175690  0.873884  0.184574  1
  O  O821  1  0.152680  0.960909  0.208677  1
  C  C822  1  0.086671  0.895277  0.170674  1
  C  C823  1  0.307083  0.950759  0.030347  1
  C  C824  1  0.314508  0.946480  0.062220  1
  N  N825  1  0.314831  0.966189  0.113327  1
  C  C826  1  0.384230  0.770039  0.087383  1
  H  H827  1  0.382170  0.976064  0.015164  1
  C  C828  1  0.366884  0.770805  0.115247  1
  C  C829  1  0.414543  0.783581  0.086482  1
  C  C830  1  0.034698  0.844198  0.177875  1
  C  C831  1  0.158528  0.931189  0.210010  1
  C  C832  1  0.350391  0.926115  0.175980  1
  C  C833  1  0.420126  0.818454  0.169397  1
  C  C834  1  0.133128  0.827053  0.158452  1
  C  C835  1  0.158920  0.806510  0.157302  1
  O  O836  1  0.402949  0.818945  0.194419  1
  C  C837  1  0.457739  0.848618  0.025175  1
  C  C838  1  0.294726  0.979400  0.018895  1
  H  H839  1  0.044786  0.856065  0.198640  1
  H  H840  1  0.288633  0.947560  0.210651  1
  O  O841  1  0.446198  0.833728  0.166439  1
  H  H842  1  0.182519  0.814645  0.164391  1
  C  C843  1  0.107556  0.917862  0.183112  1
  H  H844  1  0.061967  0.901580  0.166216  1
  C  C845  1  0.338976  0.755537  0.108874  1
  C  C846  1  0.281624  0.959129  0.188601  1
  C  C847  1  0.139021  0.909634  0.189811  1
  O  O848  1  0.465204  0.895798  0.229430  1
  C  C849  1  0.153679  0.775209  0.147649  1
  Cu  Cu850  1  0.457265  0.865203  0.196977  1
  C  C851  1  0.097999  0.864896  0.164061  1
  H  H852  1  0.472579  0.849424  0.046378  1
  H  H853  1  0.449990  0.809594  0.112555  1
  H  H854  1  0.074444  0.776675  0.133657  1
  C  C855  1  0.387217  0.922724  0.131913  1
  C  C856  1  0.179112  0.751185  0.150488  1
  H  H857  1  0.321635  0.922911  0.070124  1
  C  C858  1  0.129757  0.857740  0.168231  1
  C  C859  1  0.337626  0.950223  0.125671  1
  C  C860  1  0.408451  0.800039  0.141383  1
  C  C861  1  0.426478  0.798718  0.113531  1
  C  C862  1  0.330092  0.943765  0.156895  1
  C  C863  1  0.229533  0.974554  0.212778  1
  C  C864  1  0.103131  0.817072  0.149364  1
  H  H865  1  0.483154  0.950489  0.243273  1
  N  N866  1  0.083642  0.840115  0.153473  1
  C  C867  1  0.366411  0.940038  0.112880  1
  C  C868  1  0.467197  0.815581  0.239266  1
  C  C869  1  0.301404  0.957723  0.162186  1
  Cu  Cu870  1  0.411557  0.848743  0.227828  1
  H  H871  1  0.409617  0.914525  0.121930  1
  C  C872  1  0.039434  0.821495  0.126001  1
  C  C873  1  0.392134  0.767825  0.017763  1
  C  C874  1  0.379044  0.915476  0.163241  1
  H  H875  1  0.364473  0.785725  0.164090  1
  Cu  Cu876  1  0.170803  0.989291  0.239006  1
  C  C877  1  0.293016  0.971953  0.133849  1
  C  C878  1  0.123567  0.765042  0.138077  1
  C  C879  1  0.400415  0.895524  0.182997  1
  H  H880  1  0.431908  0.888542  0.042042  1
  H  H881  1  0.343914  0.920991  0.200486  1
  C  C882  1  0.252686  0.975083  0.186081  1
  C  C883  1  0.244333  0.990013  0.157668  1
  C  C884  1  0.378679  0.785434  0.142494  1
  O  O885  1  0.429900  0.894518  0.175858  1
  O  O886  1  0.206871  0.994700  0.212257  1
  O  O887  1  0.438318  0.818630  0.247947  1
  C  C888  1  0.434028  0.871576  0.022608  1
  O  O889  1  0.232775  0.953133  0.233965  1
  H  H890  1  0.407072  0.927979  0.031516  1
  N  N891  1  0.367902  0.754952  0.066325  1
  C  C892  1  0.311345  0.971394  0.083793  1
  H  H893  1  0.311444  0.755672  0.151927  1
  O  O894  1  0.179100  0.918638  0.228464  1
  C  C895  1  0.002616  0.836213  0.178095  1
  C  C896  1  0.007391  0.813377  0.126645  1
  H  H897  1  0.397463  0.792182  0.024854  1
  C  C898  1  0.264103  0.987953  0.131263  1
  O  O899  1  0.199142  0.754609  0.173052  1
  C  C900  1  0.453356  0.924691  0.276240  1
  O  O901  1  0.298155  0.883140  0.460512  1
  Cu  Cu902  1  0.137032  0.772928  0.394719  1
  C  C903  1  0.035150  0.890211  0.356951  1
  C  C904  1  0.079505  0.854244  0.353092  1
  C  C905  1  0.000781  0.961147  0.369897  1
  C  C906  1  0.439823  0.924582  0.306451  1
  C  C907  1  0.454652  0.803232  0.473816  1
  C  C908  1  0.126728  0.805588  0.451168  1
  O  O909  1  0.377730  0.892340  0.490834  1
  H  H910  1  0.491197  0.995969  0.278242  1
  H  H911  1  0.034444  0.977879  0.318692  1
  C  C912  1  0.435414  0.957204  0.356510  1
  O  O913  1  0.367282  0.919015  0.414661  1
  C  C914  1  0.472329  0.950221  0.266752  1
  C  C915  1  0.432609  0.853774  0.488985  1
  C  C916  1  0.277726  0.990540  0.405823  1
  C  C917  1  0.410343  0.954309  0.407489  1
  C  C918  1  0.104231  0.917363  0.315992  1
  C  C919  1  0.425515  0.794614  0.461261  1
  Cu  Cu920  1  0.332274  0.900163  0.436089  1
  C  C921  1  0.292525  0.990298  0.435428  1
  C  C922  1  0.469347  0.765375  0.270518  1
  C  C923  1  0.032168  0.838708  0.381715  1
  C  C924  1  0.018246  0.867968  0.374823  1
  C  C925  1  0.107231  0.947040  0.301546  1
  C  C926  1  0.429109  0.764650  0.449771  1
  O  O927  1  0.307503  0.936749  0.427503  1
  H  H928  1  0.184272  0.834512  0.455341  1
  C  C929  1  0.309084  0.961033  0.445737  1
  C  C930  1  0.136987  0.955570  0.284344  1
  C  C931  1  0.424949  0.982999  0.416107  1
  H  H932  1  0.445282  0.769554  0.279027  1
  C  C933  1  0.051232  0.931329  0.332789  1
  O  O934  1  0.384720  0.946448  0.457486  1
  C  C935  1  0.416478  0.940785  0.377871  1
  O  O936  1  0.143377  0.805093  0.425851  1
  C  C937  1  0.386025  0.938912  0.428081  1
  C  C938  1  0.082061  0.968663  0.302641  1
  O  O939  1  0.108718  0.799802  0.372577  1
  O  O940  1  0.214918  0.972117  0.292481  1
  O  O941  1  0.136542  0.980487  0.267102  1
  C  C942  1  0.445289  0.950369  0.326517  1
  C  C943  1  0.403720  0.845208  0.474862  1
  C  C944  1  0.063033  0.832076  0.371431  1
  N  N945  1  0.028188  0.918524  0.348043  1
  C  C946  1  0.460298  0.756514  0.455679  1
  C  C947  1  0.080081  0.802897  0.381971  1
  Cu  Cu948  1  0.197947  0.943759  0.261316  1
  H  H949  1  0.276818  0.969399  0.390850  1
  H  H950  1  0.123424  0.900054  0.315177  1
  O  O951  1  0.358581  0.865565  0.448231  1
  H  H952  1  0.406350  0.917878  0.371130  1
  C  C953  1  0.399751  0.815122  0.461613  1
  C  C954  1  0.458447  0.833141  0.487825  1
  H  H955  1  0.018933  0.821420  0.395685  1
  H  H956  1  0.022652  0.973162  0.377070  1
  H  H957  1  0.103408  0.849447  0.344470  1
  C  C958  1  0.065496  0.883378  0.346665  1
  C  C959  1  0.053912  0.960897  0.318208  1
  C  C960  1  0.476948  0.976195  0.286821  1
  H  H961  1  0.424981  0.904881  0.314327  1
  O  O962  1  0.161030  0.937256  0.287073  1
  O  O963  1  0.324587  0.962139  0.471790  1
  H  H964  1  0.241022  0.861527  0.467752  1
  O  O965  1  0.066293  0.783701  0.401029  1
  C  C966  1  0.463468  0.976025  0.317121  1
  H  H967  1  0.377124  0.807810  0.451220  1
  H  H968  1  0.246493  0.983222  0.340455  1
  O  O969  1  0.101092  0.789688  0.454953  1
  C  C970  1  0.075898  0.909827  0.331219  1
  C  C971  1  0.378063  0.869081  0.471331  1
  N  N972  1  0.474224  0.780343  0.468841  1
  O  O973  1  0.423390  0.879821  0.258915  1
  C  C974  1  0.448103  0.986582  0.363929  1
  Cu  Cu975  1  0.351602  0.928083  0.482789  1
  C  C976  1  0.295636  0.892295  0.489316  1
  H  H977  1  0.481015  0.840816  0.498005  1
  C  C978  1  0.139253  0.824535  0.478438  1
  H  H979  1  0.383756  0.750919  0.430263  1
  C  C980  1  0.001932  0.932053  0.354100  1
  C  C981  1  0.170008  0.837068  0.476748  1
  C  C982  1  0.446954  0.898236  0.253507  1
  C  C983  1  0.443503  0.999542  0.394132  1
  Cu  Cu984  1  0.092074  0.755556  0.426172  1
  C  C985  1  0.239538  0.870363  0.492062  1
  H  H986  1  0.084102  0.991806  0.291302  1
  N  N987  1  0.463156  0.996918  0.339510  1
  H  H988  1  0.421457  0.993003  0.439740  1
  C  C989  1  0.484917  0.787485  0.251345  1
  C  C990  1  0.207757  1.001610  0.292351  1
  C  C991  1  0.063221  0.821300  0.623720  1
  C  C992  1  0.153181  0.925603  0.739203  1
  C  C993  1  0.157623  0.864516  0.632246  1
  C  C994  1  0.265459  0.885626  0.506594  1
  H  H995  1  0.048559  0.806639  0.576353  1
  H  H996  1  0.150751  0.846259  0.649076  1
  C  C997  1  0.163374  0.855879  0.600826  1
  C  C998  1  0.127912  0.765530  0.601604  1
  H  H999  1  0.283326  0.907738  0.549687  1
  H  H1000  1  0.118611  0.875582  0.685297  1
  C  C1001  1  0.041527  0.817598  0.598668  1
  C  C1002  1  0.136077  0.892263  0.694801  1
  H  H1003  1  0.067745  0.843196  0.670403  1
  H  H1004  1  0.091723  0.788626  0.575268  1
  C  C1005  1  0.209423  0.877519  0.540111  1
  C  C1006  1  0.263283  0.896131  0.537985  1
  C  C1007  1  0.052100  0.837526  0.650561  1
  C  C1008  1  0.020089  0.844269  0.654616  1
  H  H1009  1  0.160440  0.831149  0.593647  1
  C  C1010  1  0.235369  0.891976  0.554945  1
  C  C1011  1  0.211502  0.866411  0.509313  1
  H  H1012  1  0.202001  0.933468  0.675449  1
  H  H1013  1  0.234494  0.900020  0.579526  1
  H  H1014  1  0.105550  0.818024  0.672338  1
  C  C1015  1  0.103512  0.787557  0.598272  1
  H  H1016  1  0.119713  0.847230  0.553595  1
  N  N1017  1  0.181796  0.870979  0.551066  1
  H  H1018  1  0.147503  0.781709  0.677609  1
  C  C1019  1  0.163250  0.895308  0.643302  1
  O  O1020  1  0.317083  0.908055  0.504203  1
  C  C1021  1  0.174039  0.878489  0.579204  1
  H  H1022  1  0.176707  0.942419  0.628165  1
  C  C1023  1  0.135698  0.782255  0.654612  1
  H  H1024  1  0.012426  0.854606  0.677093  1
  C  C1025  1  0.160351  0.903577  0.675290  1
  C  C1026  1  0.178020  0.909746  0.589441  1
  C  C1027  1  0.092686  0.805701  0.623883  1
  C  C1028  1  0.164984  0.855862  0.530569  1
  C  C1029  1  0.133976  0.844190  0.532243  1
  C  C1030  1  0.111091  0.803884  0.651430  1
  C  C1031  1  0.172994  0.917784  0.621010  1
  H  H1032  1  0.185101  0.928288  0.572845  1
  C  C1033  1  0.132052  0.903691  0.725671  1
  C  C1034  1  0.181948  0.924558  0.689159  1
  H  H1035  1  0.196554  0.951481  0.729123  1
  C  C1036  1  0.179007  0.934475  0.720434  1
  C  C1037  1  0.121164  0.828383  0.506008  1
  C  C1038  1  0.182720  0.852495  0.503149  1
  C  C1039  1  0.009434  0.824465  0.602317  1
  C  C1040  1  0.143106  0.760462  0.630712  1
  H  H1041  1  0.435541  0.877016  0.500098  1
  H  H1042  1  0.111591  0.895366  0.739116  1
  H  H1043  1  0.133342  0.750878  0.581003  1
  H  H1044  1  0.097009  0.819068  0.507361  1
  C  C1045  1  0.054961  0.947369  0.879829  1
  H  H1046  1  0.027555  0.963280  0.823509  1
  C  C1047  1  0.025558  0.859329  0.890933  1
  C  C1048  1  0.278061  0.954826  0.968671  1
  C  C1049  1  0.442854  0.827827  0.975227  1
  C  C1050  1  0.363530  0.931018  0.951612  1
  C  C1051  1  0.108096  0.910284  0.870286  1
  H  H1052  1  0.294347  0.935016  0.971563  1
  N  N1053  1  0.024045  0.906786  0.858255  1
  C  C1054  1  0.148082  0.940962  0.768301  1
  C  C1055  1  0.365792  0.958975  0.969355  1
  H  H1056  1  0.404610  0.849390  0.951404  1
  C  C1057  1  0.147036  0.978483  0.912786  1
  H  H1058  1  0.076436  0.876085  0.849431  1
  H  H1059  1  0.128031  0.894525  0.865863  1
  H  H1060  1  0.218564  0.923496  0.903024  1
  H  H1061  1  0.375694  0.882988  0.944949  1
  C  C1062  1  0.112470  0.939755  0.885315  1
  H  H1063  1  0.169087  0.908685  0.880605  1
  C  C1064  1  0.167968  0.978034  0.808055  1
  C  C1065  1  0.173111  0.955400  0.784648  1
  C  C1066  1  0.414992  0.874314  0.995462  1
  C  C1067  1  0.355372  0.988238  0.957179  1
  C  C1068  1  0.084921  0.958059  0.889259  1
  C  C1069  1  0.008401  0.832136  0.898723  1
  H  H1070  1  0.018422  0.815806  0.916071  1
  C  C1071  1  0.169829  0.931277  0.893172  1
  H  H1072  1  0.351833  0.930599  0.928549  1
  C  C1073  1  0.198968  0.939965  0.906344  1
  H  H1074  1  0.330625  0.969016  0.915942  1
  H  H1075  1  0.097068  0.934954  0.769852  1
  H  H1076  1  0.048406  0.863792  0.902355  1
  C  C1077  1  0.338267  0.990259  0.928616  1
  C  C1078  1  0.051273  0.917575  0.865851  1
  C  C1079  1  0.418901  0.850262  0.972933  1
  H  H1080  1  0.034341  0.962373  0.884157  1
  H  H1081  1  0.411244  0.774868  0.971143  1
  H  H1082  1  0.445141  0.811562  0.955278  1
  C  C1083  1  0.078303  0.899262  0.860922  1
  C  C1084  1  0.377799  0.902963  0.961242  1
  H  H1085  1  0.254771  0.929687  0.931771  1
  H  H1086  1  0.197629  0.950508  0.778044  1
  H  H1087  1  0.085999  0.981305  0.900551  1
  C  C1088  1  0.142497  0.949797  0.896540  1
  C  C1089  1  0.117757  0.946469  0.780469  1
  C  C1090  1  0.203040  0.967828  0.924011  1
  C  C1091  1  0.254939  0.951796  0.945203  1
  C  C1092  1  0.399924  0.758030  0.987065  1
  C  C1093  1  0.278791  0.980684  0.989520  1
  C  C1094  1  0.012947  0.880469  0.868863  1
  C  C1095  1  0.004312  0.920020  0.839214  1
  C  C1096  1  0.006527  0.948180  0.821953  1
  C  C1097  1  0.231048  0.974426  0.941219  1
  C  C1098  1  0.112535  0.969846  0.803391  1
  C  C1099  1  0.395560  0.900751  0.989231  1
  C  C1100  1  0.176218  0.987240  0.925866  1
  C  C1101  1  0.380617  0.955920  0.998970  1
  H  H1102  1  0.189018  0.989676  0.817654  1
  H  H1103  1  0.088005  0.974835  0.809788  1
  H  H1104  1  0.127373  0.994743  0.916615  1
  C  C1105  1  0.137410  0.988215  0.815875  1
  H  H1106  1  0.484952  0.790922  0.951234  1
  C  C1107  1  0.492264  0.809036  0.999203  1
  C  C1108  1  0.811009  0.172474  0.069876  1
  C  C1109  1  0.849336  0.179985  0.185470  1
  H  H1110  1  0.749897  0.121908  0.111331  1
  C  C1111  1  0.603092  0.210611  0.175105  1
  H  H1112  1  0.910188  0.190243  0.133036  1
  O  O1113  1  0.724845  0.169551  0.233317  1
  O  O1114  1  0.966416  0.216274  0.238543  1
  C  C1115  1  0.802145  0.171397  0.037996  1
  C  C1116  1  0.776956  0.153080  0.194232  1
  C  C1117  1  0.835095  0.161028  0.133126  1
  C  C1118  1  0.721122  0.146629  0.213700  1
  C  C1119  1  0.787492  0.144618  0.024401  1
  C  C1120  1  0.653165  0.195498  0.203175  1
  N  N1121  1  0.811039  0.148375  0.119159  1
  C  C1122  1  0.795486  0.118166  0.075449  1
  Cu  Cu1123  1  0.956405  0.243047  0.203887  1
  C  C1124  1  0.746160  0.141571  0.189383  1
  H  H1125  1  0.843122  0.183637  0.210329  1
  C  C1126  1  0.827746  0.165648  0.164782  1
  C  C1127  1  0.886905  0.183494  0.142098  1
  C  C1128  1  0.864930  0.169457  0.121518  1
  H  H1129  1  0.777046  0.095126  0.034564  1
  H  H1130  1  0.593222  0.187167  0.179967  1
  C  C1131  1  0.737318  0.128805  0.160014  1
  C  C1132  1  0.878695  0.189897  0.173643  1
  H  H1133  1  0.871261  0.165144  0.096805  1
  C  C1134  1  0.583884  0.233545  0.161005  1
  C  C1135  1  0.900104  0.210081  0.193513  1
  C  C1136  1  0.786597  0.117445  0.043567  1
  H  H1137  1  0.784500  0.161931  0.217420  1
  H  H1138  1  0.559408  0.227731  0.154704  1
  C  C1139  1  0.788398  0.143208  0.138902  1
  C  C1140  1  0.647252  0.247711  0.176604  1
  O  O1141  1  0.696519  0.128804  0.212429  1
  H  H1142  1  0.713657  0.118807  0.156417  1
  C  C1143  1  0.797631  0.154224  0.168493  1
  C  C1144  1  0.634353  0.218055  0.183750  1
  H  H1145  1  0.793262  0.096578  0.089526  1
  H  H1146  1  0.820304  0.194675  0.079597  1
  H  H1147  1  0.804984  0.193263  0.024592  1
  C  C1148  1  0.806757  0.146092  0.089310  1
  O  O1149  1  0.645606  0.166105  0.202236  1
  C  C1150  1  0.758034  0.130472  0.134383  1
  O  O1151  1  0.929610  0.210764  0.186434  1
  O  O1152  1  0.887548  0.226779  0.215537  1
  H  H1153  1  0.891374  0.218618  0.006284  1
  O  O1154  1  0.674785  0.207271  0.221051  1
  Cu  Cu1155  1  0.659357  0.139282  0.235816  1
  H  H1156  1  0.506254  0.144353  0.221171  1
  C  C1157  1  0.569195  0.230935  0.321321  1
  C  C1158  1  0.567752  0.174149  0.287959  1
  C  C1159  1  0.911412  0.175989  0.385606  1
  H  H1160  1  0.566750  0.151995  0.274539  1
  C  C1161  1  0.727556  0.070616  0.366963  1
  C  C1162  1  0.877940  0.180442  0.433402  1
  C  C1163  1  0.693148  0.128683  0.291676  1
  C  C1164  1  0.698969  0.075908  0.317812  1
  C  C1165  1  0.782771  0.133363  0.434493  1
  C  C1166  1  0.969192  0.134989  0.295161  1
  H  H1167  1  0.513850  0.170733  0.362096  1
  H  H1168  1  0.844479  0.035657  0.458015  1
  Cu  Cu1169  1  0.842562  0.192494  0.486815  1
  H  H1170  1  0.772770  0.054601  0.449589  1
  N  N1171  1  0.739135  0.058747  0.392498  1
  H  H1172  1  0.928039  0.086538  0.402184  1
  H  H1173  1  0.929934  0.213163  0.325167  1
  H  H1174  1  0.907198  0.201039  0.380744  1
  C  C1175  1  0.940685  0.164163  0.335094  1
  C  C1176  1  0.970194  0.162260  0.276556  1
  C  C1177  1  0.770668  0.077273  0.437422  1
  O  O1178  1  0.861672  0.202112  0.419731  1
  C  C1179  1  0.941062  0.191436  0.316584  1
  C  C1180  1  0.948391  0.215280  0.262844  1
  C  C1181  1  0.625720  0.179226  0.275565  1
  H  H1182  1  0.729441  0.147317  0.342297  1
  H  H1183  1  0.798046  0.102280  0.472580  1
  O  O1184  1  0.651187  0.195549  0.278955  1
  C  C1185  1  0.927868  0.157490  0.363930  1
  H  H1186  1  0.980321  0.113365  0.286419  1
  C  C1187  1  0.933515  0.125658  0.369292  1
  C  C1188  1  0.718814  0.027243  0.431817  1
  O  O1189  1  0.869886  0.227688  0.496575  1
  H  H1190  1  0.617784  0.235678  0.306291  1
  O  O1191  1  0.701427  0.157879  0.291350  1
  C  C1192  1  0.979128  0.040798  0.315563  1
  Cu  Cu1193  1  0.826410  0.221892  0.440059  1
  C  C1194  1  0.754000  0.079785  0.408886  1
  C  C1195  1  0.541871  0.212719  0.321098  1
  C  C1196  1  0.800229  0.161626  0.446777  1
  C  C1197  1  0.723950  0.121999  0.341987  1
  H  H1198  1  0.522649  0.072434  0.295471  1
  C  C1199  1  0.900028  0.161801  0.413154  1
  C  C1200  1  0.906943  0.129951  0.419679  1
  C  C1201  1  0.923282  0.111516  0.397423  1
  C  C1202  1  0.751702  0.108545  0.393452  1
  C  C1203  1  0.705786  0.108420  0.317656  1
  C  C1204  1  0.951120  0.023728  0.309427  1
  H  H1205  1  0.685170  0.065105  0.298667  1
  H  H1206  1  0.703620  0.031689  0.342651  1
  C  C1207  1  0.953994  0.136161  0.324549  1
  C  C1208  1  0.595868  0.191920  0.289597  1
  H  H1209  1  0.899206  0.078522  0.339056  1
  H  H1210  1  0.763197  0.158344  0.393836  1
  H  H1211  1  0.712971  0.047892  0.446335  1
  C  C1212  1  0.922860  0.037755  0.319969  1
  N  N1213  1  0.948268  0.114423  0.345099  1
  O  O1214  1  0.674959  0.115685  0.271011  1
  C  C1215  1  0.950055  0.085378  0.337103  1
  H  H1216  1  0.884022  0.027196  0.432846  1
  H  H1217  1  0.518927  0.170348  0.302700  1
  H  H1218  1  0.900005  0.026248  0.315979  1
  C  C1219  1  0.922111  0.068082  0.333064  1
  H  H1220  1  0.898907  0.119054  0.441706  1
  C  C1221  1  0.540646  0.184408  0.303884  1
  C  C1222  1  0.733120  0.030912  0.402334  1
  C  C1223  1  0.734543  0.102696  0.366542  1
  C  C1224  1  0.765591  0.135749  0.406167  1
  C  C1225  1  0.978731  0.071195  0.328777  1
  C  C1226  1  0.954473  0.189765  0.286391  1
  C  C1227  1  0.596410  0.221013  0.305571  1
  O  O1228  1  0.792105  0.239453  0.463740  1
  O  O1229  1  0.800575  0.186404  0.429353  1
  O  O1230  1  0.875698  0.173335  0.462764  1
  C  C1231  1  0.788328  0.230344  0.492397  1
  O  O1232  1  0.624097  0.152970  0.260373  1
  C  C1233  1  0.709538  0.056883  0.342671  1
  C  C1234  1  0.784928  0.104290  0.450322  1
  N  N1235  1  0.520781  0.226775  0.337960  1
  O  O1236  1  0.814498  0.159381  0.473511  1
  Cu  Cu1237  1  0.689090  0.184088  0.256913  1
  C  C1238  1  0.883115  0.006451  0.417382  1
  H  H1239  1  0.751049  0.005865  0.361329  1
  H  H1240  1  0.517305  0.019338  0.317039  1
  O  O1241  1  0.924885  0.233878  0.267528  1
  C  C1242  1  0.739411  0.003859  0.384345  1
  C  C1243  1  0.807854  0.014478  0.485457  1
  C  C1244  1  0.828682  0.015223  0.459777  1
  H  H1245  1  0.931194  0.014444  0.404580  1
  H  H1246  1  0.513698  0.102948  0.258751  1
  H  H1247  1  0.982138  0.161355  0.253646  1
  C  C1248  1  0.500487  0.066428  0.307350  1
  H  H1249  1  0.572466  0.206344  0.711267  1
  C  C1250  1  0.766865  0.009218  0.541500  1
  C  C1251  1  0.620897  0.200891  0.727997  1
  C  C1252  1  0.757352  0.004103  0.572738  1
  H  H1253  1  0.585328  0.235452  0.664209  1
  H  H1254  1  0.753670  0.024452  0.588367  1
  C  C1255  1  0.651813  0.211141  0.721512  1
  C  C1256  1  0.597419  0.211765  0.707173  1
  O  O1257  1  0.808193  0.213129  0.507548  1
  H  H1258  1  0.928860  0.241604  0.505143  1
  C  C1259  1  0.604824  0.228669  0.679830  1
  H  H1260  1  0.771745  0.213878  0.551927  1
  H  H1261  1  0.770657  0.033657  0.533952  1
  C  C1262  1  0.636144  0.235949  0.671789  1
  H  H1263  1  0.671710  0.204012  0.736403  1
  H  H1264  1  0.684192  0.233223  0.689972  1
  H  H1265  1  0.722851  0.226859  0.580486  1
  C  C1266  1  0.659176  0.228284  0.694365  1
  C  C1267  1  0.753889  0.228428  0.540171  1
  H  H1268  1  0.601505  0.231888  0.617935  1
  C  C1269  1  0.758460  0.239174  0.509132  1
  C  C1270  1  0.726228  0.235913  0.556522  1
  C  C1271  1  0.624978  0.242494  0.615326  1
  H  H1272  1  0.620097  0.242035  0.564701  1
  C  C1273  1  0.644644  0.247308  0.641780  1
  C  C1274  1  0.635577  0.248150  0.584627  1
  H  H1275  1  0.566788  0.166865  0.736905  1
  H  H1276  1  0.809144  0.034089  0.502343  1
  H  H1277  1  0.841139  0.006015  0.654513  1
  C  C1278  1  0.614523  0.178890  0.752189  1
  H  H1279  1  0.556815  0.030728  0.815574  1
  C  C1280  1  0.833285  0.086242  0.913637  1
  C  C1281  1  0.873800  0.233082  0.929643  1
  C  C1282  1  0.827083  0.112400  0.894484  1
  C  C1283  1  0.826103  0.018652  0.870393  1
  C  C1284  1  0.846382  0.149102  0.935353  1
  N  N1285  1  0.527852  0.221012  0.846261  1
  H  H1286  1  0.817053  0.109231  0.870773  1
  H  H1287  1  0.875518  0.250341  0.910535  1
  H  H1288  1  0.828054  0.162261  0.888936  1
  H  H1289  1  0.631183  0.234968  0.861153  1
  H  H1290  1  0.653043  0.044430  0.848026  1
  H  H1291  1  0.678572  0.114814  0.925542  1
  C  C1292  1  0.844803  0.091672  0.944236  1
  C  C1293  1  0.632972  0.145056  0.795360  1
  C  C1294  1  0.838469  0.048553  0.875955  1
  H  H1295  1  0.850189  0.201637  0.898245  1
  C  C1296  1  0.588935  0.167727  0.873045  1
  H  H1297  1  0.883236  0.056548  0.809532  1
  C  C1298  1  0.582031  0.229431  0.852457  1
  C  C1299  1  0.615977  0.187283  0.873755  1
  C  C1300  1  0.631196  0.053063  0.837126  1
  C  C1301  1  0.808584  0.011275  0.896531  1
  O  O1302  1  0.879072  0.010721  0.770323  1
  H  H1303  1  0.651392  0.098633  0.831215  1
  C  C1304  1  0.856494  0.179742  0.944402  1
  C  C1305  1  0.630039  0.084531  0.827308  1
  C  C1306  1  0.833319  0.143018  0.905286  1
  H  H1307  1  0.796459  0.057807  0.961563  1
  C  C1308  1  0.770958  0.173613  0.976499  1
  C  C1309  1  0.866740  0.045894  0.826365  1
  H  H1310  1  0.786031  0.193844  0.982358  1
  C  C1311  1  0.882221  0.215762  0.982241  1
  N  N1312  1  0.828253  0.058408  0.902941  1
  C  C1313  1  0.605497  0.032753  0.831919  1
  H  H1314  1  0.850105  0.071829  0.959947  1
  H  H1315  1  0.750005  0.200574  0.939773  1
  C  C1316  1  0.811055  0.037246  0.916538  1
  C  C1317  1  0.859398  0.062276  0.854229  1
  C  C1318  1  0.508432  0.177948  0.812070  1
  C  C1319  1  0.795320  0.037418  0.945625  1
  H  H1320  1  0.670174  0.222082  0.880990  1
  H  H1321  1  0.870392  0.085307  0.858830  1
  C  C1322  1  0.850857  0.122497  0.954826  1
  C  C1323  1  0.605781  0.125923  0.794412  1
  C  C1324  1  0.698414  0.189935  0.907039  1
  C  C1325  1  0.858647  0.204541  0.922519  1
  H  H1326  1  0.590125  0.143216  0.881064  1
  C  C1327  1  0.629492  0.004567  0.891455  1
  C  C1328  1  0.702191  0.160447  0.921703  1
  H  H1329  1  0.652610  0.139748  0.811311  1
  H  H1330  1  0.716533  0.208285  0.909239  1
  C  C1331  1  0.611545  0.218172  0.862203  1
  C  C1332  1  0.603970  0.096784  0.810631  1
  C  C1333  1  0.645224  0.177353  0.886894  1
  C  C1334  1  0.577291  0.076855  0.808499  1
  H  H1335  1  0.860788  0.125054  0.978591  1
  H  H1336  1  0.631910  0.128632  0.896845  1
  C  C1337  1  0.731099  0.125226  0.958500  1
  H  H1338  1  0.715970  0.105048  0.952580  1
  H  H1339  1  0.538913  0.162726  0.865153  1
  C  C1340  1  0.671056  0.198051  0.890326  1
  C  C1341  1  0.559172  0.178838  0.863665  1
  C  C1342  1  0.650139  0.146885  0.899141  1
  C  C1343  1  0.727601  0.154206  0.942744  1
  C  C1344  1  0.677599  0.138728  0.915861  1
  C  C1345  1  0.749760  0.177534  0.951380  1
  C  C1346  1  0.578034  0.045378  0.818504  1
  N  N1347  1  0.608403  0.003212  0.837399  1
  C  C1348  1  0.867282  0.187035  0.975016  1
  H  H1349  1  0.580838  0.005700  0.775947  1
  C  C1350  1  0.853504  0.015915  0.820555  1
  C  C1351  1  0.555123  0.210127  0.853634  1
  C  C1352  1  0.581832  0.136230  0.773824  1
  H  H1353  1  0.555456  0.084901  0.797256  1
  C  C1354  1  0.752412  0.121255  0.983572  1
  C  C1355  1  0.637245  0.170542  0.774882  1
  H  H1356  1  0.659740  0.183264  0.776521  1
  H  H1357  1  0.622641  0.028809  0.897381  1
  H  H1358  1  0.865305  0.169731  0.994069  1
  H  H1359  1  0.559529  0.123273  0.771646  1
  C  C1360  1  0.777816  0.010779  0.954497  1
  H  H1361  1  0.529929  0.163622  0.811601  1
  C  C1362  1  0.771581  0.146046  0.994895  1
  H  H1363  1  0.765883  0.010882  0.977426  1
  C  C1364  1  0.586017  0.161880  0.753482  1
  C  C1365  1  0.887785  0.238981  0.959215  1
  C  C1366  1  0.507155  0.206540  0.828914  1
  H  H1367  1  0.752079  0.098329  0.995415  1
  C  C1368  1  0.832905  0.002237  0.842589  1
  C  C1369  1  0.516884  0.247675  0.856480  1
  C  C1370  1  0.657897  0.350355  0.140074  1
  O  O1371  1  0.979846  0.276715  0.223206  1
  H  H1372  1  0.965413  0.401312  0.020938  1
  H  H1373  1  0.956589  0.295893  0.021606  1
  H  H1374  1  0.953214  0.297592  0.121055  1
  O  O1375  1  0.764067  0.386666  0.157750  1
  H  H1376  1  0.627917  0.384257  0.115806  1
  C  C1377  1  0.966242  0.296754  0.241485  1
  H  H1378  1  0.939820  0.330278  0.074898  1
  C  C1379  1  0.923120  0.328789  0.094562  1
  C  C1380  1  0.596618  0.263559  0.154970  1
  C  C1381  1  0.752813  0.463532  0.178790  1
  O  O1382  1  0.943448  0.270885  0.171224  1
  H  H1383  1  0.557238  0.309734  0.090495  1
  H  H1384  1  0.542391  0.275496  0.185605  1
  C  C1385  1  0.804443  0.400623  0.082537  1
  C  C1386  1  0.533768  0.285860  0.163508  1
  H  H1387  1  0.863372  0.321361  0.164722  1
  C  C1388  1  0.918163  0.287337  0.173813  1
  O  O1389  1  0.686564  0.396817  0.125519  1
  C  C1390  1  0.847546  0.360054  0.111018  1
  C  C1391  1  0.644983  0.490125  0.202841  1
  C  C1392  1  0.783786  0.491302  0.221424  1
  N  N1393  1  0.882113  0.363394  0.073111  1
  C  C1394  1  0.854484  0.373035  0.081717  1
  C  C1395  1  0.644285  0.446528  0.240251  1
  C  C1396  1  0.894349  0.345120  0.094169  1
  O  O1397  1  0.678773  0.448885  0.161861  1
  O  O1398  1  0.747812  0.414135  0.114771  1
  C  C1399  1  0.509939  0.313276  0.108989  1
  O  O1400  1  0.739217  0.465822  0.151715  1
  H  H1401  1  0.682179  0.311255  0.163072  1
  C  C1402  1  0.873227  0.342104  0.119046  1
  C  C1403  1  0.676675  0.441243  0.191110  1
  Cu  Cu1404  1  0.712561  0.432377  0.136819  1
  C  C1405  1  0.633397  0.300282  0.151775  1
  Cu  Cu1406  1  0.729451  0.402115  0.182752  1
  O  O1407  1  0.754263  0.437963  0.194971  1
  O  O1408  1  0.703470  0.368325  0.167683  1
  C  C1409  1  0.542032  0.305543  0.110987  1
  H  H1410  1  0.786501  0.468977  0.234172  1
  C  C1411  1  0.909366  0.307458  0.146131  1
  C  C1412  1  0.660111  0.319782  0.152543  1
  C  C1413  1  0.554540  0.292645  0.138730  1
  H  H1414  1  0.787836  0.416886  0.071205  1
  N  N1415  1  0.584226  0.288353  0.142435  1
  C  C1416  1  0.628011  0.270112  0.162024  1
  C  C1417  1  0.684692  0.373097  0.144322  1
  C  C1418  1  0.880364  0.323458  0.145348  1
  C  C1419  1  0.819071  0.366621  0.126410  1
  C  C1420  1  0.767744  0.396434  0.129258  1
  C  C1421  1  0.941670  0.391190  0.019025  1
  C  C1422  1  0.766865  0.492827  0.192891  1
  C  C1423  1  0.629609  0.360579  0.126053  1
  O  O1424  1  0.693637  0.419867  0.204412  1
  C  C1425  1  0.653974  0.459295  0.211318  1
  C  C1426  1  0.895965  0.370624  0.047286  1
  C  C1427  1  0.604972  0.310546  0.138969  1
  H  H1428  1  0.580712  0.350116  0.116281  1
  H  H1429  1  0.838341  0.404767  0.044543  1
  O  O1430  1  0.900300  0.287388  0.198353  1
  C  C1431  1  0.833039  0.393739  0.067305  1
  C  C1432  1  0.797499  0.387387  0.112195  1
  H  H1433  1  0.938922  0.387913  0.069726  1
  C  C1434  1  0.926579  0.383347  0.047361  1
  C  C1435  1  0.930576  0.310090  0.120742  1
  C  C1436  1  0.602798  0.341065  0.126209  1
  H  H1437  1  0.814131  0.355878  0.149399  1
  Cu  Cu1438  1  0.910963  0.261232  0.234110  1
  H  H1439  1  0.857398  0.355356  0.016908  1
  H  H1440  1  0.671885  0.253451  0.182341  1
  H  H1441  1  0.650084  0.422172  0.246716  1
  C  C1442  1  0.881169  0.365668  0.018070  1
  H  H1443  1  0.999601  0.314727  0.024264  1
  H  H1444  1  0.912419  0.260788  0.015439  1
  H  H1445  1  0.501831  0.324058  0.086970  1
  C  C1446  1  0.501732  0.293429  0.161109  1
  H  H1447  1  0.651597  0.499864  0.179825  1
  O  O1448  1  0.901873  0.433925  0.343438  1
  C  C1449  1  0.809190  0.480494  0.439236  1
  C  C1450  1  0.707710  0.438828  0.446484  1
  Cu  Cu1451  1  0.598351  0.382452  0.423029  1
  C  C1452  1  0.766944  0.481563  0.489967  1
  H  H1453  1  0.587111  0.471743  0.377544  1
  C  C1454  1  0.948086  0.317042  0.484964  1
  C  C1455  1  0.955808  0.410873  0.313399  1
  C  C1456  1  0.779286  0.466385  0.435995  1
  C  C1457  1  0.904252  0.380915  0.450813  1
  C  C1458  1  0.735084  0.257367  0.494124  1
  H  H1459  1  0.772244  0.454587  0.413990  1
  C  C1460  1  0.871474  0.251511  0.477851  1
  C  C1461  1  0.617371  0.461201  0.291599  1
  O  O1462  1  0.668495  0.394100  0.416019  1
  C  C1463  1  0.917527  0.410459  0.443594  1
  H  H1464  1  0.820053  0.481019  0.284854  1
  C  C1465  1  0.967798  0.394972  0.466328  1
  C  C1466  1  0.595104  0.468439  0.353159  1
  O  O1467  1  0.615665  0.333994  0.372731  1
  H  H1468  1  0.685449  0.297601  0.455330  1
  C  C1469  1  0.620604  0.496920  0.253980  1
  H  H1470  1  0.525118  0.318442  0.396055  1
  H  H1471  1  0.629207  0.413180  0.304470  1
  C  C1472  1  0.632169  0.333664  0.450418  1
  C  C1473  1  0.580454  0.283168  0.348642  1
  C  C1474  1  0.677776  0.430676  0.458141  1
  C  C1475  1  0.971867  0.347655  0.272178  1
  C  C1476  1  0.728590  0.455527  0.466033  1
  C  C1477  1  0.607985  0.439590  0.343295  1
  Cu  Cu1478  1  0.643686  0.363325  0.393185  1
  C  C1479  1  0.982664  0.401345  0.296767  1
  C  C1480  1  0.668816  0.440045  0.488771  1
  H  H1481  1  0.714811  0.432382  0.422452  1
  O  O1482  1  0.634156  0.393962  0.361980  1
  O  O1483  1  0.850008  0.470311  0.334415  1
  H  H1484  1  0.935044  0.395372  0.314198  1
  C  C1485  1  0.901056  0.431803  0.420978  1
  C  C1486  1  0.618927  0.435598  0.312292  1
  O  O1487  1  0.573285  0.352573  0.399708  1
  C  C1488  1  0.758497  0.467168  0.461629  1
  O  O1489  1  0.592707  0.412970  0.390317  1
  H  H1490  1  0.947938  0.344773  0.281602  1
  C  C1491  1  0.833060  0.477737  0.413336  1
  C  C1492  1  0.586499  0.332642  0.381033  1
  H  H1493  1  0.879560  0.375428  0.445073  1
  C  C1494  1  0.531509  0.253017  0.349425  1
  C  C1495  1  0.923629  0.358033  0.464514  1
  C  C1496  1  0.604395  0.489746  0.301048  1
  C  C1497  1  0.656119  0.410758  0.438210  1
  O  O1498  1  0.908928  0.461119  0.421036  1
  C  C1499  1  0.926876  0.451115  0.345829  1
  C  C1500  1  0.985133  0.324938  0.251989  1
  H  H1501  1  0.870320  0.314800  0.463389  1
  C  C1502  1  0.989424  0.374786  0.279561  1
  O  O1503  1  0.626492  0.410862  0.444750  1
  O  O1504  1  0.650272  0.333808  0.426168  1
  H  H1505  1  0.738078  0.265618  0.469796  1
  C  C1506  1  0.955108  0.364785  0.471073  1
  O  O1507  1  0.880858  0.419280  0.401977  1
  C  C1508  1  0.627968  0.465852  0.261429  1
  C  C1509  1  0.948358  0.418272  0.453347  1
  C  C1510  1  0.567010  0.305399  0.369232  1
  C  C1511  1  0.535752  0.301386  0.379759  1
  O  O1512  1  0.928525  0.476591  0.362344  1
  C  C1513  1  0.611668  0.413646  0.366672  1
  O  O1514  1  0.829318  0.455472  0.392981  1
  C  C1515  1  0.983196  0.459450  0.327715  1
  C  C1516  1  0.641370  0.312971  0.477279  1
  C  C1517  1  0.896994  0.275481  0.483264  1
  C  C1518  1  0.593844  0.493868  0.332237  1
  Cu  Cu1519  1  0.864518  0.443217  0.367427  1
  H  H1520  1  0.957878  0.442086  0.449724  1
  Cu  Cu1521  1  0.893505  0.488406  0.388708  1
  H  H1522  1  0.604836  0.285682  0.340341  1
  C  C1523  1  0.893079  0.306681  0.472695  1
  O  O1524  1  0.607343  0.350750  0.453547  1
  O  O1525  1  0.853271  0.255603  0.453909  1
  C  C1526  1  0.670408  0.297033  0.476350  1
  C  C1527  1  0.919045  0.327234  0.473575  1
  C  C1528  1  0.955971  0.440317  0.328731  1
  N  N1529  1  0.968251  0.339626  0.481659  1
  C  C1530  1  0.517974  0.275030  0.370170  1
  C  C1531  1  0.817613  0.495702  0.467592  1
  H  H1532  1  0.983811  0.482333  0.339873  1
  C  C1533  1  0.562482  0.256950  0.339370  1
  C  C1534  1  0.796825  0.495733  0.493283  1
  O  O1535  1  0.856749  0.496820  0.413785  1
  O  O1536  1  0.937388  0.294445  0.250610  1
  C  C1537  1  0.720421  0.463475  0.496774  1
  C  C1538  1  0.951957  0.286244  0.496380  1
  C  C1539  1  0.997782  0.334165  0.479942  1
  H  H1540  1  0.992269  0.400502  0.472911  1
  C  C1541  1  0.925964  0.265694  0.496210  1
  H  H1542  1  0.645220  0.434433  0.497807  1
  H  H1543  1  0.998334  0.338654  0.428842  1
  C  C1544  1  0.684444  0.383840  0.684014  1
  C  C1545  1  0.799304  0.454222  0.680975  1
  C  C1546  1  0.558702  0.306215  0.641074  1
  C  C1547  1  0.779459  0.457795  0.654767  1
  C  C1548  1  0.700613  0.439011  0.676912  1
  C  C1549  1  0.589004  0.320223  0.641766  1
  C  C1550  1  0.744568  0.455053  0.559420  1
  C  C1551  1  0.644641  0.359218  0.648959  1
  C  C1552  1  0.690277  0.456179  0.508402  1
  N  N1553  1  0.744120  0.477713  0.509820  1
  C  C1554  1  0.848197  0.469098  0.709322  1
  C  C1555  1  0.849755  0.440501  0.726049  1
  H  H1556  1  0.658707  0.411365  0.613469  1
  C  C1557  1  0.661669  0.280156  0.530134  1
  C  C1558  1  0.685006  0.267437  0.605647  1
  C  C1559  1  0.666938  0.383253  0.655755  1
  C  C1560  1  0.700688  0.410807  0.694293  1
  H  H1561  1  0.974766  0.278114  0.505512  1
  H  H1562  1  0.686836  0.457121  0.630712  1
  H  H1563  1  0.684677  0.363437  0.699809  1
  H  H1564  1  0.554503  0.301906  0.692247  1
  H  H1565  1  0.712128  0.409516  0.717454  1
  H  H1566  1  0.750989  0.435177  0.605031  1
  C  C1567  1  0.608427  0.318596  0.668616  1
  C  C1568  1  0.600561  0.338860  0.616921  1
  C  C1569  1  0.632372  0.295521  0.531003  1
  H  H1570  1  0.633669  0.373241  0.600661  1
  C  C1571  1  0.543023  0.298342  0.669303  1
  H  H1572  1  0.602132  0.303288  0.688429  1
  H  H1573  1  0.733076  0.448593  0.732503  1
  C  C1574  1  0.680521  0.281088  0.503344  1
  C  C1575  1  0.627444  0.357935  0.620497  1
  H  H1576  1  0.963380  0.474846  0.732052  1
  H  H1577  1  0.599032  0.323425  0.504627  1
  C  C1578  1  0.635560  0.337169  0.671956  1
  H  H1579  1  0.796642  0.432445  0.694565  1
  C  C1580  1  0.753009  0.456938  0.591311  1
  C  C1581  1  0.670440  0.409969  0.636486  1
  C  C1582  1  0.686594  0.436966  0.646817  1
  C  C1583  1  0.874832  0.488764  0.712370  1
  C  C1584  1  0.712203  0.467848  0.689414  1
  H  H1585  1  0.587314  0.340912  0.594769  1
  C  C1586  1  0.707260  0.496668  0.673636  1
  N  N1587  1  0.676402  0.264592  0.551635  1
  C  C1588  1  0.905220  0.448737  0.741107  1
  H  H1589  1  0.695056  0.497514  0.650859  1
  C  C1590  1  0.622023  0.311586  0.504134  1
  H  H1591  1  0.648147  0.335435  0.694477  1
  H  H1592  1  0.762667  0.438663  0.650027  1
  H  H1593  1  0.683282  0.463189  0.532322  1
  C  C1594  1  0.707474  0.264712  0.510768  1
  C  C1595  1  0.748265  0.481182  0.539548  1
  H  H1596  1  0.736125  0.432385  0.550030  1
  H  H1597  1  0.552494  0.306504  0.589967  1
  C  C1598  1  0.541537  0.301676  0.612853  1
  C  C1599  1  0.877342  0.430634  0.741393  1
  H  H1600  1  0.617500  0.295392  0.552131  1
  H  H1601  1  0.922338  0.495379  0.727593  1
  C  C1602  1  0.934540  0.436861  0.751809  1
  C  C1603  1  0.665980  0.260194  0.579520  1
  C  C1604  1  0.509966  0.291626  0.612866  1
  H  H1605  1  0.708395  0.278170  0.602505  1
  C  C1606  1  0.727833  0.469857  0.718857  1
  C  C1607  1  0.823294  0.476120  0.688133  1
  H  H1608  1  0.990794  0.348015  0.744443  1
  C  C1609  1  0.511513  0.288389  0.669655  1
  C  C1610  1  0.963122  0.452523  0.744987  1
  H  H1611  1  0.829744  0.424084  0.726208  1
  C  C1612  1  0.737072  0.498790  0.732168  1
  C  C1613  1  0.902408  0.478861  0.727588  1
  C  C1614  1  0.674363  0.261134  0.636169  1
  C  C1615  1  0.703370  0.254654  0.541676  1
  C  C1616  1  0.781831  0.483722  0.634274  1
  H  H1617  1  0.690325  0.266829  0.655783  1
  C  C1618  1  0.766669  0.484368  0.604472  1
  H  H1619  1  0.499982  0.284106  0.692416  1
  C  C1620  1  0.947233  0.292766  0.997681  1
  H  H1621  1  0.522164  0.315148  0.900454  1
  C  C1622  1  0.941416  0.397128  0.960788  1
  C  C1623  1  0.908645  0.264723  0.964323  1
  C  C1624  1  0.964416  0.427221  0.903684  1
  C  C1625  1  0.927351  0.391977  0.931098  1
  C  C1626  1  0.969694  0.414682  0.960120  1
  C  C1627  1  0.946336  0.303043  0.942657  1
  C  C1628  1  0.992133  0.321834  0.973721  1
  H  H1629  1  0.995520  0.334727  0.923856  1
  H  H1630  1  0.906236  0.377195  0.928686  1
  C  C1631  1  0.529648  0.270493  0.877053  1
  H  H1632  1  0.931630  0.432285  0.848053  1
  C  C1633  1  0.971259  0.447185  0.877720  1
  C  C1634  1  0.938493  0.406389  0.903570  1
  C  C1635  1  0.937220  0.408051  0.768222  1
  C  C1636  1  0.980841  0.429149  0.932554  1
  C  C1637  1  0.951152  0.448973  0.851281  1
  C  C1638  1  0.953243  0.473495  0.829318  1
  C  C1639  1  0.927119  0.386942  0.989301  1
  C  C1640  1  0.920552  0.282617  0.939106  1
  H  H1641  1  0.911546  0.279344  0.915069  1
  H  H1642  1  0.925061  0.401857  0.881908  1
  C  C1643  1  0.511956  0.297459  0.884440  1
  C  C1644  1  0.962050  0.307116  0.971684  1
  H  H1645  1  0.883335  0.369385  0.968032  1
  H  H1646  1  0.553036  0.267679  0.887785  1
  C  C1647  1  0.996438  0.468976  0.877916  1
  H  H1648  1  0.955032  0.314233  0.921110  1
  H  H1649  1  0.983206  0.419064  0.981766  1
  C  C1650  1  0.966534  0.395144  0.776420  1
  H  H1651  1  0.967215  0.372796  0.789416  1
  C  C1652  1  0.896565  0.373491  0.989896  1
  H  H1653  1  0.935503  0.474060  0.810465  1
  H  H1654  1  0.916174  0.394632  0.774964  1
  C  C1655  1  0.976096  0.497462  0.831732  1
  C  C1656  1  0.992506  0.439778  0.752812  1
  C  C1657  1  0.921464  0.272170  0.994102  1
  H  H1658  1  0.580441  0.253710  0.843676  1
  C  C1659  1  0.994569  0.410805  0.768509  1
  H  H1660  1  0.749173  0.499003  0.755107  1
  C  C1661  1  0.998870  0.493224  0.855566  1
  H  H1662  1  0.876887  0.407174  0.752161  1
  C  C1663  1  0.863397  0.741585  0.202080  1
  C  C1664  1  0.872226  0.719351  0.151368  1
  H  H1665  1  0.786812  0.588291  0.095213  1
  C  C1666  1  0.791222  0.610908  0.083537  1
  H  H1667  1  0.808381  0.689005  0.039361  1
  H  H1668  1  0.532257  0.648922  0.247808  1
  C  C1669  1  0.854773  0.692680  0.159909  1
  H  H1670  1  0.674554  0.603928  0.191864  1
  H  H1671  1  0.825117  0.582646  0.174409  1
  C  C1672  1  0.628586  0.509275  0.224345  1
  H  H1673  1  0.788731  0.690695  0.093026  1
  H  H1674  1  0.806022  0.586918  0.040895  1
  C  C1675  1  0.797825  0.518853  0.233280  1
  C  C1676  1  0.795223  0.547353  0.217400  1
  C  C1677  1  0.830654  0.659066  0.200732  1
  C  C1678  1  0.697349  0.649216  0.201228  1
  H  H1679  1  0.874846  0.650892  0.028355  1
  C  C1680  1  0.673252  0.626511  0.204431  1
  C  C1681  1  0.815591  0.596866  0.222947  1
  C  C1682  1  0.645601  0.632484  0.221545  1
  H  H1683  1  0.753199  0.591300  0.128407  1
  C  C1684  1  0.842645  0.688555  0.190490  1
  C  C1685  1  0.729188  0.616820  0.164522  1
  H  H1686  1  0.852581  0.674182  0.141963  1
  H  H1687  1  0.749374  0.523470  0.155449  1
  C  C1688  1  0.777172  0.549216  0.189662  1
  C  C1689  1  0.750682  0.614516  0.139519  1
  H  H1690  1  0.554961  0.749033  0.240063  1
  C  C1691  1  0.803908  0.666662  0.051612  1
  H  H1692  1  0.737589  0.694889  0.179915  1
  C  C1693  1  0.792848  0.667356  0.082710  1
  C  C1694  1  0.878853  0.743849  0.172820  1
  C  C1695  1  0.829892  0.632651  0.180457  1
  C  C1696  1  0.666008  0.682536  0.236788  1
  C  C1697  1  0.802184  0.609858  0.052317  1
  C  C1698  1  0.807968  0.637894  0.035821  1
  C  C1699  1  0.640400  0.661320  0.237213  1
  N  N1700  1  0.810941  0.568659  0.232741  1
  C  C1701  1  0.823261  0.602239  0.191262  1
  C  C1702  1  0.814086  0.623090  0.243185  1
  C  C1703  1  0.766815  0.640922  0.127500  1
  H  H1704  1  0.627518  0.613948  0.221564  1
  C  C1705  1  0.845851  0.714844  0.210631  1
  H  H1706  1  0.882455  0.719206  0.127675  1
  H  H1707  1  0.716954  0.595169  0.171622  1
  C  C1708  1  0.784205  0.639640  0.098960  1
  C  C1709  1  0.762108  0.669197  0.144314  1
  H  H1710  1  0.773783  0.571658  0.177485  1
  H  H1711  1  0.774344  0.690908  0.137447  1
  C  C1712  1  0.821390  0.653431  0.232191  1
  H  H1713  1  0.711489  0.695307  0.219378  1
  C  C1714  1  0.693372  0.676806  0.219253  1
  C  C1715  1  0.740847  0.671445  0.169490  1
  C  C1716  1  0.722475  0.645657  0.179504  1
  H  H1717  1  0.835890  0.634705  0.155456  1
  H  H1718  1  0.622290  0.533504  0.217875  1
  C  C1719  1  0.763168  0.521845  0.177328  1
  C  C1720  1  0.583099  0.652026  0.244899  1
  H  H1721  1  0.751843  0.614887  0.014477  1
  H  H1722  1  0.835905  0.714583  0.234456  1
  N  N1723  1  0.813474  0.638302  0.006185  1
  C  C1724  1  0.868391  0.656573  0.003933  1
  H  H1725  1  0.583828  0.629992  0.231348  1
  H  H1726  1  0.664661  0.705362  0.248866  1
  C  C1727  1  0.634974  0.721407  0.395403  1
  H  H1728  1  0.571218  0.685182  0.427479  1
  C  C1729  1  0.569600  0.579587  0.307847  1
  C  C1730  1  0.571725  0.636023  0.348017  1
  H  H1731  1  0.556405  0.663325  0.387592  1
  H  H1732  1  0.646042  0.688492  0.345475  1
  C  C1733  1  0.601319  0.538756  0.283026  1
  C  C1734  1  0.515080  0.731100  0.267483  1
  C  C1735  1  0.621707  0.591810  0.289811  1
  N  N1736  1  0.523196  0.703258  0.276832  1
  C  C1737  1  0.609044  0.700652  0.396240  1
  C  C1738  1  0.846703  0.519365  0.307100  1
  C  C1739  1  0.844525  0.570098  0.280244  1
  H  H1740  1  0.552877  0.532268  0.298735  1
  C  C1741  1  0.631772  0.732918  0.451956  1
  C  C1742  1  0.624253  0.674625  0.346892  1
  H  H1743  1  0.642008  0.607521  0.286841  1
  H  H1744  1  0.518283  0.643200  0.305232  1
  C  C1745  1  0.646026  0.737015  0.422364  1
  H  H1746  1  0.871753  0.561746  0.322529  1
  O  O1747  1  0.876151  0.512674  0.354769  1
  C  C1748  1  0.603391  0.715552  0.451795  1
  H  H1749  1  0.550584  0.621240  0.350094  1
  C  C1750  1  0.602296  0.679724  0.371107  1
  H  H1751  1  0.547274  0.585566  0.319361  1
  C  C1752  1  0.646145  0.743561  0.480196  1
  C  C1753  1  0.595245  0.629047  0.325672  1
  C  C1754  1  0.625337  0.561011  0.278562  1
  H  H1755  1  0.640315  0.647076  0.308382  1
  C  C1756  1  0.855678  0.551281  0.305037  1
  C  C1757  1  0.572792  0.548734  0.296436  1
  H  H1758  1  0.648349  0.725005  0.373629  1
  C  C1759  1  0.575205  0.660471  0.370114  1
  C  C1760  1  0.620968  0.650025  0.325165  1
  C  C1761  1  0.592334  0.699911  0.424812  1
  C  C1762  1  0.594961  0.601178  0.307223  1
  H  H1763  1  0.576315  0.730040  0.292276  1
  C  C1764  1  0.815945  0.525058  0.259427  1
  H  H1765  1  0.589570  0.712432  0.473357  1
  C  C1766  1  0.550200  0.691520  0.270389  1
  N  N1767  1  0.606760  0.509533  0.278019  1
  H  H1768  1  0.852482  0.594678  0.278779  1
  H  H1769  1  0.585045  0.516513  0.341046  1
  H  H1770  1  0.647706  0.554421  0.267380  1
  C  C1771  1  0.577685  0.708200  0.278369  1
  C  C1772  1  0.823873  0.556883  0.257758  1
  H  H1773  1  0.807141  0.620252  0.267945  1
  H  H1774  1  0.627748  0.711523  0.275830  1
  C  C1775  1  0.553244  0.662801  0.254203  1
  C  C1776  1  0.607292  0.697238  0.268874  1
  H  H1777  1  0.840850  0.506906  0.470255  1
  H  H1778  1  0.820815  0.672637  0.249527  1
  C  C1779  1  0.826824  0.506008  0.284050  1
  C  C1780  1  0.610925  0.669610  0.250616  1
  C  C1781  1  0.858353  0.499501  0.333886  1
  O  O1782  1  0.816882  0.705113  0.614164  1
  C  C1783  1  0.905110  0.658699  0.715860  1
  H  H1784  1  0.786656  0.715535  0.563569  1
  H  H1785  1  0.943431  0.587752  0.723335  1
  C  C1786  1  0.768565  0.729794  0.575325  1
  Cu  Cu1787  1  0.849396  0.685227  0.638679  1
  C  C1788  1  0.771113  0.629363  0.719099  1
  Cu  Cu1789  1  0.830978  0.716023  0.683718  1
  C  C1790  1  0.771760  0.738288  0.607364  1
  H  H1791  1  0.710981  0.547347  0.673638  1
  O  O1792  1  0.820026  0.652760  0.651441  1
  C  C1793  1  0.771162  0.572677  0.684181  1
  H  H1794  1  0.776061  0.533901  0.593739  1
  C  C1795  1  0.881978  0.675388  0.695003  1
  H  H1796  1  0.738781  0.731265  0.533572  1
  H  H1797  1  0.799932  0.597312  0.650286  1
  H  H1798  1  0.806002  0.529013  0.629973  1
  C  C1799  1  0.731236  0.527052  0.716136  1
  C  C1800  1  0.797721  0.724646  0.627203  1
  H  H1801  1  0.770846  0.651276  0.732932  1
  C  C1802  1  0.741551  0.738652  0.558258  1
  C  C1803  1  0.787325  0.599150  0.672785  1
  O  O1804  1  0.880628  0.667134  0.665836  1
  C  C1805  1  0.716347  0.525647  0.686636  1
  C  C1806  1  0.755014  0.574807  0.712921  1
  H  H1807  1  0.933315  0.738422  0.615980  1
  C  C1808  1  0.915954  0.628232  0.708143  1
  H  H1809  1  0.771188  0.550693  0.670588  1
  N  N1810  1  0.738579  0.553958  0.727741  1
  H  H1811  1  0.908926  0.616981  0.685850  1
  O  O1812  1  0.877586  0.720027  0.629683  1
  O  O1813  1  0.864429  0.696740  0.707579  1
  C  C1814  1  0.787200  0.627553  0.690058  1
  C  C1815  1  0.804583  0.655760  0.677425  1
  O  O1816  1  0.803839  0.681281  0.693846  1
  C  C1817  1  0.935338  0.611598  0.729285  1
  C  C1818  1  0.755153  0.602619  0.730337  1
  H  H1819  1  0.760665  0.531011  0.538367  1
  O  O1820  1  0.799116  0.732945  0.656409  1
  C  C1821  1  0.914892  0.673310  0.743978  1
  C  C1822  1  0.877787  0.744712  0.647522  1
  H  H1823  1  0.639090  0.734590  0.560325  1
  H  H1824  1  0.839576  0.523139  0.674800  1
  O  O1825  1  0.859106  0.748868  0.670969  1
  C  C1826  1  0.649331  0.742606  0.537964  1
  H  H1827  1  0.875624  0.512018  0.701213  1
  C  C1828  1  0.767330  0.511194  0.584823  1
  C  C1829  1  0.758832  0.509660  0.552852  1
  H  H1830  1  0.611947  0.721512  0.511966  1
  C  C1831  1  0.633798  0.735167  0.509844  1
  C  C1832  1  0.802942  0.507522  0.643943  1
  H  H1833  1  0.804384  0.506933  0.515394  1
  C  C1834  1  0.822868  0.503923  0.670091  1
  H  H1835  1  0.516185  0.659478  0.743066  1
  H  H1836  1  0.523291  0.655692  0.809419  1
  O  O1837  1  0.725297  0.665116  0.892659  1
  C  C1838  1  0.941565  0.565666  0.787997  1
  C  C1839  1  0.947989  0.664317  0.792953  1
  C  C1840  1  0.737463  0.596362  0.756787  1
  O  O1841  1  0.932421  0.702388  0.941218  1
  C  C1842  1  0.882115  0.678654  0.952564  1
  C  C1843  1  0.996362  0.576924  0.798396  1
  N  N1844  1  0.961378  0.616163  0.781045  1
  C  C1845  1  0.837995  0.649955  0.992387  1
  O  O1846  1  0.970054  0.716041  0.891054  1
  H  H1847  1  0.917981  0.572725  0.779931  1
  C  C1848  1  0.890681  0.670358  0.983628  1
  C  C1849  1  0.599500  0.708381  0.809294  1
  C  C1850  1  0.535294  0.738410  0.762895  1
  Cu  Cu1851  1  0.690330  0.677353  0.866088  1
  C  C1852  1  0.571383  0.661235  0.826425  1
  C  C1853  1  0.746632  0.637430  0.937074  1
  C  C1854  1  0.645159  0.742897  0.943802  1
  N  N1855  1  0.524763  0.712104  0.774165  1
  C  C1856  1  0.565913  0.742976  0.773873  1
  C  C1857  1  0.980581  0.665255  0.850074  1
  C  C1858  1  0.698401  0.569454  0.802623  1
  C  C1859  1  0.759379  0.623989  0.991492  1
  C  C1860  1  0.582986  0.727526  0.962302  1
  Cu  Cu1861  1  0.660762  0.632644  0.887095  1
  C  C1862  1  0.651546  0.690306  0.917580  1
  C  C1863  1  0.777878  0.647693  0.932142  1
  H  H1864  1  0.682838  0.558721  0.820265  1
  C  C1865  1  0.632457  0.713068  0.936716  1
  H  H1866  1  0.713661  0.616065  0.970244  1
  C  C1867  1  0.628169  0.669322  0.843358  1
  H  H1868  1  0.570454  0.639318  0.840103  1
  C  C1869  1  0.721555  0.642462  0.912467  1
  C  C1870  1  0.790226  0.635145  0.986648  1
  O  O1871  1  0.927781  0.731335  0.861660  1
  H  H1872  1  0.914466  0.675492  0.992622  1
  O  O1873  1  0.705388  0.649870  0.833622  1
  C  C1874  1  0.965313  0.638051  0.802054  1
  O  O1875  1  0.653264  0.686404  0.841127  1
  H  H1876  1  0.931810  0.711400  0.804689  1
  C  C1877  1  0.903086  0.700064  0.933496  1
  C  C1878  1  0.601595  0.705268  0.946290  1
  H  H1879  1  0.924675  0.520059  0.800911  1
  O  O1880  1  0.697058  0.624441  0.913226  1
  C  C1881  1  0.945683  0.535167  0.799908  1
  O  O1882  1  0.673268  0.701933  0.899913  1
  C  C1883  1  0.727703  0.565098  0.753881  1
  H  H1884  1  0.558859  0.721391  0.969392  1
  O  O1885  1  0.644381  0.660805  0.918728  1
  C  C1886  1  0.708262  0.601077  0.805634  1
  O  O1887  1  0.626390  0.643983  0.859873  1
  C  C1888  1  0.830243  0.656160  0.961070  1
  C  C1889  1  0.544614  0.670405  0.809104  1
  H  H1890  1  0.591599  0.681978  0.940797  1
  O  O1891  1  0.678932  0.607745  0.853582  1
  C  C1892  1  0.572614  0.717295  0.792293  1
  C  C1893  1  0.598997  0.679890  0.826151  1
  C  C1894  1  0.934682  0.656708  0.764447  1
  C  C1895  1  0.737810  0.624597  0.966355  1
  O  O1896  1  0.890087  0.716414  0.911456  1
  C  C1897  1  0.696849  0.620752  0.832816  1
  C  C1898  1  0.966720  0.587250  0.787856  1
  C  C1899  1  0.952681  0.714641  0.866184  1
  C  C1900  1  0.545657  0.698518  0.791709  1
  C  C1901  1  0.981991  0.638404  0.830786  1
  C  C1902  1  0.945978  0.691109  0.812179  1
  C  C1903  1  0.852179  0.670210  0.940743  1
  C  C1904  1  0.728160  0.614598  0.782757  1
  C  C1905  1  0.961047  0.690660  0.841698  1
  H  H1906  1  0.845593  0.675200  0.916215  1
  C  C1907  1  0.799377  0.646687  0.957384  1
  H  H1908  1  0.785290  0.657026  0.909205  1
  H  H1909  1  0.735929  0.639246  0.784624  1
  H  H1910  1  0.620498  0.723588  0.809201  1
  C  C1911  1  0.974416  0.525379  0.813572  1
  C  C1912  1  0.944370  0.626116  0.757747  1
  C  C1913  1  0.707881  0.551381  0.776559  1
  Cu  Cu1914  1  0.956081  0.738800  0.927260  1
  H  H1915  1  0.699598  0.526943  0.774209  1
  C  C1916  1  1.000040  0.546494  0.810788  1
  H  H1917  1  0.993757  0.665493  0.872395  1
  H  H1918  1  0.996182  0.618353  0.838695  1
  H  H1919  1  0.907269  0.697295  0.750010  1
  C  C1920  1  0.902487  0.799199  0.044070  1
  H  H1921  1  0.885357  0.863010  0.205176  1
  H  H1922  1  0.921997  0.854339  0.066221  1
  C  C1923  1  0.792360  0.884142  0.044295  1
  C  C1924  1  0.905217  0.879170  0.201394  1
  C  C1925  1  0.919267  0.881855  0.171547  1
  C  C1926  1  0.914170  0.787191  0.189875  1
  C  C1927  1  0.876185  0.845365  0.087759  1
  H  H1928  1  0.958974  0.904481  0.147933  1
  C  C1929  1  0.905859  0.867603  0.144415  1
  C  C1930  1  0.874314  0.856756  0.143962  1
  H  H1931  1  0.776503  0.901975  0.054236  1
  H  H1932  1  0.562603  0.799835  0.038780  1
  H  H1933  1  0.947353  0.872231  0.114379  1
  H  H1934  1  0.950256  0.818635  0.205576  1
  C  C1935  1  0.908015  0.854657  0.087975  1
  C  C1936  1  0.859536  0.846159  0.116259  1
  H  H1937  1  0.859732  0.857853  0.165241  1
  C  C1938  1  0.956240  0.919607  0.195996  1
  C  C1939  1  0.943663  0.787871  0.131930  1
  C  C1940  1  0.941386  0.805393  0.185161  1
  C  C1941  1  0.922462  0.865292  0.115773  1
  C  C1942  1  0.958066  0.805063  0.156497  1
  N  N1943  1  0.862957  0.837244  0.061793  1
  H  H1944  1  0.907718  0.756195  0.116319  1
  C  C1945  1  0.817389  0.873001  0.062876  1
  H  H1946  1  0.820649  0.882487  0.086751  1
  C  C1947  1  0.901905  0.767173  0.166303  1
  C  C1948  1  0.939719  0.919644  0.224730  1
  H  H1949  1  0.954095  0.787151  0.108337  1
  C  C1950  1  0.837835  0.850206  0.050322  1
  H  H1951  1  0.626077  0.879428  0.005492  1
  C  C1952  1  0.875808  0.818572  0.041508  1
  H  H1953  1  0.834784  0.838502  0.117215  1
  H  H1954  1  0.915475  0.796893  0.066344  1
  C  C1955  1  0.946222  0.901337  0.170168  1
  H  H1956  1  0.976028  0.935899  0.192275  1
  C  C1957  1  0.545626  0.798322  0.019213  1
  C  C1958  1  0.912592  0.782527  0.017418  1
  H  H1959  1  0.904003  0.787534  0.213603  1
  H  H1960  1  0.580488  0.843561  0.009104  1
  H  H1961  1  0.528596  0.799209  0.226815  1
  C  C1962  1  0.788203  0.873276  0.013131  1
  C  C1963  1  0.833664  0.839580  0.019493  1
  H  H1964  1  0.989269  0.842691  0.199215  1
  C  C1965  1  0.915165  0.897420  0.227117  1
  C  C1966  1  0.988419  0.818785  0.153425  1
  C  C1967  1  0.858312  0.819486  0.013753  1
  C  C1968  1  0.916474  0.769672  0.136635  1
  C  C1969  1  0.531097  0.753443  0.248969  1
  C  C1970  1  0.945162  0.942370  0.248622  1
  O  O1971  1  0.743707  0.906967  0.006230  1
  H  H1972  1  0.509032  0.818919  0.047043  1
  H  H1973  1  0.933625  0.767587  0.019239  1
  C  C1974  1  0.514636  0.808816  0.023912  1
  H  H1975  1  0.993185  0.955230  0.235764  1
  H  H1976  1  0.865815  0.760334  0.219781  1
  C  C1977  1  0.516042  0.781864  0.241322  1
  C  C1978  1  0.619074  0.813392  0.443673  1
  C  C1979  1  0.691702  0.936145  0.465757  1
  H  H1980  1  0.923282  0.918874  0.345811  1
  H  H1981  1  0.903209  0.980917  0.305496  1
  C  C1982  1  0.569756  0.800385  0.472270  1
  C  C1983  1  0.645092  0.833438  0.439435  1
  C  C1984  1  0.690603  0.884447  0.426180  1
  C  C1985  1  0.523262  0.779012  0.444618  1
  H  H1986  1  0.883939  0.933602  0.362964  1
  H  H1987  1  0.613188  0.797461  0.424125  1
  H  H1988  1  0.898646  0.937486  0.269849  1
  H  H1989  1  0.716830  0.912582  0.393646  1
  C  C1990  1  0.885026  0.954533  0.378116  1
  H  H1991  1  0.994502  0.873125  0.383668  1
  H  H1992  1  0.837069  0.946519  0.390708  1
  C  C1993  1  0.944548  0.931657  0.353189  1
  C  C1994  1  0.787811  0.965050  0.467732  1
  H  H1995  1  0.568618  0.783426  0.423496  1
  H  H1996  1  0.806965  0.946033  0.425489  1
  H  H1997  1  0.690996  0.864715  0.409429  1
  H  H1998  1  0.657459  0.831846  0.416825  1
  C  C1999  1  0.973403  0.917733  0.345315  1
  C  C2000  1  0.555465  0.786532  0.445488  1
  C  C2001  1  0.705784  0.912418  0.416984  1
  C  C2002  1  0.504150  0.783935  0.471140  1
  H  H2003  1  0.973353  0.895474  0.332015  1
  C  C2004  1  0.705352  0.939846  0.435795  1
  C  C2005  1  0.653344  0.856626  0.461814  1
  C  C2006  1  0.913383  0.971395  0.382355  1
  H  H2007  1  0.972506  0.997070  0.390889  1
  C  C2008  1  0.808109  0.966109  0.441765  1
  C  C2009  1  0.971700  0.974797  0.377742  1
  C  C2010  1  0.857430  0.962055  0.394533  1
  H  H2011  1  0.736518  0.953661  0.380495  1
  C  C2012  1  0.599923  0.814845  0.470729  1
  C  C2013  1  0.716143  0.969620  0.425094  1
  C  C2014  1  0.921204  0.950195  0.270081  1
  C  C2015  1  0.942600  0.959997  0.370677  1
  C  C2016  1  0.731174  0.973884  0.395697  1
  C  C2017  1  0.923685  0.975967  0.290582  1
  H  H2018  1  0.698951  0.996501  0.465762  1
  C  C2019  1  0.910837  0.998832  0.401003  1
  H  H2020  1  0.691312  0.955582  0.482809  1
  C  C2021  1  0.950626  0.995355  0.291701  1
  C  C2022  1  0.674009  0.881993  0.454815  1
  C  C2023  1  0.830883  0.990072  0.438123  1
  H  H2024  1  0.772016  0.944621  0.469685  1
  C  C2025  1  0.856110  0.987015  0.416403  1
  C  C2026  1  0.710798  0.997276  0.442872  1
  H  H2027  1  0.665325  0.908613  0.498120  1
  C  C2028  1  0.676694  0.908267  0.474965  1
  C  C2029  1  0.973016  0.960386  0.251086  1
  C  C2030  1  0.788296  0.988289  0.491399  1
  C  C2031  1  0.636979  0.854880  0.490590  1
  H  H2032  1  0.513048  0.770270  0.422418  1
  C  C2033  1  0.611207  0.834657  0.494941  1
  H  H2034  1  0.685518  0.769059  0.458554  1
  C  C2035  1  0.674568  0.761125  0.480529  1
  H  H2036  1  0.667396  0.751342  0.419704  1
  C  C2037  1  0.975816  0.985784  0.272292  1
  H  H2038  1  0.997910  0.999296  0.271874  1
  H  H2039  1  0.902420  0.894394  0.249372  1
  C  C2040  1  0.550767  0.802174  0.499537  1
  H  H2041  1  0.956728  0.939153  0.674978  1
  C  C2042  1  0.897334  0.800793  0.653304  1
  C  C2043  1  0.653351  0.808770  0.640487  1
  C  C2044  1  0.955443  0.862767  0.649972  1
  H  H2045  1  0.654829  0.913216  0.621848  1
  C  C2046  1  0.690366  0.768838  0.508611  1
  C  C2047  1  0.765529  0.953508  0.531735  1
  O  O2048  1  0.858311  0.995299  0.711096  1
  Cu  Cu2049  1  0.646437  0.853107  0.727993  1
  O  O2050  1  0.617820  0.822150  0.744972  1
  H  H2051  1  0.692181  0.942646  0.587475  1
  C  C2052  1  0.929803  0.762212  0.625596  1
  C  C2053  1  0.660691  0.900907  0.684883  1
  C  C2054  1  0.683244  0.919034  0.664454  1
  H  H2055  1  0.631123  0.794261  0.564180  1
  H  H2056  1  0.875375  0.807319  0.665299  1
  O  O2057  1  0.908983  0.957089  0.703767  1
  O  O2058  1  0.614995  0.840780  0.665375  1
  C  C2059  1  0.818367  0.993923  0.657127  1
  C  C2060  1  0.589232  0.819971  0.734768  1
  H  H2061  1  0.772739  0.955582  0.712096  1
  H  H2062  1  0.598693  0.836739  0.517413  1
  H  H2063  1  0.712397  0.782496  0.507675  1
  O  O2064  1  0.657109  0.824632  0.694553  1
  C  C2065  1  0.634463  0.808013  0.613160  1
  H  H2066  1  0.580925  0.958597  0.741934  1
  C  C2067  1  0.834100  0.976872  0.711542  1
  C  C2068  1  0.731938  0.948090  0.657748  1
  C  C2069  1  0.772813  0.984013  0.520597  1
  C  C2070  1  0.921704  0.823053  0.650177  1
  C  C2071  1  0.697536  0.939699  0.612634  1
  H  H2072  1  0.716898  0.928368  0.702485  1
  C  C2073  1  0.683683  0.795318  0.640601  1
  N  N2074  1  0.748113  0.968093  0.613319  1
  C  C2075  1  0.966835  0.893490  0.654894  1
  C  C2076  1  0.918145  0.905782  0.682532  1
  O  O2077  1  0.631313  0.900988  0.677085  1
  C  C2078  1  0.760503  0.962633  0.662919  1
  C  C2079  1  0.645899  0.794298  0.585472  1
  C  C2080  1  0.925402  0.853905  0.659761  1
  C  C2081  1  0.798550  0.990805  0.630755  1
  H  H2082  1  0.642723  0.870783  0.510197  1
  C  C2083  1  0.947790  0.915158  0.670912  1
  H  H2084  1  0.990168  0.900771  0.646380  1
  C  C2085  1  0.752786  0.973337  0.583996  1
  C  C2086  1  0.954210  0.784425  0.623112  1
  C  C2087  1  0.711264  0.931401  0.677394  1
  H  H2088  1  0.976306  0.777311  0.611798  1
  C  C2089  1  0.640890  0.825445  0.668894  1
  C  C2090  1  0.780123  0.965559  0.689421  1
  H  H2091  1  0.528542  0.803921  0.716715  1
  C  C2092  1  0.901781  0.770049  0.641408  1
  H  H2093  1  0.698557  0.795623  0.661837  1
  C  C2094  1  0.769515  0.975029  0.633982  1
  Cu  Cu2095  1  0.602397  0.871340  0.695638  1
  Cu  Cu2096  1  0.895003  0.985404  0.736140  1
  H  H2097  1  0.753091  0.923671  0.571056  1
  H  H2098  1  0.610626  0.818045  0.613086  1
  H  H2099  1  0.882743  0.868157  0.684175  1
  C  C2100  1  0.694740  0.781315  0.612793  1
  N  N2101  1  0.968670  0.838969  0.636484  1
  C  C2102  1  0.676438  0.923234  0.632166  1
  C  C2103  1  0.725339  0.952166  0.625822  1
  O  O2104  1  0.879971  0.916039  0.722587  1
  H  H2105  1  0.993144  0.819824  0.582653  1
  C  C2106  1  0.949760  0.815018  0.635191  1
  O  O2107  1  0.576474  0.840001  0.715915  1
  C  C2108  1  0.756310  0.948045  0.562971  1
  O  O2109  1  0.672027  0.885320  0.708343  1
  H  H2110  1  0.560358  0.811157  0.521852  1
  O  O2111  1  0.592957  0.901106  0.728470  1
  C  C2112  1  0.906306  0.875320  0.676189  1
  C  C2113  1  0.900862  0.927810  0.704055  1
  H  H2114  1  0.504682  0.797453  0.520680  1
  C  C2115  1  0.676054  0.780774  0.585850  1
  C  C2116  1  0.809826  0.980045  0.685985  1
  C  C2117  1  0.718325  0.756663  0.573415  1
  C  C2118  1  0.677830  0.759421  0.537632  1
  H  H2119  1  0.769701  0.932714  0.516908  1
  O  O2120  1  0.830007  0.954626  0.731668  1
  N  N2121  1  0.691037  0.766205  0.563811  1
  C  C2122  1  0.721972  0.765751  0.604785  1
  C  C2123  1  0.998198  0.836597  0.630927  1
  C  C2124  1  0.539183  0.787019  0.733134  1
  H  H2125  1  0.751505  0.765037  0.646518  1
  C  C2126  1  0.749027  0.757544  0.621842  1
  H  H2127  1  0.806211  1.000490  0.608061  1
  C  C2128  1  0.570079  0.791765  0.744720  1
  C  C2129  1  0.521700  0.760264  0.742070  1
  C  C2130  1  0.518521  0.794696  0.498998  1
  C  C2131  1  0.961563  0.796158  0.893571  1
  H  H2132  1  0.538246  0.773068  0.942996  1
  C  C2133  1  0.756316  0.956460  0.944413  1
  O  O2134  1  0.851610  0.968988  0.789833  1
  O  O2135  1  0.895672  0.776310  0.933027  1
  Cu  Cu2136  1  0.910136  0.754467  0.896220  1
  C  C2137  1  0.632015  0.794885  0.970335  1
  C  C2138  1  0.790948  0.984599  0.904969  1
  C  C2139  1  0.762576  0.887231  0.993043  1
  C  C2140  1  0.645999  0.941626  0.877183  1
  O  O2141  1  0.901585  0.930567  0.781111  1
  C  C2142  1  0.861812  0.997542  0.791489  1
  C  C2143  1  0.629524  0.960090  0.855399  1
  C  C2144  1  0.681270  0.869448  0.974012  1
  H  H2145  1  0.629833  0.905572  0.814867  1
  C  C2146  1  0.677922  0.938063  0.926842  1
  O  O2147  1  0.699941  0.864393  0.950672  1
  O  O2148  1  0.740453  0.959300  0.970068  1
  H  H2149  1  0.942717  0.843877  0.852364  1
  C  C2150  1  0.622141  0.991356  0.861890  1
  H  H2151  1  0.822421  0.978878  0.838516  1
  C  C2152  1  0.591406  0.957119  0.765584  1
  C  C2153  1  0.981295  0.957020  0.802360  1
  O  O2154  1  0.976141  0.776478  0.911519  1
  C  C2155  1  0.911391  0.774221  0.958949  1
  O  O2156  1  0.695027  0.916483  0.914094  1
  C  C2157  1  0.978754  0.826091  0.884813  1
  H  H2158  1  0.931740  0.893887  0.815214  1
  O  O2159  1  0.756164  0.931557  0.926945  1
  Cu  Cu2160  1  0.864722  0.941107  0.757058  1
  C  C2161  1  0.954205  0.937780  0.800058  1
  H  H2162  1  0.651978  0.917111  0.871420  1
  C  C2163  1  0.983345  0.875115  0.855597  1
  O  O2164  1  0.682641  0.893796  0.992136  1
  C  C2165  1  0.808714  0.850416  1.000690  1
  C  C2166  1  0.977777  0.900720  0.836509  1
  H  H2167  1  0.982992  0.979099  0.789001  1
  C  C2168  1  0.532078  0.782875  0.966159  1
  C  C2169  1  0.965952  0.847868  0.863189  1
  C  C2170  1  0.926754  0.947567  0.779861  1
  O  O2171  1  0.632993  0.882846  0.759212  1
  C  C2172  1  0.604512  0.982168  0.815506  1
  C  C2173  1  0.618817  0.927345  0.806333  1
  C  C2174  1  0.583533  0.769576  0.765306  1
  C  C2175  1  0.775564  0.984414  0.934310  1
  C  C2176  1  0.655217  0.955312  0.905984  1
  H  H2177  1  0.607628  0.772558  0.774399  1
  H  H2178  1  0.789224  0.964457  0.888721  1
  C  C2179  1  0.655481  0.845998  0.979764  1
  Cu  Cu2180  1  0.728595  0.896776  0.937311  1
  O  O2181  1  0.933313  0.791711  0.883172  1
  H  H2182  1  0.854119  0.803887  0.965170  1
  C  C2183  1  0.657902  0.815270  0.967548  1
  C  C2184  1  0.626532  0.764637  0.960145  1
  C  C2185  1  0.896378  0.785822  0.988600  1
  H  H2186  1  0.805921  0.841569  0.976480  1
  O  O2187  1  0.939067  0.762179  0.961383  1
  H  H2188  1  0.679364  0.807379  0.955482  1
  C  C2189  1  0.555005  0.786500  0.989758  1
  O  O2190  1  0.760913  0.879032  0.963826  1
  O  O2191  1  0.929677  0.972273  0.762507  1
  C  C2192  1  0.867931  0.802663  0.987065  1
  C  C2193  1  0.606072  0.929211  0.775777  1
  Cu  Cu2194  1  0.711067  0.927589  0.982704  1
  C  C2195  1  0.952475  0.909349  0.817051  1
  C  C2196  1  0.618082  0.954137  0.825688  1
  O  O2197  1  0.679641  0.946258  0.956030  1
  C  C2198  1  0.604435  0.804408  0.985202  1
  C  C2199  1  0.645673  0.986172  0.913729  1
  N  N2200  1  0.584059  0.781689  0.983261  1
  C  C2201  1  0.591279  0.983928  0.785071  1
  C  C2202  1  0.595803  0.757388  0.969084  1
  C  C2203  1  0.627983  0.855565  0.995590  1
  C  C2204  1  0.610677  0.902429  0.753143  1
  H  H2205  1  0.651539  0.996447  0.936808  1
  H  H2206  1  0.669247  0.749300  0.936784  1
  C  C2207  1  0.602067  0.835069  0.997735  1
  C  C2208  1  0.501170  0.793194  0.971264  1
