# Supplementary material for: Towards general network architecture design criteria for negative gas adsorption transitions in ultraporous frameworks
Source: Nat Commun. 2019 Aug 12;10:3632. doi: 10.1038/s41467-019-11565-3 (PMC6690989; doi:10.1038/s41467-019-11565-3)
Supplement: Supplementary file 3 — Supplementary Data 1 [file 41467_2019_11565_MOESM3_ESM.zip › MOF-FF optimized simulated structures/DUT-151op_mofff.cif]

# generated using pymatgen
_publ_contact_author_name            Stefan Kaskel  
_publ_contact_author_address         Faculty of Chemistry and Food Chemistry, TU Dresden, Bergstrasse 66, 01062 Dresden, Germany
_publ_contact_author_email           stefan.kaskel@tu-dresden.de
_publ_contact_author_fax             +49 351 463-37287
_publ_contact_author_phone           +49 351 463-35955

data_DUT-151op
_symmetry_space_group_name_H-M   'P 1'
_cell_length_a   58.55439500
_cell_length_b   58.41049140
_cell_length_c   58.24142700
_cell_angle_alpha   90.00000000
_cell_angle_beta   90.00000000
_cell_angle_gamma   90.00000000
_symmetry_Int_Tables_number   1
_chemical_formula_structural   CuH14C26NO4
_chemical_formula_sum   'Cu48 H672 C1248 N48 O192'
_cell_volume   199196.803613
_cell_formula_units_Z   48
loop_
 _symmetry_equiv_pos_site_id
 _symmetry_equiv_pos_as_xyz
  1  'x, y, z'
loop_
 _atom_site_type_symbol
 _atom_site_label
 _atom_site_symmetry_multiplicity
 _atom_site_fract_x
 _atom_site_fract_y
 _atom_site_fract_z
 _atom_site_occupancy
  H  H1  1  0.304846  0.084279  0.003077  1
  H  H2  1  0.248109  0.036701  0.117921  1
  C  C3  1  0.276544  0.104464  0.016738  1
  C  C4  1  0.276543  0.016629  0.104370  1
  C  C5  1  0.292039  0.086032  0.016630  1
  C  C6  1  0.292081  0.016595  0.085975  1
  C  C7  1  0.292014  0.069038  0.033540  1
  C  C8  1  0.292053  0.033541  0.069017  1
  C  C9  1  0.276496  0.069097  0.051943  1
  C  C10  1  0.276488  0.051906  0.069078  1
  C  C11  1  0.261000  0.087519  0.052063  1
  C  C12  1  0.260925  0.051928  0.087444  1
  C  C13  1  0.261022  0.104509  0.035148  1
  C  C14  1  0.260950  0.034977  0.104396  1
  H  H15  1  0.247623  0.141293  0.012940  1
  H  H16  1  0.247569  0.012731  0.141140  1
  H  H17  1  0.304812  0.055477  0.031771  1
  H  H18  1  0.304901  0.031843  0.055494  1
  H  H19  1  0.248190  0.089246  0.065619  1
  H  H20  1  0.248052  0.065426  0.089150  1
  H  H21  1  0.248235  0.118077  0.036947  1
  H  H22  1  0.304933  0.003082  0.084234  1
  H  H23  1  0.056196  0.066240  0.283053  1
  C  C24  1  0.001956  0.105184  0.295812  1
  C  C25  1  0.483351  0.017336  0.310588  1
  C  C26  1  0.490216  0.028683  0.290505  1
  C  C27  1  0.494762  0.024308  0.330706  1
  H  H28  1  0.306822  0.013015  0.480019  1
  C  C29  1  0.018921  0.088226  0.295831  1
  C  C30  1  0.018852  0.069831  0.311359  1
  C  C31  1  0.036022  0.052647  0.311370  1
  C  C32  1  0.035937  0.034240  0.326883  1
  C  C33  1  0.052875  0.017254  0.326873  1
  C  C34  1  0.071289  0.017274  0.311349  1
  H  H35  1  0.022390  0.032528  0.339705  1
  H  H36  1  0.051102  0.003711  0.339685  1
  C  C37  1  0.071375  0.035704  0.295852  1
  C  C38  1  0.054442  0.052692  0.295863  1
  H  H39  1  0.108249  0.013506  0.282571  1
  H  H40  1  0.451404  0.008751  0.277296  1
  H  H41  1  0.482492  0.024250  0.273940  1
  H  H42  1  0.490402  0.016653  0.347251  1
  H  H43  1  0.084925  0.037443  0.283037  1
  H  H44  1  0.032471  0.089943  0.283012  1
  H  H45  1  0.003718  0.118719  0.282992  1
  C  C46  1  0.088435  0.000044  0.311315  1
  C  C47  1  0.466175  0.000122  0.310562  1
  C  C48  1  0.000435  0.069784  0.326869  1
  C  C49  1  0.277710  0.169452  0.742060  1
  C  C50  1  0.277323  0.242001  0.669460  1
  C  C51  1  0.277490  0.190062  0.729693  1
  C  C52  1  0.277601  0.229648  0.690079  1
  C  C53  1  0.277409  0.189106  0.705730  1
  C  C54  1  0.277539  0.205684  0.689142  1
  C  C55  1  0.277310  0.168281  0.694120  1
  C  C56  1  0.277448  0.194059  0.668327  1
  C  C57  1  0.292648  0.105026  0.586111  1
  C  C58  1  0.261960  0.086074  0.604779  1
  C  C59  1  0.292707  0.088031  0.569111  1
  C  C60  1  0.262022  0.069072  0.587779  1
  C  C61  1  0.262182  0.033486  0.552183  1
  C  C62  1  0.292949  0.052403  0.533607  1
  C  C63  1  0.262291  0.016475  0.535196  1
  C  C64  1  0.293063  0.035387  0.516627  1
  C  C65  1  0.277955  0.147622  0.706371  1
  C  C66  1  0.276753  0.206295  0.647658  1
  C  C67  1  0.277998  0.148314  0.730385  1
  C  C68  1  0.276847  0.230309  0.648331  1
  C  C69  1  0.277306  0.156767  0.656814  1
  C  C70  1  0.261342  0.138785  0.657177  1
  C  C71  1  0.261436  0.121847  0.640125  1
  C  C72  1  0.277276  0.121931  0.621890  1
  C  C73  1  0.293130  0.140245  0.621937  1
  C  C74  1  0.293257  0.157249  0.638918  1
  C  C75  1  0.277286  0.104733  0.604649  1
  C  C76  1  0.277409  0.069359  0.569268  1
  C  C77  1  0.277507  0.052138  0.552072  1
  C  C78  1  0.277739  0.016728  0.516727  1
  N  N79  1  0.277337  0.172294  0.672353  1
  H  H80  1  0.277488  0.206707  0.738452  1
  H  H81  1  0.277753  0.238419  0.706718  1
  H  H82  1  0.305272  0.118800  0.584268  1
  H  H83  1  0.249289  0.084129  0.618434  1
  H  H84  1  0.305393  0.089958  0.555467  1
  H  H85  1  0.249374  0.055309  0.589573  1
  H  H86  1  0.249440  0.031594  0.565780  1
  H  H87  1  0.305620  0.066148  0.531844  1
  H  H88  1  0.278526  0.131007  0.697606  1
  H  H89  1  0.276031  0.197517  0.631051  1
  H  H90  1  0.278380  0.132139  0.739876  1
  H  H91  1  0.276413  0.239787  0.632147  1
  H  H92  1  0.248297  0.137908  0.670653  1
  H  H93  1  0.248410  0.108398  0.641532  1
  H  H94  1  0.306154  0.141760  0.608566  1
  H  H95  1  0.306321  0.170784  0.638140  1
  H  H96  1  0.249643  0.002714  0.536992  1
  H  H97  1  0.305786  0.037319  0.503018  1
  C  C98  1  0.277630  0.169842  0.767730  1
  C  C99  1  0.276843  0.241801  0.952605  1
  C  C100  1  0.276671  0.229394  0.931948  1
  C  C101  1  0.276664  0.205436  0.932798  1
  C  C102  1  0.276556  0.193840  0.953561  1
  C  C103  1  0.276860  0.168036  0.927631  1
  C  C104  1  0.276896  0.188852  0.916129  1
  C  C105  1  0.277011  0.189819  0.892172  1
  C  C106  1  0.276838  0.169222  0.879666  1
  C  C107  1  0.276429  0.148081  0.891219  1
  C  C108  1  0.276284  0.147382  0.915236  1
  C  C109  1  0.277056  0.169664  0.853990  1
  C  C110  1  0.320575  0.169812  0.811162  1
  C  C111  1  0.346284  0.169486  0.811086  1
  C  C112  1  0.358732  0.190133  0.811351  1
  C  C113  1  0.382715  0.189276  0.811346  1
  C  C114  1  0.394300  0.168498  0.811344  1
  C  C115  1  0.420152  0.194386  0.811174  1
  C  C116  1  0.399341  0.205926  0.811190  1
  C  C117  1  0.398429  0.229896  0.811170  1
  C  C118  1  0.419058  0.242384  0.811375  1
  C  C119  1  0.440181  0.230778  0.811740  1
  C  C120  1  0.440834  0.206755  0.811794  1
  C  C121  1  0.007368  0.045480  0.790528  1
  C  C122  1  0.018613  0.052619  0.810679  1
  C  C123  1  0.011582  0.041459  0.830806  1
  C  C124  1  0.035806  0.069803  0.810701  1
  C  C125  1  0.042908  0.081083  0.830843  1
  C  C126  1  0.059774  0.098243  0.830828  1
  C  C127  1  0.071184  0.105030  0.810753  1
  C  C128  1  0.088425  0.122177  0.810771  1
  C  C129  1  0.091121  0.137766  0.829111  1
  C  C130  1  0.107970  0.154932  0.829113  1
  C  C131  1  0.123256  0.156927  0.810756  1
  C  C132  1  0.134727  0.194170  0.811255  1
  C  C133  1  0.155538  0.205817  0.810948  1
  C  C134  1  0.156371  0.229791  0.811126  1
  C  C135  1  0.135685  0.242078  0.811349  1
  C  C136  1  0.114576  0.230302  0.811634  1
  C  C137  1  0.113984  0.206273  0.811475  1
  C  C138  1  0.172144  0.189231  0.810335  1
  C  C139  1  0.196128  0.190085  0.810084  1
  C  C140  1  0.208443  0.169420  0.809950  1
  C  C141  1  0.234153  0.169765  0.810340  1
  C  C142  1  0.196677  0.148308  0.809770  1
  C  C143  1  0.172638  0.147694  0.809986  1
  C  C144  1  0.160510  0.168416  0.810151  1
  C  C145  1  0.121131  0.141523  0.792418  1
  C  C146  1  0.103934  0.124707  0.792441  1
  C  C147  1  0.064243  0.093579  0.790649  1
  C  C148  1  0.047010  0.076790  0.790582  1
  C  C149  1  0.431595  0.157085  0.811274  1
  C  C150  1  0.431140  0.139149  0.827187  1
  C  C151  1  0.448108  0.122205  0.827078  1
  C  C152  1  0.466381  0.122209  0.811275  1
  C  C153  1  0.466435  0.140472  0.795469  1
  C  C154  1  0.449539  0.157488  0.795361  1
  C  C155  1  0.483556  0.105008  0.811287  1
  O  O156  1  0.244552  0.150375  0.810408  1
  C  C157  1  0.483523  0.086635  0.826852  1
  C  C158  1  0.381972  0.147800  0.810665  1
  C  C159  1  0.357938  0.148398  0.810693  1
  C  C160  1  0.276633  0.156542  0.964881  1
  C  C161  1  0.292623  0.138674  0.964483  1
  C  C162  1  0.292483  0.121728  0.981430  1
  C  C163  1  0.276571  0.121676  0.999602  1
  C  C164  1  0.260613  0.156896  0.982724  1
  C  C165  1  0.277098  0.206135  0.974277  1
  C  C166  1  0.277077  0.230157  0.973694  1
  Cu  Cu167  1  0.277416  0.190761  0.810943  1
  Cu  Cu168  1  0.277314  0.148983  0.810754  1
  H  H169  1  0.276680  0.238117  0.915335  1
  H  H170  1  0.277118  0.206470  0.883523  1
  H  H171  1  0.276094  0.131907  0.881625  1
  H  H172  1  0.275621  0.130762  0.923894  1
  H  H173  1  0.350011  0.206749  0.811437  1
  H  H174  1  0.381786  0.238577  0.811100  1
  H  H175  1  0.456382  0.240339  0.812109  1
  H  H176  1  0.457448  0.198069  0.812424  1
  H  H177  1  0.011502  0.053357  0.774030  1
  H  H178  1  0.019522  0.045688  0.847321  1
  H  H179  1  0.034987  0.076990  0.847331  1
  H  H180  1  0.064185  0.106004  0.847380  1
  H  H181  1  0.079602  0.137158  0.843886  1
  H  H182  1  0.109202  0.166661  0.843795  1
  H  H183  1  0.172983  0.238623  0.810872  1
  H  H184  1  0.098353  0.239730  0.811849  1
  H  H185  1  0.097451  0.197303  0.811465  1
  H  H186  1  0.204946  0.206701  0.810228  1
  H  H187  1  0.206124  0.132099  0.809623  1
  H  H188  1  0.163678  0.131163  0.810094  1
  H  H189  1  0.132779  0.142637  0.777732  1
  H  H190  1  0.103220  0.113095  0.777676  1
  H  H191  1  0.071947  0.097890  0.774113  1
  H  H192  1  0.042808  0.068824  0.774074  1
  H  H193  1  0.417645  0.138307  0.840215  1
  H  H194  1  0.446584  0.108789  0.840051  1
  H  H195  1  0.479856  0.141948  0.782489  1
  H  H196  1  0.450419  0.170974  0.782333  1
  O  O197  1  0.244443  0.189301  0.810601  1
  H  H198  1  0.469995  0.084921  0.839693  1
  H  H199  1  0.390698  0.131214  0.810000  1
  H  H200  1  0.348410  0.132184  0.810267  1
  H  H201  1  0.305729  0.137895  0.951061  1
  H  H202  1  0.305533  0.108374  0.979981  1
  H  H203  1  0.247532  0.170341  0.983538  1
  O  O204  1  0.277078  0.150299  0.843454  1
  H  H205  1  0.277643  0.197397  0.990859  1
  H  H206  1  0.277386  0.239681  0.989909  1
  N  N207  1  0.276671  0.172066  0.949424  1
  N  N208  1  0.416097  0.172590  0.811267  1
  N  N209  1  0.138772  0.172441  0.810729  1
  O  O210  1  0.277625  0.189381  0.778006  1
  O  O211  1  0.277555  0.150444  0.778091  1
  O  O212  1  0.277196  0.189231  0.843876  1
  O  O213  1  0.310382  0.189338  0.811248  1
  O  O214  1  0.310080  0.150412  0.811086  1
  C  C215  1  0.260691  0.139877  0.999600  1
  H  H216  1  0.498781  0.056176  0.839744  1
  H  H217  1  0.056327  0.283098  0.066197  1
  H  H218  1  0.022300  0.339521  0.032318  1
  C  C219  1  0.483393  0.310609  0.017320  1
  C  C220  1  0.490235  0.290526  0.028680  1
  C  C221  1  0.494829  0.330719  0.024271  1
  H  H222  1  0.108154  0.282407  0.013274  1
  C  C223  1  0.018821  0.295552  0.087938  1
  C  C224  1  0.018869  0.311253  0.069692  1
  C  C225  1  0.036042  0.311295  0.052515  1
  C  C226  1  0.035909  0.326771  0.034078  1
  C  C227  1  0.052853  0.326784  0.017101  1
  C  C228  1  0.071321  0.311323  0.017168  1
  H  H229  1  0.032253  0.282592  0.089513  1
  H  H230  1  0.051028  0.339541  0.003514  1
  C  C231  1  0.071456  0.295866  0.035628  1
  C  C232  1  0.054515  0.295852  0.052605  1
  C  C233  1  0.001860  0.295503  0.104897  1
  H  H234  1  0.451308  0.277423  0.008884  1
  H  H235  1  0.482491  0.273968  0.024256  1
  H  H236  1  0.490481  0.347261  0.016602  1
  H  H237  1  0.085063  0.283119  0.037416  1
  H  H238  1  0.003505  0.282520  0.118290  1
  C  C239  1  0.000571  0.326901  0.069787  1
  C  C240  1  0.466215  0.310586  0.000110  1
  H  H241  1  0.307176  0.480338  0.012640  1
  C  C242  1  0.277499  0.267672  0.669835  1
  C  C243  1  0.276986  0.452584  0.741779  1
  C  C244  1  0.276777  0.431923  0.729379  1
  C  C245  1  0.276840  0.432762  0.705422  1
  C  C246  1  0.276830  0.453521  0.693819  1
  C  C247  1  0.277111  0.427584  0.668022  1
  C  C248  1  0.277068  0.416088  0.688842  1
  C  C249  1  0.277128  0.392129  0.689817  1
  C  C250  1  0.276994  0.379616  0.669224  1
  C  C251  1  0.276653  0.391163  0.648080  1
  C  C252  1  0.276555  0.415180  0.647372  1
  C  C253  1  0.277196  0.353939  0.669667  1
  C  C254  1  0.320615  0.311031  0.669783  1
  C  C255  1  0.346322  0.310996  0.669457  1
  C  C256  1  0.358753  0.311293  0.690112  1
  C  C257  1  0.382735  0.311343  0.689270  1
  C  C258  1  0.394335  0.311359  0.668501  1
  C  C259  1  0.420166  0.311259  0.694410  1
  C  C260  1  0.399346  0.311239  0.705934  1
  C  C261  1  0.398417  0.311245  0.729904  1
  C  C262  1  0.419039  0.311509  0.742402  1
  C  C263  1  0.440169  0.311926  0.730809  1
  C  C264  1  0.440838  0.311950  0.706788  1
  C  C265  1  0.007407  0.290381  0.545426  1
  C  C266  1  0.018661  0.310518  0.552593  1
  C  C267  1  0.011624  0.330665  0.541474  1
  C  C268  1  0.035864  0.310525  0.569768  1
  C  C269  1  0.042985  0.330672  0.581025  1
  C  C270  1  0.059860  0.330667  0.598170  1
  C  C271  1  0.071254  0.310595  0.604991  1
  C  C272  1  0.088494  0.310646  0.622146  1
  C  C273  1  0.091312  0.329115  0.637563  1
  C  C274  1  0.108164  0.329179  0.654724  1
  C  C275  1  0.123324  0.310742  0.656895  1
  C  C276  1  0.134773  0.311319  0.694138  1
  C  C277  1  0.155576  0.311025  0.705798  1
  C  C278  1  0.156390  0.311217  0.729772  1
  C  C279  1  0.135694  0.311435  0.742044  1
  C  C280  1  0.114594  0.311729  0.730251  1
  C  C281  1  0.114020  0.311559  0.706221  1
  C  C282  1  0.172193  0.310403  0.689222  1
  C  C283  1  0.196175  0.310158  0.690086  1
  C  C284  1  0.208495  0.310006  0.669424  1
  C  C285  1  0.234203  0.310382  0.669773  1
  C  C286  1  0.196739  0.309806  0.648306  1
  C  C287  1  0.172701  0.310010  0.647681  1
  C  C288  1  0.160571  0.310194  0.668401  1
  C  C289  1  0.121078  0.292265  0.641675  1
  C  C290  1  0.103881  0.292236  0.624858  1
  C  C291  1  0.064294  0.290481  0.593565  1
  C  C292  1  0.047060  0.290407  0.576772  1
  C  C293  1  0.431645  0.311335  0.657131  1
  C  C294  1  0.431252  0.327300  0.639242  1
  C  C295  1  0.448247  0.327199  0.622326  1
  C  C296  1  0.466472  0.311339  0.622300  1
  C  C297  1  0.466467  0.295486  0.640522  1
  C  C298  1  0.449551  0.295379  0.657521  1
  C  C299  1  0.483646  0.311335  0.605097  1
  O  O300  1  0.244597  0.310454  0.650381  1
  C  C301  1  0.483734  0.327036  0.586842  1
  C  C302  1  0.382025  0.310655  0.647794  1
  C  C303  1  0.357989  0.310627  0.648375  1
  C  C304  1  0.276917  0.464841  0.656526  1
  C  C305  1  0.292825  0.464415  0.638584  1
  C  C306  1  0.292647  0.481371  0.621646  1
  H  H307  1  0.499075  0.340024  0.556466  1
  C  C308  1  0.260944  0.482725  0.656960  1
  C  C309  1  0.277428  0.474240  0.706109  1
  C  C310  1  0.277344  0.473668  0.730129  1
  Cu  Cu311  1  0.277469  0.310890  0.690754  1
  Cu  Cu312  1  0.277351  0.310697  0.648976  1
  H  H313  1  0.276697  0.415314  0.738110  1
  H  H314  1  0.277170  0.383485  0.706472  1
  H  H315  1  0.276338  0.381565  0.631909  1
  H  H316  1  0.275943  0.423828  0.630746  1
  H  H317  1  0.350022  0.311362  0.706722  1
  H  H318  1  0.381768  0.311149  0.738574  1
  H  H319  1  0.456363  0.312359  0.740380  1
  H  H320  1  0.457453  0.312611  0.698106  1
  H  H321  1  0.011550  0.273868  0.553267  1
  H  H322  1  0.019566  0.347174  0.545722  1
  H  H323  1  0.035075  0.347163  0.576925  1
  H  H324  1  0.064273  0.347233  0.605899  1
  H  H325  1  0.079904  0.343968  0.636817  1
  H  H326  1  0.109501  0.343967  0.666308  1
  H  H327  1  0.172996  0.310970  0.738615  1
  H  H328  1  0.098363  0.311954  0.739667  1
  H  H329  1  0.097498  0.311560  0.697232  1
  H  H330  1  0.204989  0.310318  0.706704  1
  H  H331  1  0.206193  0.309646  0.632101  1
  H  H332  1  0.163740  0.310093  0.631150  1
  H  H333  1  0.132631  0.277518  0.642941  1
  H  H334  1  0.103064  0.277355  0.613405  1
  H  H335  1  0.071989  0.273943  0.597885  1
  H  H336  1  0.042846  0.273895  0.568821  1
  H  H337  1  0.417783  0.340356  0.638418  1
  H  H338  1  0.446773  0.340213  0.608945  1
  H  H339  1  0.479858  0.282473  0.641983  1
  H  H340  1  0.450384  0.282324  0.670983  1
  O  O341  1  0.244496  0.310620  0.689308  1
  H  H342  1  0.470332  0.340022  0.585246  1
  H  H343  1  0.390770  0.310019  0.631216  1
  H  H344  1  0.348470  0.310183  0.632156  1
  H  H345  1  0.305897  0.450965  0.637737  1
  H  H346  1  0.305627  0.479897  0.608226  1
  H  H347  1  0.247920  0.483566  0.670458  1
  O  O348  1  0.277217  0.343401  0.650302  1
  H  H349  1  0.278075  0.490817  0.697369  1
  H  H350  1  0.277702  0.489886  0.739648  1
  N  N351  1  0.276964  0.449379  0.672046  1
  N  N352  1  0.416128  0.311324  0.672613  1
  N  N353  1  0.138832  0.310766  0.672414  1
  O  O354  1  0.277611  0.277954  0.689370  1
  O  O355  1  0.277482  0.278028  0.650434  1
  O  O356  1  0.277318  0.343824  0.689233  1
  O  O357  1  0.310429  0.311125  0.689313  1
  O  O358  1  0.310117  0.310929  0.650386  1
  C  C359  1  0.260991  0.499615  0.639957  1
  C  C360  1  0.276781  0.499584  0.621680  1
  C  C361  1  0.278166  0.427365  0.953116  1
  C  C362  1  0.277857  0.453136  0.927330  1
  C  C363  1  0.278141  0.415728  0.932303  1
  C  C364  1  0.277917  0.432317  0.915704  1
  C  C365  1  0.278180  0.391751  0.931434  1
  C  C366  1  0.277884  0.431437  0.891727  1
  C  C367  1  0.277972  0.379430  0.952088  1
  C  C368  1  0.278017  0.452088  0.879400  1
  C  C369  1  0.277698  0.391164  0.973192  1
  C  C370  1  0.278325  0.473199  0.891125  1
  C  C371  1  0.277626  0.415176  0.973812  1
  C  C372  1  0.278389  0.473830  0.915138  1
  C  C373  1  0.277896  0.353746  0.951810  1
  C  C374  1  0.277815  0.451806  0.853718  1
  C  C375  1  0.276891  0.267473  0.952232  1
  C  C376  1  0.276928  0.452221  0.767450  1
  C  C377  1  0.418659  0.311340  0.768098  1
  C  C378  1  0.418683  0.268082  0.811234  1
  C  C379  1  0.418735  0.311389  0.854456  1
  C  C380  1  0.418707  0.354448  0.811522  1
  C  C381  1  0.419083  0.311633  0.880145  1
  C  C382  1  0.419045  0.380139  0.811792  1
  C  C383  1  0.398397  0.311370  0.892418  1
  C  C384  1  0.398357  0.392410  0.811541  1
  C  C385  1  0.399232  0.311023  0.916380  1
  C  C386  1  0.399188  0.416373  0.811144  1
  C  C387  1  0.420030  0.311236  0.928049  1
  C  C388  1  0.419984  0.428047  0.811315  1
  C  C389  1  0.394203  0.309943  0.953758  1
  C  C390  1  0.394153  0.453749  0.809970  1
  C  C391  1  0.382607  0.310290  0.932929  1
  C  C392  1  0.382560  0.432918  0.810378  1
  C  C393  1  0.358632  0.310038  0.931998  1
  C  C394  1  0.358585  0.431981  0.810132  1
  C  C395  1  0.346271  0.309721  0.952622  1
  C  C396  1  0.346218  0.452600  0.809749  1
  C  C397  1  0.357980  0.309380  0.973764  1
  C  C398  1  0.357923  0.473742  0.809340  1
  C  C399  1  0.382021  0.309605  0.974447  1
  C  C400  1  0.381964  0.474432  0.809566  1
  C  C401  1  0.320573  0.310077  0.952183  1
  C  C402  1  0.320519  0.452162  0.810104  1
  C  C403  1  0.431451  0.310563  0.965297  1
  C  C404  1  0.431407  0.465294  0.810580  1
  C  C405  1  0.433490  0.292189  0.980550  1
  C  C406  1  0.433405  0.480583  0.792230  1
  C  C407  1  0.463628  0.328941  0.984646  1
  C  C408  1  0.463642  0.484605  0.828909  1
  C  C409  1  0.446807  0.328944  0.967456  1
  C  C410  1  0.446815  0.467419  0.828924  1
  C  C411  1  0.135998  0.311065  0.767738  1
  C  C412  1  0.136001  0.267773  0.811015  1
  C  C413  1  0.440779  0.311514  0.915956  1
  C  C414  1  0.440734  0.415955  0.811603  1
  C  C415  1  0.440193  0.311825  0.891928  1
  C  C416  1  0.440151  0.391927  0.811960  1
  C  C417  1  0.123638  0.295300  0.982951  1
  C  C418  1  0.123596  0.482969  0.795240  1
  C  C419  1  0.123222  0.311256  0.965056  1
  C  C420  1  0.123157  0.465058  0.811177  1
  C  C421  1  0.134557  0.311306  0.927746  1
  C  C422  1  0.134515  0.427761  0.811220  1
  C  C423  1  0.155331  0.311217  0.916146  1
  C  C424  1  0.155293  0.416169  0.811148  1
  C  C425  1  0.156179  0.311182  0.892182  1
  C  C426  1  0.156154  0.392208  0.811104  1
  C  C427  1  0.135515  0.310983  0.879765  1
  C  C428  1  0.135496  0.379785  0.810888  1
  C  C429  1  0.114419  0.310716  0.891419  1
  C  C430  1  0.114394  0.391428  0.810581  1
  C  C431  1  0.113835  0.310718  0.915444  1
  C  C432  1  0.113799  0.415451  0.810591  1
  C  C433  1  0.135868  0.311003  0.854081  1
  C  C434  1  0.135858  0.354105  0.810954  1
  C  C435  1  0.172009  0.311029  0.932735  1
  C  C436  1  0.171964  0.432762  0.810993  1
  C  C437  1  0.195985  0.310958  0.931776  1
  C  C438  1  0.195938  0.431804  0.810934  1
  C  C439  1  0.208499  0.311178  0.952376  1
  C  C440  1  0.208449  0.452404  0.811187  1
  C  C441  1  0.234198  0.311018  0.951977  1
  C  C442  1  0.234146  0.451997  0.810964  1
  C  C443  1  0.196925  0.311578  0.973509  1
  C  C444  1  0.196874  0.473536  0.811645  1
  C  C445  1  0.172895  0.311681  0.974203  1
  C  C446  1  0.172843  0.474227  0.811726  1
  C  C447  1  0.160495  0.311067  0.953550  1
  C  C448  1  0.160444  0.453574  0.811053  1
  C  C449  1  0.105343  0.327242  0.964700  1
  C  C450  1  0.105228  0.464658  0.827106  1
  C  C451  1  0.088460  0.327161  0.981728  1
  C  C452  1  0.088323  0.481663  0.826993  1
  C  C453  1  0.293970  0.481558  0.999348  1
  C  C454  1  0.294137  0.464528  0.982394  1
  C  C455  1  0.277946  0.464652  0.964615  1
  C  C456  1  0.261692  0.482276  0.964340  1
  C  C457  1  0.261728  0.499220  0.981382  1
  Cu  Cu458  1  0.277359  0.310468  0.931061  1
  Cu  Cu459  1  0.277292  0.431056  0.810447  1
  Cu  Cu460  1  0.277414  0.310728  0.972839  1
  Cu  Cu461  1  0.277369  0.472835  0.810699  1
  Cu  Cu462  1  0.397699  0.311208  0.811229  1
  Cu  Cu463  1  0.439495  0.311346  0.811349  1
  Cu  Cu464  1  0.156922  0.311041  0.811008  1
  Cu  Cu465  1  0.115125  0.310866  0.810835  1
  H  H466  1  0.278226  0.382940  0.914817  1
  H  H467  1  0.277868  0.414816  0.882923  1
  H  H468  1  0.277388  0.381722  0.989399  1
  H  H469  1  0.278634  0.489403  0.881677  1
  H  H470  1  0.277050  0.423996  0.990398  1
  H  H471  1  0.278954  0.490422  0.923955  1
  H  H472  1  0.381782  0.311204  0.883586  1
  H  H473  1  0.381743  0.383576  0.811409  1
  H  H474  1  0.349860  0.310328  0.915362  1
  H  H475  1  0.349815  0.415344  0.810476  1
  H  H476  1  0.348487  0.309082  0.989944  1
  H  H477  1  0.348427  0.489919  0.808980  1
  H  H478  1  0.390937  0.309573  0.991002  1
  H  H479  1  0.390872  0.490991  0.809480  1
  H  H480  1  0.421796  0.277477  0.979293  1
  H  H481  1  0.421673  0.479360  0.777546  1
  H  H482  1  0.475203  0.343738  0.985384  1
  H  H483  1  0.475261  0.485311  0.843673  1
  H  H484  1  0.445652  0.343647  0.955839  1
  H  H485  1  0.445696  0.455779  0.843610  1
  H  H486  1  0.457308  0.311422  0.924931  1
  H  H487  1  0.457262  0.424929  0.811479  1
  H  H488  1  0.456418  0.312066  0.882502  1
  H  H489  1  0.456378  0.382505  0.812207  1
  C  C490  1  0.450585  0.497420  0.792239  1
  C  C491  1  0.450661  0.292214  0.997394  1
  H  H492  1  0.137082  0.282216  0.983745  1
  H  H493  1  0.137081  0.483798  0.782202  1
  H  H494  1  0.172799  0.311181  0.883458  1
  H  H495  1  0.172778  0.383491  0.811123  1
  H  H496  1  0.098194  0.310373  0.881900  1
  H  H497  1  0.098174  0.381901  0.810206  1
  H  H498  1  0.097246  0.310158  0.924182  1
  H  H499  1  0.097206  0.424179  0.810002  1
  H  H500  1  0.204645  0.310851  0.915128  1
  H  H501  1  0.204598  0.415156  0.810799  1
  H  H502  1  0.206513  0.311938  0.989688  1
  H  H503  1  0.206463  0.489713  0.812064  1
  H  H504  1  0.164231  0.312341  0.990822  1
  H  H505  1  0.164174  0.490843  0.812424  1
  H  H506  1  0.104506  0.340302  0.951242  1
  H  H507  1  0.104366  0.451183  0.840147  1
  H  H508  1  0.075096  0.340204  0.980303  1
  H  H509  1  0.074912  0.480192  0.839982  1
  O  O510  1  0.244314  0.432454  0.810742  1
  H  H511  1  0.307401  0.451257  0.983089  1
  H  H512  1  0.248480  0.482857  0.950938  1
  O  O513  1  0.244377  0.310819  0.932439  1
  N  N514  1  0.415952  0.310564  0.949766  1
  N  N515  1  0.415905  0.449764  0.810600  1
  N  N516  1  0.138686  0.311220  0.949525  1
  N  N517  1  0.138637  0.449541  0.811166  1
  N  N518  1  0.277998  0.449121  0.949089  1
  O  O519  1  0.277807  0.343404  0.932310  1
  O  O520  1  0.277673  0.432305  0.843380  1
  O  O521  1  0.276918  0.277582  0.932668  1
  O  O522  1  0.276913  0.432660  0.777564  1
  O  O523  1  0.276961  0.278005  0.971603  1
  O  O524  1  0.276959  0.471596  0.777976  1
  O  O525  1  0.277866  0.343432  0.971243  1
  O  O526  1  0.277779  0.471237  0.843402  1
  O  O527  1  0.399111  0.311216  0.778266  1
  O  O528  1  0.399133  0.278247  0.811138  1
  O  O529  1  0.399186  0.311230  0.844175  1
  O  O530  1  0.399163  0.344158  0.811349  1
  O  O531  1  0.438135  0.311358  0.844072  1
  O  O532  1  0.438111  0.344071  0.811467  1
  O  O533  1  0.438054  0.311354  0.778609  1
  O  O534  1  0.438076  0.278598  0.811253  1
  O  O535  1  0.310334  0.310120  0.932616  1
  O  O536  1  0.310273  0.432597  0.810159  1
  O  O537  1  0.310138  0.310340  0.971545  1
  O  O538  1  0.310090  0.471526  0.810352  1
  O  O539  1  0.155527  0.311010  0.778054  1
  O  O540  1  0.155532  0.278085  0.810972  1
  O  O541  1  0.116582  0.310852  0.778097  1
  O  O542  1  0.116586  0.278134  0.810816  1
  O  O543  1  0.155423  0.311085  0.843931  1
  O  O544  1  0.155417  0.343961  0.811053  1
  O  O545  1  0.116474  0.310920  0.843571  1
  O  O546  1  0.116466  0.343594  0.810887  1
  O  O547  1  0.244696  0.311075  0.971368  1
  O  O548  1  0.244651  0.471383  0.811009  1
  C  C549  1  0.088365  0.499909  0.811169  1
  C  C550  1  0.106617  0.499900  0.795343  1
  C  C551  1  0.106684  0.295435  0.999906  1
  C  C552  1  0.277809  0.499509  0.999499  1
  C  C553  1  0.088474  0.311310  0.999952  1
  C  C554  1  0.277380  0.669409  0.242014  1
  C  C555  1  0.277649  0.742004  0.169441  1
  C  C556  1  0.277583  0.690030  0.229663  1
  C  C557  1  0.277420  0.729647  0.190058  1
  C  C558  1  0.277540  0.689096  0.205699  1
  C  C559  1  0.277384  0.705683  0.189117  1
  C  C560  1  0.277519  0.668278  0.194078  1
  C  C561  1  0.277343  0.694067  0.168296  1
  C  C562  1  0.261737  0.604515  0.086326  1
  C  C563  1  0.293120  0.586421  0.104691  1
  C  C564  1  0.261789  0.587515  0.069326  1
  C  C565  1  0.293172  0.569423  0.087695  1
  C  C566  1  0.293525  0.534049  0.051934  1
  C  C567  1  0.261700  0.551741  0.033934  1
  C  C568  1  0.293600  0.517058  0.034929  1
  C  C569  1  0.261774  0.534747  0.016931  1
  C  C570  1  0.276904  0.647606  0.206309  1
  C  C571  1  0.277978  0.706304  0.147630  1
  C  C572  1  0.276989  0.648278  0.230324  1
  C  C573  1  0.277988  0.730318  0.148309  1
  C  C574  1  0.277381  0.656772  0.156783  1
  C  C575  1  0.261327  0.657066  0.138881  1
  C  C576  1  0.261431  0.640026  0.121931  1
  C  C577  1  0.277379  0.621884  0.121918  1
  C  C578  1  0.293319  0.622001  0.140158  1
  C  C579  1  0.293429  0.638962  0.157181  1
  C  C580  1  0.277405  0.604663  0.104701  1
  C  C581  1  0.277511  0.569286  0.069326  1
  C  C582  1  0.277576  0.552078  0.052119  1
  C  C583  1  0.277730  0.516716  0.016730  1
  N  N584  1  0.277401  0.672302  0.172314  1
  H  H585  1  0.277667  0.706668  0.238436  1
  H  H586  1  0.277382  0.738415  0.206699  1
  H  H587  1  0.248766  0.617920  0.084631  1
  H  H588  1  0.306061  0.584833  0.118204  1
  H  H589  1  0.248866  0.589087  0.055792  1
  H  H590  1  0.306135  0.556009  0.089385  1
  H  H591  1  0.306666  0.532674  0.065278  1
  H  H592  1  0.248507  0.564952  0.032440  1
  H  H593  1  0.276260  0.630998  0.197526  1
  H  H594  1  0.278582  0.697525  0.131025  1
  H  H595  1  0.276625  0.632092  0.239801  1
  H  H596  1  0.278390  0.739801  0.132129  1
  H  H597  1  0.248214  0.670479  0.138076  1
  H  H598  1  0.248347  0.641389  0.108533  1
  H  H599  1  0.306403  0.608684  0.141617  1
  H  H600  1  0.306548  0.638239  0.170666  1
  H  H601  1  0.306775  0.503834  0.036463  1
  H  H602  1  0.248646  0.536155  0.003579  1
  C  C603  1  0.277550  0.669786  0.267686  1
  C  C604  1  0.276878  0.741715  0.452673  1
  C  C605  1  0.276757  0.729337  0.431996  1
  C  C606  1  0.276650  0.705377  0.432799  1
  C  C607  1  0.276421  0.693750  0.453544  1
  C  C608  1  0.276669  0.667983  0.427577  1
  C  C609  1  0.276859  0.688814  0.416104  1
  C  C610  1  0.277069  0.689797  0.392147  1
  C  C611  1  0.276807  0.669209  0.379622  1
  C  C612  1  0.276214  0.648061  0.391153  1
  C  C613  1  0.275990  0.647342  0.415166  1
  C  C614  1  0.277117  0.669652  0.353948  1
  C  C615  1  0.320614  0.669785  0.311094  1
  C  C616  1  0.346320  0.669477  0.311070  1
  C  C617  1  0.358738  0.690142  0.311293  1
  C  C618  1  0.382720  0.689314  0.311320  1
  C  C619  1  0.394329  0.668550  0.311369  1
  C  C620  1  0.420148  0.694468  0.311213  1
  C  C621  1  0.399325  0.705985  0.311172  1
  C  C622  1  0.398394  0.729954  0.311139  1
  C  C623  1  0.419017  0.742451  0.311404  1
  C  C624  1  0.440149  0.730865  0.311813  1
  C  C625  1  0.440821  0.706846  0.311863  1
  C  C626  1  0.007388  0.545453  0.290501  1
  C  C627  1  0.018655  0.552615  0.310632  1
  C  C628  1  0.011616  0.541494  0.330780  1
  C  C629  1  0.035868  0.569785  0.310623  1
  C  C630  1  0.043072  0.581006  0.330763  1
  C  C631  1  0.059943  0.598160  0.330722  1
  C  C632  1  0.071256  0.605020  0.310616  1
  C  C633  1  0.088490  0.622181  0.310615  1
  C  C634  1  0.091336  0.637630  0.329053  1
  C  C635  1  0.108188  0.654793  0.329059  1
  C  C636  1  0.123326  0.656929  0.310597  1
  C  C637  1  0.134817  0.694165  0.311114  1
  C  C638  1  0.155636  0.705800  0.310858  1
  C  C639  1  0.156486  0.729773  0.311064  1
  C  C640  1  0.135808  0.742073  0.311279  1
  C  C641  1  0.114691  0.730306  0.311510  1
  C  C642  1  0.114082  0.706277  0.311327  1
  C  C643  1  0.172229  0.689202  0.310265  1
  C  C644  1  0.196211  0.690043  0.310056  1
  C  C645  1  0.208509  0.669369  0.309914  1
  C  C646  1  0.234214  0.669711  0.310334  1
  C  C647  1  0.196734  0.648262  0.309686  1
  C  C648  1  0.172694  0.647662  0.309859  1
  C  C649  1  0.160583  0.668394  0.310044  1
  C  C650  1  0.121049  0.641678  0.292150  1
  C  C651  1  0.103845  0.624867  0.292175  1
  C  C652  1  0.064224  0.593622  0.290513  1
  C  C653  1  0.046992  0.576828  0.290477  1
  C  C654  1  0.431650  0.657205  0.311348  1
  C  C655  1  0.431282  0.639353  0.327355  1
  C  C656  1  0.448294  0.622455  0.327282  1
  C  C657  1  0.466508  0.622414  0.311412  1
  C  C658  1  0.466482  0.640604  0.295522  1
  C  C659  1  0.449548  0.657582  0.295384  1
  C  C660  1  0.483685  0.605216  0.311419  1
  O  O661  1  0.244610  0.650321  0.310420  1
  C  C662  1  0.483757  0.586947  0.327104  1
  C  C663  1  0.382031  0.647833  0.310764  1
  C  C664  1  0.357996  0.648401  0.310766  1
  C  C665  1  0.276381  0.656432  0.464800  1
  C  C666  1  0.292333  0.638532  0.464346  1
  C  C667  1  0.292190  0.621564  0.481269  1
  H  H668  1  0.499055  0.556528  0.340043  1
  C  C669  1  0.260385  0.656792  0.482663  1
  C  C670  1  0.276953  0.706010  0.474283  1
  C  C671  1  0.277026  0.730034  0.473743  1
  Cu  Cu672  1  0.277464  0.690722  0.310898  1
  Cu  Cu673  1  0.277364  0.648943  0.310716  1
  H  H674  1  0.276862  0.738088  0.415398  1
  H  H675  1  0.277324  0.706454  0.383510  1
  H  H676  1  0.275786  0.631897  0.381544  1
  H  H677  1  0.275175  0.630720  0.423807  1
  H  H678  1  0.349996  0.706746  0.311330  1
  H  H679  1  0.381746  0.738624  0.311022  1
  H  H680  1  0.456343  0.740437  0.312229  1
  H  H681  1  0.457438  0.698167  0.312525  1
  H  H682  1  0.011522  0.553291  0.273985  1
  H  H683  1  0.019566  0.545733  0.347287  1
  H  H684  1  0.035233  0.576870  0.347279  1
  H  H685  1  0.064425  0.605866  0.347281  1
  H  H686  1  0.079944  0.636909  0.343920  1
  H  H687  1  0.109546  0.666407  0.343821  1
  H  H688  1  0.173104  0.738594  0.310849  1
  H  H689  1  0.098473  0.739744  0.311704  1
  H  H690  1  0.097548  0.697310  0.311288  1
  H  H691  1  0.205040  0.706653  0.310232  1
  H  H692  1  0.206174  0.632050  0.309528  1
  H  H693  1  0.163717  0.631139  0.309920  1
  H  H694  1  0.132582  0.642914  0.277385  1
  H  H695  1  0.103007  0.613384  0.277316  1
  H  H696  1  0.071849  0.597976  0.273952  1
  H  H697  1  0.042720  0.568910  0.273964  1
  H  H698  1  0.417822  0.638548  0.340421  1
  H  H699  1  0.446840  0.609102  0.340327  1
  H  H700  1  0.479863  0.642050  0.282498  1
  H  H701  1  0.450359  0.671015  0.282297  1
  O  O702  1  0.244501  0.689249  0.310592  1
  H  H703  1  0.470349  0.585350  0.340085  1
  H  H704  1  0.390784  0.631258  0.310179  1
  H  H705  1  0.348486  0.632176  0.310403  1
  H  H706  1  0.305416  0.637744  0.450902  1
  H  H707  1  0.305220  0.608194  0.479787  1
  H  H708  1  0.247325  0.670255  0.483509  1
  O  O709  1  0.277176  0.650284  0.343415  1
  H  H710  1  0.277415  0.697241  0.490851  1
  H  H711  1  0.277327  0.739528  0.489976  1
  N  N712  1  0.276451  0.671983  0.449373  1
  N  N713  1  0.416119  0.672672  0.311311  1
  N  N714  1  0.138849  0.672435  0.310583  1
  O  O715  1  0.277641  0.689324  0.277964  1
  O  O716  1  0.277546  0.650387  0.278046  1
  O  O717  1  0.277278  0.689216  0.343832  1
  O  O718  1  0.310418  0.689309  0.311170  1
  O  O719  1  0.310128  0.650381  0.310999  1
  C  C720  1  0.260464  0.639754  0.499519  1
  C  C721  1  0.276320  0.621532  0.499477  1
  H  H722  1  0.304832  0.502985  0.584107  1
  H  H723  1  0.248545  0.537019  0.618278  1
  C  C724  1  0.276326  0.604330  0.516619  1
  C  C725  1  0.276700  0.516725  0.604473  1
  C  C726  1  0.291722  0.585818  0.516409  1
  C  C727  1  0.292074  0.516574  0.585940  1
  C  C728  1  0.291767  0.568866  0.533359  1
  C  C729  1  0.291976  0.533479  0.568943  1
  C  C730  1  0.276423  0.569053  0.551908  1
  C  C731  1  0.276508  0.551924  0.569103  1
  C  C732  1  0.261001  0.587537  0.552107  1
  C  C733  1  0.261142  0.552093  0.587633  1
  C  C734  1  0.260952  0.604483  0.535151  1
  C  C735  1  0.261234  0.535181  0.604624  1
  H  H736  1  0.247419  0.641174  0.512881  1
  H  H737  1  0.247963  0.512986  0.641444  1
  H  H738  1  0.304482  0.555238  0.531507  1
  H  H739  1  0.304683  0.531678  0.555300  1
  H  H740  1  0.248312  0.589353  0.565765  1
  H  H741  1  0.248376  0.565679  0.589441  1
  H  H742  1  0.248249  0.618118  0.537029  1
  H  H743  1  0.304391  0.583966  0.502738  1
  H  H744  1  0.056068  0.566020  0.782793  1
  H  H745  1  0.022453  0.532523  0.839689  1
  C  C746  1  0.483374  0.517304  0.810583  1
  C  C747  1  0.490211  0.528652  0.790493  1
  C  C748  1  0.494820  0.524264  0.830686  1
  H  H749  1  0.108119  0.513296  0.782347  1
  C  C750  1  0.018889  0.588101  0.795678  1
  C  C751  1  0.018903  0.569792  0.811306  1
  C  C752  1  0.036014  0.552555  0.811257  1
  C  C753  1  0.035952  0.534182  0.826810  1
  C  C754  1  0.052855  0.517166  0.826771  1
  C  C755  1  0.071211  0.517127  0.811180  1
  H  H756  1  0.032323  0.589703  0.782723  1
  H  H757  1  0.051111  0.503660  0.839625  1
  C  C758  1  0.071250  0.535495  0.795612  1
  C  C759  1  0.054348  0.552512  0.795650  1
  C  C760  1  0.001972  0.605106  0.795717  1
  H  H761  1  0.451198  0.508941  0.777470  1
  H  H762  1  0.482464  0.524212  0.773940  1
  H  H763  1  0.490474  0.516602  0.847232  1
  H  H764  1  0.084740  0.537168  0.782727  1
  H  H765  1  0.003643  0.618557  0.782795  1
  C  C766  1  0.000636  0.569887  0.826989  1
  H  H767  1  0.248477  0.512386  0.980039  1
  C  C768  1  0.466189  0.500099  0.810575  1
  C  C769  1  0.277525  0.767676  0.169814  1
  C  C770  1  0.276909  0.952614  0.241727  1
  C  C771  1  0.276784  0.931943  0.229338  1
  C  C772  1  0.276796  0.932762  0.205378  1
  C  C773  1  0.276685  0.953516  0.193766  1
  C  C774  1  0.276994  0.927569  0.167979  1
  C  C775  1  0.277041  0.916081  0.188802  1
  C  C776  1  0.277160  0.892123  0.189769  1
  C  C777  1  0.276965  0.879614  0.169171  1
  C  C778  1  0.276569  0.891160  0.148027  1
  C  C779  1  0.276432  0.915176  0.147325  1
  C  C780  1  0.277111  0.853939  0.169613  1
  C  C781  1  0.320517  0.811057  0.169788  1
  C  C782  1  0.346221  0.811021  0.169475  1
  C  C783  1  0.358647  0.811241  0.190134  1
  C  C784  1  0.382629  0.811244  0.189294  1
  C  C785  1  0.394225  0.811275  0.168522  1
  C  C786  1  0.420061  0.811082  0.194422  1
  C  C787  1  0.399247  0.811080  0.205954  1
  C  C788  1  0.398336  0.811067  0.229924  1
  C  C789  1  0.418970  0.811310  0.242404  1
  C  C790  1  0.440094  0.811657  0.230801  1
  C  C791  1  0.440745  0.811695  0.206781  1
  C  C792  1  0.007307  0.790506  0.045521  1
  C  C793  1  0.018581  0.810661  0.052604  1
  C  C794  1  0.011549  0.830771  0.041413  1
  C  C795  1  0.035795  0.810696  0.069769  1
  C  C796  1  0.042967  0.830852  0.080982  1
  C  C797  1  0.059833  0.830836  0.098144  1
  C  C798  1  0.071173  0.810745  0.105004  1
  C  C799  1  0.088400  0.810755  0.122168  1
  C  C800  1  0.091155  0.829137  0.137699  1
  C  C801  1  0.107998  0.829137  0.154872  1
  C  C802  1  0.123220  0.810733  0.156933  1
  C  C803  1  0.134724  0.811238  0.194173  1
  C  C804  1  0.155548  0.810984  0.205797  1
  C  C805  1  0.156416  0.811177  0.229770  1
  C  C806  1  0.135748  0.811363  0.242087  1
  C  C807  1  0.114623  0.811586  0.230333  1
  C  C808  1  0.113997  0.811421  0.206303  1
  C  C809  1  0.172134  0.810397  0.189192  1
  C  C810  1  0.196115  0.810186  0.190027  1
  C  C811  1  0.208410  0.810025  0.169352  1
  C  C812  1  0.234117  0.810379  0.169694  1
  C  C813  1  0.196629  0.809813  0.148248  1
  C  C814  1  0.172588  0.809997  0.147655  1
  C  C815  1  0.160479  0.810171  0.168389  1
  C  C816  1  0.121032  0.792348  0.141594  1
  C  C817  1  0.103837  0.792374  0.124775  1
  C  C818  1  0.064176  0.790631  0.093607  1
  C  C819  1  0.046947  0.790567  0.076814  1
  C  C820  1  0.431536  0.811224  0.157154  1
  C  C821  1  0.431184  0.827264  0.139333  1
  C  C822  1  0.448195  0.827204  0.122435  1
  C  C823  1  0.466397  0.811319  0.122372  1
  C  C824  1  0.466346  0.795385  0.140524  1
  C  C825  1  0.449410  0.795232  0.157499  1
  C  C826  1  0.483594  0.811364  0.105198  1
  O  O827  1  0.244517  0.810422  0.150306  1
  C  C828  1  0.483494  0.826866  0.086773  1
  C  C829  1  0.381918  0.810677  0.147811  1
  C  C830  1  0.357884  0.810704  0.148392  1
  C  C831  1  0.276740  0.964802  0.156461  1
  C  C832  1  0.292759  0.964444  0.138618  1
  C  C833  1  0.292583  0.981380  0.121662  1
  H  H834  1  0.498662  0.839681  0.056240  1
  C  C835  1  0.260650  0.982580  0.156781  1
  C  C836  1  0.277173  0.974247  0.206037  1
  C  C837  1  0.277126  0.973691  0.230060  1
  Cu  Cu838  1  0.277362  0.810899  0.190716  1
  Cu  Cu839  1  0.277276  0.810698  0.148937  1
  H  H840  1  0.276802  0.915339  0.238078  1
  H  H841  1  0.277278  0.883475  0.206421  1
  H  H842  1  0.276230  0.881564  0.131855  1
  H  H843  1  0.275774  0.923833  0.130704  1
  H  H844  1  0.349913  0.811288  0.206743  1
  H  H845  1  0.381695  0.810991  0.238607  1
  H  H846  1  0.456296  0.812034  0.240359  1
  H  H847  1  0.457356  0.812314  0.198088  1
  H  H848  1  0.011438  0.774019  0.053421  1
  H  H849  1  0.019505  0.847290  0.045598  1
  H  H850  1  0.035103  0.847353  0.076833  1
  H  H851  1  0.064295  0.847398  0.105855  1
  H  H852  1  0.079690  0.843951  0.137035  1
  H  H853  1  0.109280  0.843852  0.166554  1
  H  H854  1  0.173041  0.810965  0.238578  1
  H  H855  1  0.098412  0.811755  0.239782  1
  H  H856  1  0.097456  0.811372  0.197351  1
  H  H857  1  0.204947  0.810370  0.206635  1
  H  H858  1  0.206065  0.809655  0.132033  1
  H  H859  1  0.163611  0.810067  0.131132  1
  H  H860  1  0.132627  0.777626  0.142763  1
  H  H861  1  0.103072  0.777570  0.113217  1
  H  H862  1  0.071825  0.774082  0.097968  1
  H  H863  1  0.042700  0.774047  0.068897  1
  H  H864  1  0.417742  0.840351  0.138556  1
  H  H865  1  0.446778  0.840298  0.109126  1
  H  H866  1  0.479694  0.782322  0.141925  1
  H  H867  1  0.450196  0.782113  0.170901  1
  O  O868  1  0.244400  0.810629  0.189234  1
  H  H869  1  0.469896  0.839625  0.085000  1
  H  H870  1  0.390663  0.810082  0.131232  1
  H  H871  1  0.348366  0.810344  0.132172  1
  H  H872  1  0.305912  0.951067  0.137872  1
  H  H873  1  0.305661  0.979975  0.108331  1
  H  H874  1  0.247548  0.983351  0.170207  1
  O  O875  1  0.277109  0.843400  0.150249  1
  H  H876  1  0.277696  0.990817  0.197277  1
  H  H877  1  0.277394  0.989918  0.239565  1
  N  N878  1  0.276804  0.949362  0.171997  1
  N  N879  1  0.416016  0.811188  0.172629  1
  N  N880  1  0.138744  0.810716  0.172439  1
  O  O881  1  0.277505  0.777962  0.189348  1
  O  O882  1  0.277451  0.778030  0.150411  1
  O  O883  1  0.277216  0.843828  0.189181  1
  O  O884  1  0.310319  0.811137  0.189312  1
  O  O885  1  0.310034  0.810967  0.150384  1
  C  C886  1  0.260690  0.999441  0.139750  1
  C  C887  1  0.276601  0.999491  0.121577  1
  C  C888  1  0.278049  0.927317  0.453126  1
  C  C889  1  0.278163  0.953095  0.427346  1
  C  C890  1  0.278016  0.915681  0.432310  1
  C  C891  1  0.278139  0.932277  0.415713  1
  C  C892  1  0.277993  0.891700  0.431443  1
  C  C893  1  0.278103  0.931403  0.391730  1
  C  C894  1  0.278222  0.879374  0.452098  1
  C  C895  1  0.277835  0.952053  0.379396  1
  C  C896  1  0.278679  0.891111  0.473199  1
  C  C897  1  0.277514  0.973155  0.391129  1
  C  C898  1  0.278733  0.915123  0.473819  1
  C  C899  1  0.277516  0.973781  0.415142  1
  C  C900  1  0.277919  0.853687  0.451841  1
  C  C901  1  0.277802  0.951790  0.353705  1
  C  C902  1  0.276897  0.767391  0.452329  1
  C  C903  1  0.276911  0.952263  0.267403  1
  C  C904  1  0.418610  0.811262  0.268098  1
  C  C905  1  0.418635  0.768144  0.311293  1
  C  C906  1  0.418723  0.811529  0.354443  1
  C  C907  1  0.418716  0.854487  0.311428  1
  C  C908  1  0.419064  0.811788  0.380130  1
  C  C909  1  0.419061  0.880174  0.311686  1
  C  C910  1  0.398372  0.811536  0.392394  1
  C  C911  1  0.398370  0.892437  0.311412  1
  C  C912  1  0.399196  0.811135  0.416356  1
  C  C913  1  0.399197  0.916398  0.311040  1
  C  C914  1  0.419993  0.811305  0.428029  1
  C  C915  1  0.419992  0.928072  0.311239  1
  C  C916  1  0.394162  0.809968  0.453730  1
  C  C917  1  0.394157  0.953773  0.309926  1
  C  C918  1  0.382567  0.810366  0.432901  1
  C  C919  1  0.382567  0.932940  0.310288  1
  C  C920  1  0.358592  0.810116  0.431975  1
  C  C921  1  0.358594  0.932001  0.310030  1
  C  C922  1  0.346237  0.809738  0.452602  1
  C  C923  1  0.346229  0.952621  0.309686  1
  C  C924  1  0.357947  0.809362  0.473741  1
  C  C925  1  0.357931  0.973766  0.309317  1
  C  C926  1  0.381985  0.809590  0.474420  1
  C  C927  1  0.381972  0.974457  0.309546  1
  C  C928  1  0.320539  0.810043  0.452184  1
  C  C929  1  0.320533  0.952178  0.310049  1
  C  C930  1  0.431403  0.810572  0.465280  1
  C  C931  1  0.431405  0.965316  0.310543  1
  C  C932  1  0.433383  0.792225  0.480574  1
  C  C933  1  0.433520  0.980489  0.292113  1
  C  C934  1  0.463611  0.828910  0.484611  1
  C  C935  1  0.463512  0.984731  0.328968  1
  C  C936  1  0.446803  0.828919  0.467410  1
  C  C937  1  0.446688  0.967545  0.328975  1
  C  C938  1  0.136093  0.811067  0.267784  1
  C  C939  1  0.136132  0.767769  0.311013  1
  C  C940  1  0.440747  0.811590  0.415944  1
  C  C941  1  0.440746  0.915990  0.311553  1
  C  C942  1  0.440171  0.811950  0.391918  1
  C  C943  1  0.440167  0.891962  0.311888  1
  C  C944  1  0.123613  0.795293  0.483075  1
  C  C945  1  0.123657  0.983100  0.295363  1
  C  C946  1  0.123169  0.811180  0.465118  1
  C  C947  1  0.123180  0.965124  0.311230  1
  C  C948  1  0.134565  0.811159  0.427820  1
  C  C949  1  0.134539  0.927804  0.311246  1
  C  C950  1  0.155357  0.811097  0.416250  1
  C  C951  1  0.155323  0.916221  0.311146  1
  C  C952  1  0.156253  0.811035  0.392287  1
  C  C953  1  0.156212  0.892258  0.311111  1
  C  C954  1  0.135613  0.810796  0.379831  1
  C  C955  1  0.135569  0.879809  0.310948  1
  C  C956  1  0.114499  0.810445  0.391454  1
  C  C957  1  0.114459  0.891439  0.310683  1
  C  C958  1  0.113870  0.810478  0.415478  1
  C  C959  1  0.113838  0.915464  0.310681  1
  C  C960  1  0.135993  0.810928  0.354144  1
  C  C961  1  0.135956  0.854122  0.311029  1
  C  C962  1  0.172007  0.810980  0.432865  1
  C  C963  1  0.171985  0.932820  0.310972  1
  C  C964  1  0.195981  0.810935  0.431931  1
  C  C965  1  0.195958  0.931859  0.310887  1
  C  C966  1  0.208475  0.811234  0.452541  1
  C  C967  1  0.208471  0.952456  0.311138  1
  C  C968  1  0.234172  0.810973  0.452134  1
  C  C969  1  0.234167  0.952039  0.310937  1
  C  C970  1  0.196880  0.811750  0.473660  1
  C  C971  1  0.196895  0.973588  0.311599  1
  C  C972  1  0.172846  0.811810  0.474328  1
  C  C973  1  0.172864  0.974280  0.311707  1
  C  C974  1  0.160464  0.811064  0.453665  1
  C  C975  1  0.160459  0.953628  0.311054  1
  C  C976  1  0.105225  0.827094  0.464678  1
  C  C977  1  0.105232  0.964703  0.327139  1
  C  C978  1  0.088322  0.827020  0.481689  1
  C  C979  1  0.088353  0.981737  0.327071  1
  O  O980  1  0.244331  0.932494  0.310722  1
  C  C981  1  0.294000  0.982599  0.464351  1
  C  C982  1  0.278046  0.964608  0.464647  1
  C  C983  1  0.262003  0.964131  0.482463  1
  O  O984  1  0.244329  0.810716  0.432585  1
  Cu  Cu985  1  0.277301  0.810392  0.431137  1
  Cu  Cu986  1  0.277313  0.931079  0.310404  1
  Cu  Cu987  1  0.277414  0.810666  0.472915  1
  Cu  Cu988  1  0.277389  0.972857  0.310674  1
  Cu  Cu989  1  0.397675  0.811265  0.311227  1
  Cu  Cu990  1  0.439472  0.811388  0.311335  1
  Cu  Cu991  1  0.157041  0.811051  0.311055  1
  Cu  Cu992  1  0.115244  0.810860  0.310895  1
  H  H993  1  0.277882  0.882888  0.414826  1
  H  H994  1  0.278163  0.914784  0.382924  1
  H  H995  1  0.279106  0.881672  0.489406  1
  H  H996  1  0.277117  0.989358  0.381685  1
  H  H997  1  0.279420  0.923937  0.490409  1
  H  H998  1  0.276903  0.990373  0.423945  1
  H  H999  1  0.381761  0.811408  0.383556  1
  H  H1000  1  0.381758  0.883599  0.311252  1
  H  H1001  1  0.349813  0.810451  0.415343  1
  H  H1002  1  0.349825  0.915363  0.310337  1
  H  H1003  1  0.348459  0.809028  0.489923  1
  H  H1004  1  0.348434  0.989942  0.308990  1
  H  H1005  1  0.390902  0.809530  0.490975  1
  H  H1006  1  0.390886  0.991014  0.309490  1
  H  H1007  1  0.421651  0.777541  0.479341  1
  H  H1008  1  0.421885  0.979168  0.277359  1
  H  H1009  1  0.475228  0.843675  0.485324  1
  H  H1010  1  0.475025  0.985523  0.343810  1
  H  H1011  1  0.445694  0.843601  0.455762  1
  H  H1012  1  0.445470  0.955988  0.343720  1
  H  H1013  1  0.457272  0.811461  0.424925  1
  H  H1014  1  0.457269  0.924974  0.311465  1
  H  H1015  1  0.456399  0.812197  0.382499  1
  H  H1016  1  0.456395  0.882542  0.312154  1
  C  C1017  1  0.450694  0.997329  0.292137  1
  C  C1018  1  0.450543  0.792241  0.497428  1
  H  H1019  1  0.137109  0.782268  0.483944  1
  H  H1020  1  0.137150  0.983958  0.282334  1
  H  H1021  1  0.172889  0.811072  0.383593  1
  H  H1022  1  0.172846  0.883561  0.311103  1
  H  H1023  1  0.098291  0.810023  0.381908  1
  H  H1024  1  0.098247  0.881896  0.310356  1
  H  H1025  1  0.097267  0.809864  0.424186  1
  H  H1026  1  0.097233  0.924172  0.310128  1
  H  H1027  1  0.204656  0.810771  0.415292  1
  H  H1028  1  0.204617  0.915211  0.310742  1
  H  H1029  1  0.206455  0.812232  0.489845  1
  H  H1030  1  0.206486  0.989766  0.312004  1
  H  H1031  1  0.164162  0.812550  0.490933  1
  H  H1032  1  0.164205  0.990899  0.312418  1
  H  H1033  1  0.104351  0.840094  0.451165  1
  H  H1034  1  0.104334  0.951188  0.340136  1
  H  H1035  1  0.074896  0.839990  0.480180  1
  H  H1036  1  0.074924  0.980241  0.340040  1
  C  C1037  1  0.293796  0.999560  0.481377  1
  H  H1038  1  0.307120  0.983467  0.450947  1
  H  H1039  1  0.248954  0.950579  0.483192  1
  C  C1040  1  0.262020  0.981161  0.499421  1
  N  N1041  1  0.415911  0.810591  0.449743  1
  N  N1042  1  0.415906  0.949786  0.310550  1
  N  N1043  1  0.138659  0.811145  0.449608  1
  N  N1044  1  0.138650  0.949591  0.311187  1
  N  N1045  1  0.278110  0.949079  0.449110  1
  O  O1046  1  0.277714  0.843331  0.432350  1
  O  O1047  1  0.277725  0.932297  0.343349  1
  O  O1048  1  0.276898  0.777508  0.432769  1
  O  O1049  1  0.276908  0.932703  0.277518  1
  O  O1050  1  0.276961  0.777922  0.471703  1
  O  O1051  1  0.276969  0.971637  0.277934  1
  O  O1052  1  0.277870  0.843381  0.471280  1
  O  O1053  1  0.277802  0.971227  0.343394  1
  O  O1054  1  0.399068  0.811194  0.278274  1
  O  O1055  1  0.399086  0.778309  0.311205  1
  O  O1056  1  0.399174  0.811360  0.344165  1
  O  O1057  1  0.399167  0.844207  0.311273  1
  O  O1058  1  0.438123  0.811479  0.344059  1
  O  O1059  1  0.438116  0.844106  0.311375  1
  O  O1060  1  0.438013  0.811313  0.278597  1
  O  O1061  1  0.438031  0.778653  0.311315  1
  O  O1062  1  0.310278  0.810078  0.432629  1
  O  O1063  1  0.310290  0.932612  0.310089  1
  O  O1064  1  0.310129  0.810277  0.471559  1
  O  O1065  1  0.310104  0.971541  0.310317  1
  O  O1066  1  0.155632  0.811042  0.278086  1
  O  O1067  1  0.155663  0.778085  0.310989  1
  O  O1068  1  0.116688  0.810872  0.278162  1
  O  O1069  1  0.116718  0.778131  0.310843  1
  O  O1070  1  0.155550  0.811061  0.343995  1
  O  O1071  1  0.155520  0.843986  0.311125  1
  O  O1072  1  0.116603  0.810879  0.343627  1
  O  O1073  1  0.116572  0.843595  0.310976  1
  O  O1074  1  0.244689  0.811018  0.471514  1
  O  O1075  1  0.244675  0.971423  0.310988  1
  C  C1076  1  0.106709  1.000060  0.295515  1
  C  C1077  1  0.277851  0.999495  0.499521  1
  C  C1078  1  0.106633  0.795429  0.500006  1
  C  C1079  1  0.088371  0.811245  0.499980  1
  H  H1080  1  0.055920  0.782776  0.565977  1
  C  C1081  1  0.001984  0.795871  0.605207  1
  C  C1082  1  0.483309  0.810596  0.517327  1
  C  C1083  1  0.490157  0.790508  0.528672  1
  C  C1084  1  0.494732  0.830708  0.524290  1
  H  H1085  1  0.248931  0.979655  0.512730  1
  C  C1086  1  0.018924  0.795869  0.588225  1
  C  C1087  1  0.018867  0.811418  0.569848  1
  C  C1088  1  0.035997  0.811384  0.552624  1
  C  C1089  1  0.036017  0.827011  0.534313  1
  C  C1090  1  0.052931  0.826964  0.517302  1
  C  C1091  1  0.071217  0.811288  0.517203  1
  H  H1092  1  0.022587  0.839970  0.532715  1
  H  H1093  1  0.051263  0.839890  0.503855  1
  C  C1094  1  0.071181  0.795659  0.535520  1
  C  C1095  1  0.054272  0.795707  0.552531  1
  H  H1096  1  0.108151  0.782476  0.513441  1
  H  H1097  1  0.451145  0.777477  0.508956  1
  H  H1098  1  0.482416  0.773952  0.524231  1
  H  H1099  1  0.490369  0.847252  0.516634  1
  H  H1100  1  0.084604  0.782697  0.537143  1
  H  H1101  1  0.032449  0.783021  0.589913  1
  H  H1102  1  0.003733  0.783026  0.618721  1
  C  C1103  1  0.000503  0.826992  0.569863  1
  C  C1104  1  0.466140  0.810580  0.500112  1
  C  C1105  1  0.777563  0.169491  0.242047  1
  C  C1106  1  0.777326  0.242031  0.169456  1
  C  C1107  1  0.777346  0.190097  0.229677  1
  C  C1108  1  0.777544  0.229674  0.190071  1
  C  C1109  1  0.777287  0.189135  0.205715  1
  C  C1110  1  0.777455  0.205711  0.189127  1
  C  C1111  1  0.777193  0.168310  0.194105  1
  C  C1112  1  0.777387  0.194087  0.168311  1
  C  C1113  1  0.792855  0.104851  0.086303  1
  C  C1114  1  0.761939  0.086077  0.104774  1
  C  C1115  1  0.792910  0.087870  0.069290  1
  C  C1116  1  0.761999  0.069087  0.087763  1
  C  C1117  1  0.762095  0.033564  0.052116  1
  C  C1118  1  0.793032  0.052336  0.033675  1
  C  C1119  1  0.762157  0.016585  0.035097  1
  C  C1120  1  0.793094  0.035354  0.016659  1
  C  C1121  1  0.777813  0.147653  0.206360  1
  C  C1122  1  0.776768  0.206329  0.147644  1
  C  C1123  1  0.777843  0.148351  0.230375  1
  C  C1124  1  0.776890  0.230344  0.148323  1
  C  C1125  1  0.777244  0.156782  0.156812  1
  C  C1126  1  0.761266  0.138811  0.157152  1
  C  C1127  1  0.761404  0.121845  0.140127  1
  C  C1128  1  0.777308  0.121883  0.121948  1
  C  C1129  1  0.793167  0.140192  0.122013  1
  C  C1130  1  0.793248  0.157227  0.138962  1
  C  C1131  1  0.777362  0.104658  0.104733  1
  C  C1132  1  0.777481  0.069305  0.069329  1
  C  C1133  1  0.777535  0.052121  0.052095  1
  C  C1134  1  0.777665  0.016779  0.016680  1
  N  N1135  1  0.777249  0.172322  0.172337  1
  H  H1136  1  0.777340  0.206745  0.238432  1
  H  H1137  1  0.777674  0.238441  0.206713  1
  H  H1138  1  0.805592  0.118535  0.084558  1
  H  H1139  1  0.749172  0.084200  0.118349  1
  H  H1140  1  0.805697  0.089720  0.055730  1
  H  H1141  1  0.749260  0.055398  0.089476  1
  H  H1142  1  0.749296  0.031722  0.065666  1
  H  H1143  1  0.805787  0.066012  0.031978  1
  H  H1144  1  0.778383  0.131037  0.197600  1
  H  H1145  1  0.776083  0.197555  0.131032  1
  H  H1146  1  0.778217  0.132176  0.239868  1
  H  H1147  1  0.776514  0.239827  0.132141  1
  H  H1148  1  0.748178  0.137964  0.170588  1
  H  H1149  1  0.748366  0.108405  0.141519  1
  H  H1150  1  0.806228  0.141683  0.108675  1
  H  H1151  1  0.806316  0.170758  0.138196  1
  H  H1152  1  0.749415  0.002902  0.036825  1
  H  H1153  1  0.805877  0.037231  0.003098  1
  C  C1154  1  0.777519  0.169885  0.267717  1
  C  C1155  1  0.777103  0.241774  0.452592  1
  C  C1156  1  0.776919  0.229369  0.431935  1
  C  C1157  1  0.776875  0.205412  0.432783  1
  C  C1158  1  0.776768  0.193810  0.453542  1
  C  C1159  1  0.776966  0.168012  0.427602  1
  C  C1160  1  0.777051  0.188833  0.416110  1
  C  C1161  1  0.777143  0.189812  0.392155  1
  C  C1162  1  0.776893  0.169222  0.379642  1
  C  C1163  1  0.776421  0.148076  0.391182  1
  C  C1164  1  0.776300  0.147366  0.415198  1
  C  C1165  1  0.777098  0.169679  0.353970  1
  C  C1166  1  0.820531  0.169887  0.311105  1
  C  C1167  1  0.846234  0.169572  0.311084  1
  C  C1168  1  0.858675  0.190223  0.311334  1
  C  C1169  1  0.882657  0.189366  0.311347  1
  C  C1170  1  0.894239  0.168586  0.311378  1
  C  C1171  1  0.920094  0.194467  0.311188  1
  C  C1172  1  0.899287  0.206013  0.311177  1
  C  C1173  1  0.898390  0.229983  0.311126  1
  C  C1174  1  0.919030  0.242454  0.311328  1
  C  C1175  1  0.940147  0.230840  0.311705  1
  C  C1176  1  0.940784  0.206819  0.311788  1
  C  C1177  1  0.507399  0.045524  0.290498  1
  C  C1178  1  0.518640  0.052657  0.310653  1
  C  C1179  1  0.511584  0.041509  0.330777  1
  C  C1180  1  0.535849  0.069827  0.310683  1
  C  C1181  1  0.543010  0.081044  0.330840  1
  C  C1182  1  0.559880  0.098198  0.330832  1
  C  C1183  1  0.571236  0.105045  0.310748  1
  C  C1184  1  0.588467  0.122201  0.310774  1
  C  C1185  1  0.591177  0.137751  0.329143  1
  C  C1186  1  0.608015  0.154926  0.329158  1
  C  C1187  1  0.623273  0.156962  0.310784  1
  C  C1188  1  0.634752  0.194204  0.311259  1
  C  C1189  1  0.655570  0.205837  0.311009  1
  C  C1190  1  0.656425  0.229808  0.311169  1
  C  C1191  1  0.635748  0.242106  0.311317  1
  C  C1192  1  0.614628  0.230346  0.311529  1
  C  C1193  1  0.614016  0.206318  0.311397  1
  C  C1194  1  0.672165  0.189241  0.310463  1
  C  C1195  1  0.696145  0.190087  0.310258  1
  C  C1196  1  0.708443  0.169415  0.310134  1
  C  C1197  1  0.734145  0.169764  0.310434  1
  C  C1198  1  0.696674  0.148306  0.309986  1
  C  C1199  1  0.672636  0.147702  0.310161  1
  C  C1200  1  0.660523  0.168433  0.310272  1
  C  C1201  1  0.621135  0.141598  0.292414  1
  C  C1202  1  0.603944  0.124777  0.292423  1
  C  C1203  1  0.564251  0.093648  0.290630  1
  C  C1204  1  0.547013  0.076865  0.290558  1
  C  C1205  1  0.931535  0.157178  0.311312  1
  C  C1206  1  0.931126  0.139280  0.327268  1
  C  C1207  1  0.948110  0.122353  0.327160  1
  C  C1208  1  0.966346  0.122336  0.311314  1
  C  C1209  1  0.966351  0.140560  0.295464  1
  C  C1210  1  0.949439  0.157561  0.295355  1
  C  C1211  1  0.983531  0.105147  0.311324  1
  O  O1212  1  0.744546  0.150377  0.310458  1
  C  C1213  1  0.983474  0.086745  0.326852  1
  C  C1214  1  0.881916  0.147885  0.310744  1
  C  C1215  1  0.857884  0.148483  0.310750  1
  C  C1216  1  0.776749  0.156497  0.464837  1
  C  C1217  1  0.792635  0.138538  0.464367  1
  C  C1218  1  0.792450  0.121571  0.481292  1
  H  H1219  1  0.998698  0.056252  0.339697  1
  C  C1220  1  0.760783  0.156919  0.482726  1
  C  C1221  1  0.777365  0.206104  0.474259  1
  C  C1222  1  0.777376  0.230126  0.473678  1
  Cu  Cu1223  1  0.777376  0.190796  0.310936  1
  Cu  Cu1224  1  0.777297  0.149017  0.310736  1
  H  H1225  1  0.776925  0.238092  0.415322  1
  H  H1226  1  0.777295  0.206467  0.383514  1
  H  H1227  1  0.776014  0.131908  0.381580  1
  H  H1228  1  0.775576  0.130742  0.423845  1
  H  H1229  1  0.849951  0.206838  0.311389  1
  H  H1230  1  0.881753  0.238676  0.311036  1
  H  H1231  1  0.956353  0.240391  0.312063  1
  H  H1232  1  0.957392  0.198121  0.312428  1
  H  H1233  1  0.511544  0.053395  0.274001  1
  H  H1234  1  0.519515  0.045730  0.347298  1
  H  H1235  1  0.535136  0.076907  0.347339  1
  H  H1236  1  0.564339  0.105909  0.347396  1
  H  H1237  1  0.579679  0.137106  0.343932  1
  H  H1238  1  0.609264  0.166630  0.343859  1
  H  H1239  1  0.673045  0.238627  0.310969  1
  H  H1240  1  0.598411  0.239788  0.311664  1
  H  H1241  1  0.597479  0.197356  0.311338  1
  H  H1242  1  0.704970  0.206700  0.310406  1
  H  H1243  1  0.706117  0.132095  0.309884  1
  H  H1244  1  0.663664  0.131177  0.310280  1
  H  H1245  1  0.632768  0.142749  0.277719  1
  H  H1246  1  0.603215  0.113194  0.277636  1
  H  H1247  1  0.571914  0.098008  0.274087  1
  H  H1248  1  0.542771  0.068950  0.274036  1
  H  H1249  1  0.917659  0.138460  0.340327  1
  H  H1250  1  0.946634  0.108974  0.340176  1
  H  H1251  1  0.979733  0.142011  0.282442  1
  H  H1252  1  0.950273  0.171017  0.282294  1
  O  O1253  1  0.744422  0.189307  0.310664  1
  H  H1254  1  0.969919  0.084999  0.339661  1
  H  H1255  1  0.890644  0.131299  0.310129  1
  H  H1256  1  0.848355  0.132270  0.310354  1
  H  H1257  1  0.805695  0.137696  0.450904  1
  H  H1258  1  0.805409  0.108136  0.479779  1
  H  H1259  1  0.747779  0.170434  0.483597  1
  O  O1260  1  0.777121  0.150318  0.343428  1
  H  H1261  1  0.777928  0.197365  0.490839  1
  H  H1262  1  0.777728  0.239649  0.489894  1
  N  N1263  1  0.776821  0.172037  0.449396  1
  N  N1264  1  0.916034  0.172675  0.311303  1
  N  N1265  1  0.638787  0.172474  0.310779  1
  O  O1266  1  0.777519  0.189424  0.277995  1
  O  O1267  1  0.777473  0.150487  0.278077  1
  O  O1268  1  0.777222  0.189251  0.343867  1
  O  O1269  1  0.810332  0.189409  0.311178  1
  O  O1270  1  0.810051  0.150481  0.311010  1
  C  C1271  1  0.760819  0.139882  0.499583  1
  C  C1272  1  0.776598  0.121595  0.499516  1
  H  H1273  1  0.804887  0.003075  0.584251  1
  H  H1274  1  0.748225  0.036880  0.618030  1
  C  C1275  1  0.776542  0.104382  0.516649  1
  C  C1276  1  0.776561  0.016705  0.604424  1
  C  C1277  1  0.792038  0.085952  0.516568  1
  C  C1278  1  0.792063  0.016614  0.585999  1
  C  C1279  1  0.792016  0.068988  0.533506  1
  C  C1280  1  0.792037  0.033536  0.569019  1
  C  C1281  1  0.776497  0.069076  0.551908  1
  C  C1282  1  0.776508  0.051930  0.569085  1
  C  C1283  1  0.760977  0.087478  0.551981  1
  C  C1284  1  0.761002  0.052029  0.587498  1
  C  C1285  1  0.760998  0.104439  0.535039  1
  C  C1286  1  0.761028  0.035104  0.604476  1
  H  H1287  1  0.747810  0.141367  0.512972  1
  H  H1288  1  0.747802  0.013040  0.641387  1
  H  H1289  1  0.804827  0.055435  0.531768  1
  H  H1290  1  0.804849  0.031789  0.555468  1
  H  H1291  1  0.748147  0.089211  0.565516  1
  H  H1292  1  0.748176  0.065569  0.589224  1
  H  H1293  1  0.748188  0.117989  0.536798  1
  H  H1294  1  0.804859  0.084190  0.503028  1
  H  H1295  1  0.556253  0.066150  0.783069  1
  C  C1296  1  0.501951  0.105008  0.795742  1
  C  C1297  1  0.983356  0.017272  0.810628  1
  C  C1298  1  0.990195  0.028629  0.790544  1
  C  C1299  1  0.994778  0.024241  0.830741  1
  H  H1300  1  0.585009  0.037386  0.783069  1
  C  C1301  1  0.518920  0.088055  0.795771  1
  C  C1302  1  0.518884  0.069698  0.811344  1
  C  C1303  1  0.536069  0.052531  0.811369  1
  C  C1304  1  0.535995  0.034125  0.826884  1
  C  C1305  1  0.552951  0.017159  0.826884  1
  C  C1306  1  0.571373  0.017201  0.811369  1
  H  H1307  1  0.522437  0.032396  0.839692  1
  H  H1308  1  0.551183  0.003610  0.839689  1
  C  C1309  1  0.571452  0.035630  0.795874  1
  C  C1310  1  0.554500  0.052598  0.795875  1
  H  H1311  1  0.608319  0.013445  0.782572  1
  H  H1312  1  0.951290  0.008811  0.777434  1
  H  H1313  1  0.982464  0.024187  0.773984  1
  H  H1314  1  0.990429  0.016575  0.847284  1
  H  H1315  1  0.806682  0.013089  0.979916  1
  H  H1316  1  0.532442  0.089742  0.782920  1
  H  H1317  1  0.503683  0.118505  0.782877  1
  C  C1318  1  0.500488  0.069677  0.826879  1
  C  C1319  1  0.966189  0.000053  0.810607  1
  C  C1320  1  0.588529  -0.000016  0.811336  1
  C  C1321  1  0.777512  0.267701  0.169837  1
  C  C1322  1  0.776774  0.452581  0.241771  1
  C  C1323  1  0.776659  0.431921  0.229368  1
  C  C1324  1  0.776692  0.432766  0.205410  1
  C  C1325  1  0.776572  0.453527  0.193813  1
  C  C1326  1  0.776959  0.427599  0.168010  1
  C  C1327  1  0.776982  0.416097  0.188826  1
  C  C1328  1  0.777134  0.392140  0.189789  1
  C  C1329  1  0.777009  0.379637  0.169190  1
  C  C1330  1  0.776641  0.391191  0.148049  1
  C  C1331  1  0.776462  0.415208  0.147352  1
  C  C1332  1  0.777203  0.353961  0.169635  1
  C  C1333  1  0.820611  0.311045  0.169796  1
  C  C1334  1  0.846312  0.310948  0.169469  1
  C  C1335  1  0.858752  0.311238  0.190119  1
  C  C1336  1  0.882732  0.311231  0.189263  1
  C  C1337  1  0.894317  0.311190  0.168486  1
  C  C1338  1  0.920167  0.311090  0.194375  1
  C  C1339  1  0.899356  0.311123  0.205914  1
  C  C1340  1  0.898442  0.311176  0.229883  1
  C  C1341  1  0.919073  0.311445  0.242365  1
  C  C1342  1  0.940196  0.311803  0.230760  1
  C  C1343  1  0.940849  0.311774  0.206738  1
  C  C1344  1  0.507424  0.290512  0.045515  1
  C  C1345  1  0.518686  0.310661  0.052633  1
  C  C1346  1  0.511652  0.330785  0.041470  1
  C  C1347  1  0.535892  0.310685  0.069805  1
  C  C1348  1  0.543046  0.330839  0.081032  1
  C  C1349  1  0.559915  0.330828  0.098187  1
  C  C1350  1  0.571273  0.310743  0.105034  1
  C  C1351  1  0.588509  0.310771  0.122189  1
  C  C1352  1  0.591311  0.329203  0.137651  1
  C  C1353  1  0.608167  0.329234  0.154808  1
  C  C1354  1  0.623346  0.310804  0.156924  1
  C  C1355  1  0.634819  0.311369  0.194158  1
  C  C1356  1  0.655629  0.311101  0.205805  1
  C  C1357  1  0.656459  0.311307  0.229778  1
  C  C1358  1  0.635769  0.311496  0.242058  1
  C  C1359  1  0.614661  0.311769  0.230279  1
  C  C1360  1  0.614072  0.311594  0.206252  1
  C  C1361  1  0.672233  0.310466  0.189219  1
  C  C1362  1  0.696214  0.310220  0.190072  1
  C  C1363  1  0.708520  0.310010  0.169404  1
  C  C1364  1  0.734224  0.310395  0.169748  1
  C  C1365  1  0.696756  0.309749  0.148292  1
  C  C1366  1  0.672719  0.309971  0.147679  1
  C  C1367  1  0.660600  0.310220  0.168405  1
  C  C1368  1  0.621110  0.292363  0.141660  1
  C  C1369  1  0.603907  0.292365  0.124851  1
  C  C1370  1  0.564285  0.290627  0.093633  1
  C  C1371  1  0.547056  0.290560  0.076838  1
  C  C1372  1  0.931610  0.311123  0.157082  1
  C  C1373  1  0.931155  0.327047  0.139158  1
  C  C1374  1  0.948124  0.326944  0.122218  1
  C  C1375  1  0.966390  0.311135  0.122213  1
  C  C1376  1  0.966442  0.295314  0.140464  1
  C  C1377  1  0.949547  0.295203  0.157482  1
  C  C1378  1  0.983560  0.311161  0.105011  1
  O  O1379  1  0.744615  0.310464  0.150355  1
  C  C1380  1  0.983615  0.326856  0.086751  1
  C  C1381  1  0.881995  0.310488  0.147785  1
  C  C1382  1  0.857962  0.310523  0.148381  1
  C  C1383  1  0.776681  0.464848  0.156520  1
  C  C1384  1  0.792731  0.464513  0.138706  1
  C  C1385  1  0.792580  0.481462  0.121762  1
  H  H1386  1  0.998950  0.339888  0.056392  1
  C  C1387  1  0.760591  0.482628  0.156829  1
  C  C1388  1  0.777038  0.474247  0.206103  1
  C  C1389  1  0.776978  0.473669  0.230124  1
  Cu  Cu1390  1  0.777474  0.310921  0.190744  1
  Cu  Cu1391  1  0.777364  0.310719  0.148965  1
  H  H1392  1  0.776685  0.415309  0.238094  1
  H  H1393  1  0.777228  0.383488  0.206439  1
  H  H1394  1  0.776360  0.381599  0.131873  1
  H  H1395  1  0.775830  0.423870  0.130733  1
  H  H1396  1  0.850029  0.311356  0.206734  1
  H  H1397  1  0.881800  0.311118  0.238564  1
  H  H1398  1  0.956397  0.312234  0.240319  1
  H  H1399  1  0.957460  0.312394  0.198045  1
  H  H1400  1  0.511558  0.274016  0.053395  1
  H  H1401  1  0.519601  0.347300  0.045680  1
  H  H1402  1  0.535167  0.347337  0.076900  1
  H  H1403  1  0.564362  0.347393  0.105899  1
  H  H1404  1  0.579883  0.344043  0.136945  1
  H  H1405  1  0.609494  0.343991  0.166432  1
  H  H1406  1  0.673070  0.311081  0.238612  1
  H  H1407  1  0.598437  0.311974  0.239706  1
  H  H1408  1  0.597544  0.311570  0.197273  1
  H  H1409  1  0.705036  0.310422  0.206686  1
  H  H1410  1  0.706204  0.309524  0.132084  1
  H  H1411  1  0.663753  0.310009  0.131150  1
  H  H1412  1  0.632673  0.277620  0.142884  1
  H  H1413  1  0.603101  0.277515  0.113356  1
  H  H1414  1  0.571948  0.274082  0.097980  1
  H  H1415  1  0.542821  0.274042  0.068912  1
  H  H1416  1  0.917660  0.340075  0.138322  1
  H  H1417  1  0.946596  0.339920  0.108806  1
  H  H1418  1  0.979867  0.282339  0.141939  1
  H  H1419  1  0.950425  0.282176  0.170969  1
  O  O1420  1  0.744512  0.310646  0.189284  1
  H  H1421  1  0.970179  0.339807  0.085144  1
  H  H1422  1  0.890723  0.309806  0.131201  1
  H  H1423  1  0.848432  0.310085  0.132169  1
  H  H1424  1  0.805894  0.451144  0.137974  1
  H  H1425  1  0.805693  0.480081  0.108462  1
  H  H1426  1  0.747466  0.483387  0.170234  1
  O  O1427  1  0.777220  0.343421  0.150271  1
  H  H1428  1  0.777556  0.490828  0.197361  1
  H  H1429  1  0.777233  0.489886  0.239646  1
  N  N1430  1  0.776727  0.449390  0.172042  1
  N  N1431  1  0.916111  0.311124  0.172582  1
  N  N1432  1  0.638864  0.310807  0.172432  1
  O  O1433  1  0.777620  0.277983  0.189373  1
  O  O1434  1  0.777507  0.278056  0.150436  1
  O  O1435  1  0.777322  0.343852  0.189204  1
  O  O1436  1  0.810426  0.311158  0.189325  1
  O  O1437  1  0.810120  0.310961  0.150395  1
  C  C1438  1  0.760657  0.499505  0.139812  1
  C  C1439  1  0.776592  0.499568  0.121659  1
  C  C1440  1  0.778101  0.427339  0.453133  1
  C  C1441  1  0.778057  0.453109  0.427342  1
  C  C1442  1  0.778100  0.415702  0.432319  1
  C  C1443  1  0.778014  0.432288  0.415718  1
  C  C1444  1  0.778040  0.391725  0.431444  1
  C  C1445  1  0.778008  0.431395  0.391740  1
  C  C1446  1  0.777727  0.379400  0.452093  1
  C  C1447  1  0.778260  0.452038  0.379400  1
  C  C1448  1  0.777339  0.391128  0.473195  1
  C  C1449  1  0.778748  0.473148  0.391119  1
  C  C1450  1  0.777360  0.415139  0.473819  1
  C  C1451  1  0.778787  0.473790  0.415131  1
  C  C1452  1  0.777755  0.353718  0.451813  1
  C  C1453  1  0.777925  0.451759  0.353716  1
  C  C1454  1  0.777058  0.267446  0.452220  1
  C  C1455  1  0.776808  0.452213  0.267443  1
  C  C1456  1  0.918700  0.311365  0.268060  1
  C  C1457  1  0.918678  0.268148  0.311187  1
  C  C1458  1  0.918769  0.311445  0.354407  1
  C  C1459  1  0.918766  0.354491  0.311516  1
  C  C1460  1  0.919111  0.311710  0.380094  1
  C  C1461  1  0.919087  0.380177  0.311877  1
  C  C1462  1  0.898420  0.311442  0.392357  1
  C  C1463  1  0.898383  0.392421  0.311609  1
  C  C1464  1  0.899245  0.311126  0.416320  1
  C  C1465  1  0.899185  0.416383  0.311254  1
  C  C1466  1  0.920041  0.311363  0.427994  1
  C  C1467  1  0.919970  0.428077  0.311485  1
  C  C1468  1  0.894208  0.310112  0.453698  1
  C  C1469  1  0.894116  0.453753  0.310118  1
  C  C1470  1  0.882615  0.310415  0.432866  1
  C  C1471  1  0.882541  0.432912  0.310471  1
  C  C1472  1  0.858640  0.310153  0.431938  1
  C  C1473  1  0.858568  0.431956  0.310163  1
  C  C1474  1  0.846283  0.309876  0.452565  1
  C  C1475  1  0.846192  0.452569  0.309764  1
  C  C1476  1  0.857991  0.309602  0.473708  1
  C  C1477  1  0.857880  0.473722  0.309407  1
  C  C1478  1  0.882031  0.309828  0.474388  1
  C  C1479  1  0.881918  0.474429  0.309697  1
  C  C1480  1  0.820586  0.310181  0.452138  1
  C  C1481  1  0.820495  0.452121  0.310050  1
  C  C1482  1  0.931451  0.310668  0.465243  1
  C  C1483  1  0.931359  0.465325  0.310753  1
  C  C1484  1  0.933457  0.292261  0.480460  1
  C  C1485  1  0.933421  0.480513  0.292328  1
  C  C1486  1  0.963649  0.328959  0.484631  1
  C  C1487  1  0.963525  0.484725  0.329094  1
  C  C1488  1  0.946834  0.329021  0.467436  1
  C  C1489  1  0.946696  0.467544  0.329142  1
  C  C1490  1  0.636077  0.311101  0.267749  1
  C  C1491  1  0.636081  0.267796  0.310999  1
  C  C1492  1  0.940795  0.311647  0.415910  1
  C  C1493  1  0.940735  0.416013  0.311817  1
  C  C1494  1  0.940218  0.311935  0.391882  1
  C  C1495  1  0.940181  0.391985  0.312131  1
  C  C1496  1  0.623699  0.295298  0.482994  1
  C  C1497  1  0.623556  0.482963  0.295089  1
  C  C1498  1  0.623248  0.311205  0.465055  1
  C  C1499  1  0.623153  0.465053  0.311028  1
  C  C1500  1  0.634598  0.311222  0.427745  1
  C  C1501  1  0.634518  0.427759  0.311043  1
  C  C1502  1  0.655377  0.311125  0.416154  1
  C  C1503  1  0.655299  0.416174  0.311015  1
  C  C1504  1  0.656240  0.311084  0.392191  1
  C  C1505  1  0.656172  0.392215  0.310997  1
  C  C1506  1  0.635582  0.310900  0.379764  1
  C  C1507  1  0.635519  0.379787  0.310779  1
  C  C1508  1  0.614481  0.310617  0.391408  1
  C  C1509  1  0.614413  0.391420  0.310414  1
  C  C1510  1  0.613884  0.310623  0.415431  1
  C  C1511  1  0.613807  0.415443  0.310401  1
  C  C1512  1  0.635939  0.310981  0.354081  1
  C  C1513  1  0.635900  0.354111  0.310933  1
  C  C1514  1  0.672047  0.310957  0.432751  1
  C  C1515  1  0.671965  0.432771  0.310878  1
  C  C1516  1  0.696021  0.310878  0.431801  1
  C  C1517  1  0.695937  0.431813  0.310865  1
  C  C1518  1  0.708525  0.311143  0.452406  1
  C  C1519  1  0.708443  0.452413  0.311129  1
  C  C1520  1  0.734221  0.310908  0.452006  1
  C  C1521  1  0.734138  0.451997  0.310996  1
  C  C1522  1  0.696946  0.311633  0.473534  1
  C  C1523  1  0.696866  0.473546  0.311528  1
  C  C1524  1  0.672916  0.311730  0.474217  1
  C  C1525  1  0.672835  0.474235  0.311564  1
  C  C1526  1  0.660524  0.311040  0.453561  1
  C  C1527  1  0.660441  0.453580  0.310905  1
  C  C1528  1  0.605331  0.327146  0.464655  1
  C  C1529  1  0.605264  0.464655  0.327001  1
  C  C1530  1  0.588446  0.327070  0.481681  1
  C  C1531  1  0.588365  0.481667  0.326935  1
  O  O1532  1  0.744648  0.471380  0.311080  1
  C  C1533  1  0.793855  0.464233  0.482728  1
  C  C1534  1  0.778007  0.464625  0.464646  1
  C  C1535  1  0.762043  0.482510  0.464103  1
  O  O1536  1  0.744390  0.310697  0.432464  1
  Cu  Cu1537  1  0.777365  0.310445  0.431055  1
  Cu  Cu1538  1  0.777272  0.431031  0.310434  1
  Cu  Cu1539  1  0.777442  0.310700  0.472834  1
  Cu  Cu1540  1  0.777359  0.472810  0.310699  1
  Cu  Cu1541  1  0.897734  0.311271  0.311186  1
  Cu  Cu1542  1  0.939531  0.311391  0.311308  1
  Cu  Cu1543  1  0.656994  0.311061  0.311013  1
  Cu  Cu1544  1  0.615196  0.310875  0.310836  1
  H  H1545  1  0.778122  0.382917  0.414826  1
  H  H1546  1  0.777882  0.414770  0.382944  1
  H  H1547  1  0.776878  0.381685  0.489397  1
  H  H1548  1  0.779207  0.489344  0.381664  1
  H  H1549  1  0.776689  0.423940  0.490410  1
  H  H1550  1  0.779497  0.490387  0.423927  1
  H  H1551  1  0.881809  0.311251  0.383518  1
  H  H1552  1  0.881780  0.383566  0.311422  1
  H  H1553  1  0.849865  0.310401  0.415302  1
  H  H1554  1  0.849807  0.415314  0.310466  1
  H  H1555  1  0.848500  0.309352  0.489889  1
  H  H1556  1  0.848373  0.489891  0.309038  1
  H  H1557  1  0.890950  0.309848  0.490942  1
  H  H1558  1  0.890819  0.490992  0.309651  1
  H  H1559  1  0.921740  0.277571  0.479171  1
  H  H1560  1  0.921740  0.479207  0.277609  1
  H  H1561  1  0.975249  0.343734  0.485396  1
  H  H1562  1  0.975084  0.485506  0.343901  1
  H  H1563  1  0.945707  0.343746  0.455844  1
  H  H1564  1  0.945518  0.455981  0.343885  1
  H  H1565  1  0.957320  0.311582  0.424893  1
  H  H1566  1  0.957251  0.425012  0.311760  1
  H  H1567  1  0.956446  0.312187  0.382462  1
  H  H1568  1  0.956418  0.382581  0.312409  1
  C  C1569  1  0.950599  0.497350  0.292310  1
  C  C1570  1  0.950625  0.292226  0.497308  1
  H  H1571  1  0.637176  0.282251  0.483829  1
  H  H1572  1  0.637010  0.483786  0.282017  1
  H  H1573  1  0.672864  0.311087  0.383475  1
  H  H1574  1  0.672800  0.383505  0.311049  1
  H  H1575  1  0.598261  0.310268  0.381879  1
  H  H1576  1  0.598197  0.381885  0.310017  1
  H  H1577  1  0.597289  0.310056  0.424158  1
  H  H1578  1  0.597214  0.424170  0.309779  1
  H  H1579  1  0.704688  0.310723  0.415157  1
  H  H1580  1  0.704599  0.415165  0.310762  1
  H  H1581  1  0.706531  0.312070  0.489714  1
  H  H1582  1  0.706455  0.489724  0.311936  1
  H  H1583  1  0.664245  0.312457  0.490830  1
  H  H1584  1  0.664163  0.490850  0.312215  1
  H  H1585  1  0.604463  0.340168  0.451162  1
  H  H1586  1  0.604433  0.451177  0.340042  1
  H  H1587  1  0.575044  0.340068  0.480209  1
  H  H1588  1  0.574991  0.480205  0.339965  1
  C  C1589  1  0.793626  0.481234  0.499712  1
  H  H1590  1  0.806911  0.450772  0.483659  1
  H  H1591  1  0.749070  0.483313  0.450483  1
  O  O1592  1  0.744298  0.432450  0.310787  1
  N  N1593  1  0.915957  0.310714  0.449709  1
  N  N1594  1  0.915868  0.449788  0.310784  1
  N  N1595  1  0.638717  0.311167  0.449527  1
  N  N1596  1  0.638635  0.449540  0.310990  1
  N  N1597  1  0.778081  0.449100  0.449107  1
  O  O1598  1  0.777707  0.343379  0.432312  1
  O  O1599  1  0.777718  0.432261  0.343372  1
  O  O1600  1  0.777031  0.277557  0.432656  1
  O  O1601  1  0.776831  0.432649  0.277551  1
  O  O1602  1  0.777100  0.277976  0.471592  1
  O  O1603  1  0.776870  0.471585  0.277974  1
  O  O1604  1  0.777778  0.343403  0.471245  1
  O  O1605  1  0.777850  0.471193  0.343403  1
  O  O1606  1  0.899152  0.311279  0.278228  1
  O  O1607  1  0.899136  0.278322  0.311089  1
  O  O1608  1  0.899221  0.311287  0.344126  1
  O  O1609  1  0.899222  0.344204  0.311312  1
  O  O1610  1  0.938170  0.311399  0.344027  1
  O  O1611  1  0.938172  0.344117  0.311433  1
  O  O1612  1  0.938096  0.311401  0.278568  1
  O  O1613  1  0.938080  0.278647  0.311205  1
  O  O1614  1  0.810337  0.310201  0.432576  1
  O  O1615  1  0.810251  0.432556  0.310087  1
  O  O1616  1  0.810162  0.310423  0.471506  1
  O  O1617  1  0.810068  0.471486  0.310277  1
  O  O1618  1  0.655607  0.311041  0.278063  1
  O  O1619  1  0.655616  0.278104  0.310965  1
  O  O1620  1  0.616660  0.310872  0.278105  1
  O  O1621  1  0.616669  0.278157  0.310804  1
  O  O1622  1  0.655495  0.311090  0.343934  1
  O  O1623  1  0.655465  0.343979  0.311065  1
  O  O1624  1  0.616545  0.310915  0.343570  1
  O  O1625  1  0.616513  0.343593  0.310896  1
  O  O1626  1  0.744723  0.310943  0.471394  1
  C  C1627  1  0.606580  0.499895  0.295233  1
  C  C1628  1  0.588370  0.499913  0.311110  1
  C  C1629  1  0.777775  0.499456  0.499569  1
  C  C1630  1  0.762044  0.499448  0.481150  1
  C  C1631  1  0.588494  0.311269  0.499948  1
  C  C1632  1  0.606741  0.295438  0.499946  1
  H  H1633  1  0.556226  0.282975  0.566108  1
  H  H1634  1  0.522461  0.339675  0.532434  1
  C  C1635  1  0.983374  0.310542  0.517277  1
  C  C1636  1  0.990216  0.290433  0.528590  1
  C  C1637  1  0.994803  0.330638  0.524276  1
  H  H1638  1  0.608250  0.282459  0.513358  1
  C  C1639  1  0.518851  0.295630  0.587987  1
  C  C1640  1  0.518926  0.311330  0.569739  1
  C  C1641  1  0.536080  0.311325  0.552541  1
  C  C1642  1  0.536006  0.326851  0.534144  1
  C  C1643  1  0.552939  0.326835  0.517155  1
  C  C1644  1  0.571339  0.311294  0.517166  1
  H  H1645  1  0.532252  0.282637  0.589552  1
  H  H1646  1  0.551174  0.339652  0.503618  1
  C  C1647  1  0.571407  0.295775  0.535576  1
  C  C1648  1  0.554475  0.295789  0.552564  1
  H  H1649  1  0.584945  0.282947  0.537305  1
  H  H1650  1  0.951251  0.277411  0.508769  1
  H  H1651  1  0.982472  0.273886  0.524123  1
  H  H1652  1  0.990450  0.347199  0.516650  1
  H  H1653  1  0.806550  0.479781  0.513255  1
  H  H1654  1  0.503529  0.282644  0.618358  1
  C  C1655  1  0.501906  0.295631  0.604965  1
  C  C1656  1  0.500675  0.327033  0.569860  1
  C  C1657  1  0.966203  0.310571  0.500061  1
  H  H1658  1  0.804627  0.584073  0.002887  1
  H  H1659  1  0.748389  0.537019  0.118205  1
  C  C1660  1  0.776466  0.604384  0.016652  1
  C  C1661  1  0.776544  0.516700  0.104444  1
  C  C1662  1  0.791892  0.585894  0.016501  1
  C  C1663  1  0.791945  0.516532  0.085934  1
  C  C1664  1  0.791879  0.568923  0.033435  1
  C  C1665  1  0.791904  0.533447  0.068944  1
  C  C1666  1  0.776447  0.569068  0.051911  1
  C  C1667  1  0.776465  0.551918  0.069088  1
  C  C1668  1  0.761005  0.587536  0.052059  1
  C  C1669  1  0.761056  0.552089  0.087583  1
  C  C1670  1  0.761013  0.604500  0.035118  1
  C  C1671  1  0.761092  0.535167  0.104567  1
  H  H1672  1  0.747504  0.641173  0.012798  1
  H  H1673  1  0.747520  0.512782  0.141176  1
  H  H1674  1  0.804624  0.555316  0.031633  1
  H  H1675  1  0.804626  0.531629  0.055317  1
  H  H1676  1  0.748250  0.589322  0.065658  1
  H  H1677  1  0.748307  0.565692  0.089377  1
  H  H1678  1  0.748283  0.618116  0.036952  1
  H  H1679  1  0.804674  0.502914  0.084107  1
  H  H1680  1  0.556087  0.566076  0.282858  1
  H  H1681  1  0.522465  0.532503  0.339703  1
  C  C1682  1  0.983336  0.517317  0.310662  1
  C  C1683  1  0.990189  0.528626  0.290553  1
  C  C1684  1  0.994781  0.524306  0.330754  1
  H  H1685  1  0.608047  0.513284  0.282227  1
  C  C1686  1  0.518876  0.588095  0.295701  1
  C  C1687  1  0.518915  0.569812  0.311360  1
  C  C1688  1  0.536027  0.552573  0.311300  1
  C  C1689  1  0.535968  0.534180  0.326830  1
  C  C1690  1  0.552871  0.517160  0.326763  1
  C  C1691  1  0.571222  0.517137  0.311165  1
  H  H1692  1  0.532286  0.589671  0.282719  1
  H  H1693  1  0.551127  0.503632  0.339594  1
  C  C1694  1  0.571261  0.535531  0.295628  1
  C  C1695  1  0.554361  0.552549  0.295693  1
  H  H1696  1  0.584753  0.537227  0.282747  1
  H  H1697  1  0.951268  0.508784  0.277476  1
  H  H1698  1  0.982443  0.524166  0.274005  1
  H  H1699  1  0.990432  0.516678  0.347314  1
  H  H1700  1  0.749035  0.512827  0.479574  1
  H  H1701  1  0.503606  0.618514  0.282771  1
  C  C1702  1  0.501955  0.605095  0.295728  1
  C  C1703  1  0.500673  0.569942  0.327075  1
  C  C1704  1  0.966142  0.500121  0.310685  1
  C  C1705  1  0.777406  0.669450  0.741999  1
  C  C1706  1  0.777666  0.742038  0.669450  1
  C  C1707  1  0.777641  0.690066  0.729643  1
  C  C1708  1  0.777442  0.729672  0.690059  1
  C  C1709  1  0.777541  0.689123  0.705680  1
  C  C1710  1  0.777381  0.705709  0.689102  1
  C  C1711  1  0.777451  0.668306  0.694058  1
  C  C1712  1  0.777289  0.694098  0.668278  1
  C  C1713  1  0.761918  0.604745  0.586088  1
  C  C1714  1  0.792839  0.586273  0.604855  1
  C  C1715  1  0.761964  0.587728  0.569106  1
  C  C1716  1  0.792876  0.569251  0.587885  1
  C  C1717  1  0.792952  0.533604  0.552409  1
  C  C1718  1  0.762111  0.552117  0.533548  1
  C  C1719  1  0.793030  0.516593  0.535425  1
  C  C1720  1  0.762196  0.535110  0.516559  1
  C  C1721  1  0.776799  0.647639  0.706300  1
  C  C1722  1  0.777947  0.706349  0.647620  1
  C  C1723  1  0.776932  0.648318  0.730314  1
  C  C1724  1  0.777983  0.730363  0.648313  1
  C  C1725  1  0.777299  0.656803  0.656756  1
  C  C1726  1  0.761373  0.657201  0.638741  1
  C  C1727  1  0.761492  0.640173  0.621779  1
  C  C1728  1  0.777319  0.621928  0.621873  1
  C  C1729  1  0.793125  0.621932  0.640227  1
  C  C1730  1  0.793229  0.638889  0.657252  1
  C  C1731  1  0.777352  0.604707  0.604659  1
  C  C1732  1  0.777441  0.569291  0.569327  1
  C  C1733  1  0.777497  0.552057  0.552148  1
  C  C1734  1  0.777667  0.516661  0.516798  1
  N  N1735  1  0.777322  0.672331  0.672293  1
  H  H1736  1  0.777799  0.706706  0.738411  1
  H  H1737  1  0.777423  0.738430  0.706704  1
  H  H1738  1  0.749147  0.618318  0.584218  1
  H  H1739  1  0.805593  0.584536  0.618524  1
  H  H1740  1  0.749217  0.589434  0.555424  1
  H  H1741  1  0.805663  0.555691  0.589734  1
  H  H1742  1  0.805658  0.531872  0.566124  1
  H  H1743  1  0.749345  0.565694  0.531673  1
  H  H1744  1  0.776077  0.631027  0.697531  1
  H  H1745  1  0.778544  0.697588  0.631006  1
  H  H1746  1  0.776533  0.632136  0.739796  1
  H  H1747  1  0.778387  0.739853  0.632137  1
  H  H1748  1  0.748339  0.670685  0.637851  1
  H  H1749  1  0.748508  0.641621  0.608294  1
  H  H1750  1  0.806115  0.608533  0.641773  1
  H  H1751  1  0.806260  0.638074  0.670816  1
  H  H1752  1  0.805774  0.503003  0.537341  1
  H  H1753  1  0.749505  0.536871  0.502834  1
  C  C1754  1  0.777613  0.669828  0.767668  1
  C  C1755  1  0.776776  0.741727  0.952563  1
  C  C1756  1  0.776657  0.729329  0.931899  1
  C  C1757  1  0.776662  0.705371  0.932736  1
  C  C1758  1  0.776526  0.693764  0.953493  1
  C  C1759  1  0.776871  0.667971  0.927553  1
  C  C1760  1  0.776936  0.688792  0.916061  1
  C  C1761  1  0.777111  0.689766  0.892105  1
  C  C1762  1  0.776963  0.669172  0.879594  1
  C  C1763  1  0.776543  0.648027  0.891137  1
  C  C1764  1  0.776345  0.647320  0.915152  1
  C  C1765  1  0.777190  0.669623  0.853920  1
  C  C1766  1  0.820666  0.669782  0.811100  1
  C  C1767  1  0.846368  0.669470  0.811111  1
  C  C1768  1  0.858782  0.690134  0.811378  1
  C  C1769  1  0.882762  0.689304  0.811437  1
  C  C1770  1  0.894372  0.668542  0.811489  1
  C  C1771  1  0.920189  0.694464  0.811366  1
  C  C1772  1  0.899365  0.705974  0.811315  1
  C  C1773  1  0.898426  0.729939  0.811290  1
  C  C1774  1  0.919047  0.742433  0.811561  1
  C  C1775  1  0.940184  0.730857  0.812015  1
  C  C1776  1  0.940861  0.706839  0.812062  1
  C  C1777  1  0.507403  0.545485  0.790463  1
  C  C1778  1  0.518669  0.552621  0.810604  1
  C  C1779  1  0.511640  0.541470  0.830738  1
  C  C1780  1  0.535874  0.569798  0.810606  1
  C  C1781  1  0.543022  0.581071  0.830736  1
  C  C1782  1  0.559894  0.598226  0.830693  1
  C  C1783  1  0.571264  0.605027  0.810597  1
  C  C1784  1  0.588515  0.622172  0.810586  1
  C  C1785  1  0.591354  0.637658  0.828993  1
  C  C1786  1  0.608222  0.654804  0.828978  1
  C  C1787  1  0.623380  0.656891  0.810527  1
  C  C1788  1  0.634854  0.694123  0.811033  1
  C  C1789  1  0.655662  0.705776  0.810813  1
  C  C1790  1  0.656487  0.729750  0.811048  1
  C  C1791  1  0.635795  0.742028  0.811238  1
  C  C1792  1  0.614689  0.730242  0.811397  1
  C  C1793  1  0.614105  0.706214  0.811194  1
  C  C1794  1  0.672271  0.689192  0.810216  1
  C  C1795  1  0.696253  0.690051  0.810020  1
  C  C1796  1  0.708567  0.669387  0.809872  1
  C  C1797  1  0.734272  0.669737  0.810293  1
  C  C1798  1  0.696807  0.648272  0.809632  1
  C  C1799  1  0.672768  0.647652  0.809789  1
  C  C1800  1  0.660641  0.668374  0.809964  1
  C  C1801  1  0.621112  0.641601  0.792112  1
  C  C1802  1  0.603897  0.624802  0.792159  1
  C  C1803  1  0.564275  0.593583  0.790506  1
  C  C1804  1  0.547046  0.576789  0.790470  1
  C  C1805  1  0.931689  0.657207  0.811451  1
  C  C1806  1  0.931346  0.639356  0.827456  1
  C  C1807  1  0.948348  0.622452  0.827338  1
  C  C1808  1  0.966522  0.622406  0.811422  1
  C  C1809  1  0.966474  0.640600  0.795536  1
  C  C1810  1  0.949549  0.657587  0.795445  1
  C  C1811  1  0.983686  0.605200  0.811391  1
  O  O1812  1  0.744669  0.650347  0.810374  1
  C  C1813  1  0.983725  0.586894  0.827031  1
  C  C1814  1  0.882079  0.647825  0.810834  1
  C  C1815  1  0.858044  0.648393  0.810798  1
  C  C1816  1  0.776587  0.656462  0.964797  1
  C  C1817  1  0.792592  0.638607  0.964420  1
  C  C1818  1  0.792439  0.621657  0.981363  1
  H  H1819  1  0.998987  0.556445  0.839922  1
  C  C1820  1  0.760536  0.656800  0.982613  1
  C  C1821  1  0.777020  0.706049  0.974216  1
  C  C1822  1  0.776992  0.730070  0.973646  1
  Cu  Cu1823  1  0.777524  0.690733  0.810885  1
  Cu  Cu1824  1  0.777420  0.648954  0.810682  1
  H  H1825  1  0.776691  0.738061  0.915291  1
  H  H1826  1  0.777251  0.706420  0.883461  1
  H  H1827  1  0.776239  0.631857  0.881536  1
  H  H1828  1  0.775670  0.630697  0.923803  1
  H  H1829  1  0.850042  0.706740  0.811416  1
  H  H1830  1  0.881776  0.738606  0.811164  1
  H  H1831  1  0.956373  0.740435  0.812461  1
  H  H1832  1  0.957477  0.698159  0.812751  1
  H  H1833  1  0.511534  0.553352  0.773960  1
  H  H1834  1  0.519592  0.545697  0.847247  1
  H  H1835  1  0.535134  0.576974  0.847240  1
  H  H1836  1  0.564330  0.605980  0.847241  1
  H  H1837  1  0.579948  0.636977  0.843852  1
  H  H1838  1  0.609574  0.666448  0.843718  1
  H  H1839  1  0.673097  0.738587  0.810875  1
  H  H1840  1  0.598461  0.739664  0.811548  1
  H  H1841  1  0.597580  0.697231  0.811097  1
  H  H1842  1  0.705070  0.706668  0.810211  1
  H  H1843  1  0.706260  0.632067  0.809477  1
  H  H1844  1  0.663806  0.631122  0.809841  1
  H  H1845  1  0.632658  0.642796  0.777353  1
  H  H1846  1  0.603065  0.613290  0.777323  1
  H  H1847  1  0.571942  0.597890  0.773952  1
  H  H1848  1  0.542817  0.568826  0.773968  1
  H  H1849  1  0.917914  0.638558  0.840552  1
  H  H1850  1  0.946922  0.609104  0.840390  1
  H  H1851  1  0.979821  0.642035  0.782476  1
  H  H1852  1  0.950335  0.671029  0.782366  1
  O  O1853  1  0.744558  0.689275  0.810559  1
  H  H1854  1  0.970295  0.585264  0.839984  1
  H  H1855  1  0.890837  0.631252  0.810246  1
  H  H1856  1  0.848534  0.632169  0.810392  1
  H  H1857  1  0.805723  0.637845  0.951021  1
  H  H1858  1  0.805511  0.608322  0.979942  1
  H  H1859  1  0.747441  0.670232  0.983405  1
  O  O1860  1  0.777224  0.650261  0.843379  1
  H  H1861  1  0.777543  0.697301  0.990793  1
  H  H1862  1  0.777278  0.739585  0.989866  1
  N  N1863  1  0.776644  0.671993  0.949347  1
  N  N1864  1  0.916159  0.672670  0.811449  1
  N  N1865  1  0.638902  0.672397  0.810496  1
  O  O1866  1  0.777721  0.689363  0.777950  1
  O  O1867  1  0.777615  0.650426  0.778020  1
  O  O1868  1  0.777321  0.689194  0.843814  1
  O  O1869  1  0.810474  0.689308  0.811176  1
  O  O1870  1  0.810179  0.650379  0.810979  1
  C  C1871  1  0.760602  0.639777  0.999485  1
  C  C1872  1  0.776499  0.621590  0.999510  1
  H  H1873  1  0.556011  0.782859  0.066043  1
  C  C1874  1  0.502064  0.795908  0.105265  1
  C  C1875  1  0.983267  0.810567  0.017312  1
  C  C1876  1  0.990109  0.790500  0.028698  1
  C  C1877  1  0.994716  0.830684  0.024222  1
  H  H1878  1  0.584712  0.782827  0.037227  1
  C  C1879  1  0.519020  0.795938  0.088300  1
  C  C1880  1  0.518894  0.811422  0.069869  1
  C  C1881  1  0.536039  0.811421  0.052664  1
  C  C1882  1  0.536037  0.827043  0.034349  1
  C  C1883  1  0.552958  0.827022  0.017348  1
  C  C1884  1  0.571268  0.811375  0.017262  1
  H  H1885  1  0.503876  0.783131  0.118835  1
  H  H1886  1  0.551267  0.839933  0.003890  1
  C  C1887  1  0.571261  0.795757  0.035588  1
  C  C1888  1  0.554346  0.795783  0.052593  1
  H  H1889  1  0.608109  0.782463  0.013381  1
  H  H1890  1  0.951147  0.777391  0.008980  1
  H  H1891  1  0.982361  0.773937  0.024297  1
  H  H1892  1  0.990366  0.847215  0.016530  1
  H  H1893  1  0.748837  0.979718  0.012697  1
  H  H1894  1  0.532619  0.783176  0.090051  1
  H  H1895  1  0.522587  0.839979  0.032741  1
  C  C1896  1  0.500447  0.826895  0.069806  1
  C  C1897  1  0.966080  0.810519  0.000113  1
  C  C1898  1  0.588411  0.811343  0.000033  1
  C  C1899  1  0.777558  0.767707  0.669836  1
  C  C1900  1  0.776931  0.952559  0.741751  1
  C  C1901  1  0.776722  0.931905  0.729339  1
  C  C1902  1  0.776694  0.932759  0.705381  1
  C  C1903  1  0.776611  0.953522  0.693786  1
  C  C1904  1  0.776812  0.927592  0.667979  1
  C  C1905  1  0.776872  0.916092  0.688795  1
  C  C1906  1  0.776952  0.892136  0.689763  1
  C  C1907  1  0.776726  0.879630  0.669167  1
  C  C1908  1  0.776261  0.891180  0.648026  1
  C  C1909  1  0.776151  0.915197  0.647326  1
  C  C1910  1  0.776979  0.853958  0.669617  1
  C  C1911  1  0.820495  0.811139  0.669809  1
  C  C1912  1  0.846201  0.811097  0.669499  1
  C  C1913  1  0.858629  0.811308  0.690157  1
  C  C1914  1  0.882613  0.811302  0.689318  1
  C  C1915  1  0.894210  0.811342  0.668547  1
  C  C1916  1  0.920044  0.811118  0.694447  1
  C  C1917  1  0.899229  0.811113  0.705978  1
  C  C1918  1  0.898316  0.811065  0.729949  1
  C  C1919  1  0.918949  0.811273  0.742432  1
  C  C1920  1  0.940073  0.811614  0.730832  1
  C  C1921  1  0.940727  0.811693  0.706812  1
  C  C1922  1  0.507353  0.790489  0.545499  1
  C  C1923  1  0.518607  0.810639  0.552628  1
  C  C1924  1  0.511557  0.830769  0.541486  1
  C  C1925  1  0.535823  0.810661  0.569791  1
  C  C1926  1  0.542972  0.830812  0.581025  1
  C  C1927  1  0.559844  0.830801  0.598177  1
  C  C1928  1  0.571209  0.810718  0.605014  1
  C  C1929  1  0.588432  0.810740  0.622180  1
  C  C1930  1  0.591184  0.829138  0.637692  1
  C  C1931  1  0.608016  0.829153  0.654874  1
  C  C1932  1  0.623224  0.810745  0.656964  1
  C  C1933  1  0.634714  0.811271  0.694210  1
  C  C1934  1  0.655537  0.811002  0.705836  1
  C  C1935  1  0.656404  0.811193  0.729808  1
  C  C1936  1  0.635733  0.811380  0.742118  1
  C  C1937  1  0.614610  0.811641  0.730365  1
  C  C1938  1  0.613986  0.811481  0.706336  1
  C  C1939  1  0.672124  0.810400  0.689233  1
  C  C1940  1  0.696104  0.810169  0.690067  1
  C  C1941  1  0.708395  0.809994  0.669390  1
  C  C1942  1  0.734099  0.810343  0.669726  1
  C  C1943  1  0.696615  0.809784  0.648287  1
  C  C1944  1  0.672576  0.809990  0.647694  1
  C  C1945  1  0.660472  0.810183  0.668430  1
  C  C1946  1  0.621044  0.792344  0.641643  1
  C  C1947  1  0.603863  0.792358  0.624811  1
  C  C1948  1  0.564236  0.790606  0.593596  1
  C  C1949  1  0.547000  0.790538  0.576809  1
  C  C1950  1  0.931528  0.811295  0.657179  1
  C  C1951  1  0.931161  0.827312  0.639336  1
  C  C1952  1  0.948177  0.827253  0.622440  1
  C  C1953  1  0.966399  0.811391  0.622395  1
  C  C1954  1  0.966367  0.795486  0.640572  1
  C  C1955  1  0.949426  0.795330  0.657543  1
  C  C1956  1  0.983592  0.811421  0.605213  1
  O  O1957  1  0.744494  0.810384  0.650335  1
  C  C1958  1  0.983564  0.826993  0.586846  1
  C  C1959  1  0.881901  0.810753  0.647836  1
  C  C1960  1  0.857867  0.810780  0.648417  1
  C  C1961  1  0.776648  0.964840  0.656486  1
  C  C1962  1  0.792555  0.964369  0.638545  1
  C  C1963  1  0.792416  0.981317  0.621600  1
  H  H1964  1  0.998783  0.839845  0.556351  1
  C  C1965  1  0.760710  0.982754  0.656913  1
  C  C1966  1  0.777213  0.974235  0.706087  1
  C  C1967  1  0.777210  0.973649  0.730109  1
  Cu  Cu1968  1  0.777340  0.810924  0.690737  1
  Cu  Cu1969  1  0.777249  0.810721  0.648958  1
  H  H1970  1  0.776706  0.915289  0.738058  1
  H  H1971  1  0.777085  0.883488  0.706415  1
  H  H1972  1  0.775856  0.881585  0.631854  1
  H  H1973  1  0.775440  0.923853  0.630707  1
  H  H1974  1  0.849895  0.811351  0.706766  1
  H  H1975  1  0.881674  0.810986  0.738631  1
  H  H1976  1  0.956274  0.811953  0.740392  1
  H  H1977  1  0.957342  0.812311  0.698127  1
  H  H1978  1  0.511497  0.773988  0.553365  1
  H  H1979  1  0.519497  0.847285  0.545708  1
  H  H1980  1  0.535085  0.847309  0.576903  1
  H  H1981  1  0.564283  0.847363  0.605901  1
  H  H1982  1  0.579731  0.843960  0.637005  1
  H  H1983  1  0.609300  0.843882  0.666538  1
  H  H1984  1  0.673027  0.810971  0.738618  1
  H  H1985  1  0.598398  0.811833  0.739813  1
  H  H1986  1  0.597445  0.811456  0.697382  1
  H  H1987  1  0.704937  0.810348  0.706676  1
  H  H1988  1  0.706050  0.809613  0.632071  1
  H  H1989  1  0.663598  0.810065  0.631173  1
  H  H1990  1  0.632637  0.777621  0.642835  1
  H  H1991  1  0.603105  0.777543  0.613266  1
  H  H1992  1  0.571908  0.774062  0.597937  1
  H  H1993  1  0.542772  0.774022  0.568873  1
  H  H1994  1  0.917703  0.840381  0.638538  1
  H  H1995  1  0.946734  0.840315  0.609103  1
  H  H1996  1  0.979741  0.782453  0.642005  1
  H  H1997  1  0.950232  0.782227  0.670960  1
  O  O1998  1  0.744384  0.810599  0.689264  1
  H  H1999  1  0.970043  0.839843  0.585142  1
  H  H2000  1  0.890644  0.810158  0.631256  1
  H  H2001  1  0.848348  0.810419  0.632196  1
  H  H2002  1  0.805596  0.950887  0.637701  1
  H  H2003  1  0.805387  0.979801  0.608177  1
  H  H2004  1  0.747691  0.983629  0.670413  1
  O  O2005  1  0.777016  0.843417  0.650255  1
  H  H2006  1  0.777792  0.990819  0.697355  1
  H  H2007  1  0.777563  0.989862  0.739635  1
  N  N2008  1  0.776680  0.949385  0.672012  1
  N  N2009  1  0.916003  0.811250  0.672653  1
  N  N2010  1  0.638739  0.810740  0.672478  1
  O  O2011  1  0.777537  0.777987  0.689373  1
  O  O2012  1  0.777483  0.778061  0.650435  1
  O  O2013  1  0.777132  0.843853  0.689188  1
  O  O2014  1  0.810296  0.811217  0.689331  1
  O  O2015  1  0.810011  0.811050  0.650404  1
  C  C2016  1  0.760792  0.999633  0.639899  1
  C  C2017  1  0.776589  0.999563  0.621627  1
  C  C2018  1  0.777981  0.927324  0.953129  1
  C  C2019  1  0.778092  0.953097  0.927342  1
  C  C2020  1  0.777995  0.915686  0.932314  1
  C  C2021  1  0.778113  0.932277  0.915715  1
  C  C2022  1  0.778010  0.891706  0.931442  1
  C  C2023  1  0.778097  0.931391  0.891736  1
  C  C2024  1  0.778221  0.879378  0.952093  1
  C  C2025  1  0.777803  0.952034  0.879397  1
  C  C2026  1  0.778630  0.891113  0.973197  1
  C  C2027  1  0.777422  0.973142  0.891118  1
  C  C2028  1  0.778648  0.915127  0.973820  1
  C  C2029  1  0.777401  0.973778  0.915130  1
  C  C2030  1  0.777934  0.853690  0.951819  1
  C  C2031  1  0.777811  0.951754  0.853710  1
  C  C2032  1  0.776768  0.767401  0.952208  1
  C  C2033  1  0.776941  0.952184  0.767423  1
  C  C2034  1  0.918594  0.811208  0.768127  1
  C  C2035  1  0.918652  0.768117  0.811366  1
  C  C2036  1  0.918724  0.811449  0.854466  1
  C  C2037  1  0.918708  0.854428  0.811449  1
  C  C2038  1  0.919050  0.811609  0.880151  1
  C  C2039  1  0.919059  0.880110  0.811717  1
  C  C2040  1  0.898348  0.811290  0.892395  1
  C  C2041  1  0.898371  0.892374  0.811424  1
  C  C2042  1  0.899153  0.810891  0.916356  1
  C  C2043  1  0.899207  0.916334  0.811062  1
  C  C2044  1  0.919938  0.811099  0.928046  1
  C  C2045  1  0.920004  0.928004  0.811294  1
  C  C2046  1  0.894087  0.809760  0.953726  1
  C  C2047  1  0.894175  0.953708  0.809939  1
  C  C2048  1  0.882510  0.810116  0.932886  1
  C  C2049  1  0.882582  0.932878  0.810291  1
  C  C2050  1  0.858537  0.809851  0.931935  1
  C  C2051  1  0.858609  0.931940  0.810013  1
  C  C2052  1  0.846166  0.809525  0.952552  1
  C  C2053  1  0.846249  0.952561  0.809667  1
  C  C2054  1  0.857855  0.809161  0.973703  1
  C  C2055  1  0.857952  0.973705  0.809294  1
  C  C2056  1  0.881892  0.809395  0.974406  1
  C  C2057  1  0.881991  0.974394  0.809550  1
  C  C2058  1  0.820473  0.809928  0.952116  1
  C  C2059  1  0.820555  0.952121  0.810056  1
  C  C2060  1  0.931323  0.810424  0.965300  1
  C  C2061  1  0.931424  0.965245  0.810593  1
  C  C2062  1  0.933344  0.792090  0.980602  1
  C  C2063  1  0.933469  0.980486  0.792211  1
  C  C2064  1  0.963503  0.828837  0.984607  1
  C  C2065  1  0.963603  0.984595  0.828966  1
  C  C2066  1  0.946685  0.828805  0.967416  1
  C  C2067  1  0.946780  0.967406  0.828974  1
  C  C2068  1  0.636074  0.811017  0.767811  1
  C  C2069  1  0.636097  0.767725  0.811034  1
  C  C2070  1  0.940703  0.811422  0.915981  1
  C  C2071  1  0.940755  0.915916  0.811618  1
  C  C2072  1  0.940147  0.811788  0.891955  1
  C  C2073  1  0.940170  0.891890  0.811946  1
  C  C2074  1  0.623577  0.795327  0.983039  1
  C  C2075  1  0.623725  0.983032  0.795343  1
  C  C2076  1  0.623157  0.811271  0.965133  1
  C  C2077  1  0.623250  0.965056  0.811208  1
  C  C2078  1  0.634511  0.811280  0.927823  1
  C  C2079  1  0.634576  0.927731  0.811180  1
  C  C2080  1  0.655292  0.811195  0.916238  1
  C  C2081  1  0.655351  0.916133  0.811077  1
  C  C2082  1  0.656170  0.811140  0.892276  1
  C  C2083  1  0.656211  0.892171  0.811026  1
  C  C2084  1  0.635521  0.810922  0.879838  1
  C  C2085  1  0.635552  0.879747  0.810848  1
  C  C2086  1  0.614414  0.810644  0.891474  1
  C  C2087  1  0.614453  0.891395  0.810546  1
  C  C2088  1  0.613803  0.810673  0.915499  1
  C  C2089  1  0.613860  0.915420  0.810564  1
  C  C2090  1  0.635905  0.810951  0.854153  1
  C  C2091  1  0.635915  0.854065  0.810992  1
  C  C2092  1  0.671956  0.811042  0.932836  1
  C  C2093  1  0.672026  0.932722  0.810918  1
  C  C2094  1  0.695928  0.810976  0.931880  1
  C  C2095  1  0.695999  0.931759  0.810836  1
  C  C2096  1  0.708434  0.811219  0.952481  1
  C  C2097  1  0.708512  0.952356  0.811122  1
  C  C2098  1  0.734127  0.811024  0.952058  1
  C  C2099  1  0.734205  0.951948  0.810939  1
  C  C2100  1  0.696860  0.811654  0.973613  1
  C  C2101  1  0.696944  0.973491  0.811609  1
  C  C2102  1  0.672829  0.811748  0.974302  1
  C  C2103  1  0.672916  0.974186  0.811710  1
  C  C2104  1  0.660433  0.811108  0.953645  1
  C  C2105  1  0.660513  0.953537  0.811013  1
  C  C2106  1  0.605272  0.827249  0.964764  1
  C  C2107  1  0.605331  0.964643  0.827147  1
  C  C2108  1  0.588393  0.827179  0.981796  1
  C  C2109  1  0.588463  0.981687  0.827102  1
  C  C2110  1  0.793675  0.999618  0.981305  1
  C  C2111  1  0.793886  0.982636  0.964302  1
  C  C2112  1  0.777945  0.964633  0.964625  1
  C  C2113  1  0.761900  0.964174  0.982439  1
  O  O2114  1  0.744278  0.810803  0.932506  1
  Cu  Cu2115  1  0.777246  0.810408  0.931060  1
  Cu  Cu2116  1  0.777347  0.931011  0.810421  1
  Cu  Cu2117  1  0.777356  0.810654  0.972839  1
  Cu  Cu2118  1  0.777413  0.972790  0.810683  1
  Cu  Cu2119  1  0.897673  0.811213  0.811256  1
  Cu  Cu2120  1  0.939471  0.811345  0.811364  1
  Cu  Cu2121  1  0.656992  0.811004  0.811081  1
  Cu  Cu2122  1  0.615195  0.810813  0.810900  1
  H  H2123  1  0.777941  0.882899  0.914823  1
  H  H2124  1  0.778191  0.914769  0.882936  1
  H  H2125  1  0.779043  0.881671  0.989402  1
  H  H2126  1  0.776995  0.989341  0.881668  1
  H  H2127  1  0.779290  0.923940  0.990412  1
  H  H2128  1  0.776738  0.990371  0.923926  1
  H  H2129  1  0.881744  0.811128  0.883543  1
  H  H2130  1  0.881758  0.883539  0.811234  1
  H  H2131  1  0.849773  0.810147  0.915294  1
  H  H2132  1  0.849839  0.915302  0.810314  1
  H  H2133  1  0.848351  0.808847  0.989875  1
  H  H2134  1  0.848455  0.989881  0.808947  1
  H  H2135  1  0.890794  0.809358  0.990968  1
  H  H2136  1  0.890904  0.990950  0.809501  1
  H  H2137  1  0.921641  0.777382  0.979381  1
  H  H2138  1  0.921779  0.979220  0.777496  1
  H  H2139  1  0.975087  0.843629  0.985306  1
  H  H2140  1  0.975179  0.985334  0.843762  1
  H  H2141  1  0.945536  0.843480  0.955764  1
  H  H2142  1  0.945623  0.955794  0.843680  1
  H  H2143  1  0.957220  0.811322  0.924977  1
  H  H2144  1  0.957283  0.924893  0.811548  1
  H  H2145  1  0.956383  0.812063  0.882549  1
  H  H2146  1  0.956395  0.882465  0.812226  1
  C  C2147  1  0.950640  0.997328  0.792231  1
  C  C2148  1  0.950510  0.792151  0.997450  1
  H  H2149  1  0.637030  0.782254  0.983847  1
  H  H2150  1  0.637208  0.983883  0.782303  1
  H  H2151  1  0.672800  0.811147  0.883571  1
  H  H2152  1  0.672835  0.883453  0.811024  1
  H  H2153  1  0.598198  0.810275  0.881938  1
  H  H2154  1  0.598232  0.881869  0.810177  1
  H  H2155  1  0.597206  0.810113  0.924223  1
  H  H2156  1  0.597268  0.924151  0.809990  1
  H  H2157  1  0.704590  0.810845  0.915234  1
  H  H2158  1  0.704658  0.915110  0.810668  1
  H  H2159  1  0.706449  0.812043  0.989792  1
  H  H2160  1  0.706536  0.989666  0.812042  1
  H  H2161  1  0.664160  0.812430  0.990918  1
  H  H2162  1  0.664257  0.990805  0.812445  1
  H  H2163  1  0.604428  0.840295  0.951292  1
  H  H2164  1  0.604447  0.951126  0.840143  1
  H  H2165  1  0.575016  0.840207  0.980352  1
  H  H2166  1  0.575057  0.980203  0.840096  1
  O  O2167  1  0.744373  0.932406  0.810732  1
  H  H2168  1  0.807002  0.983497  0.950894  1
  H  H2169  1  0.748855  0.950619  0.983182  1
  C  C2170  1  0.761916  0.981222  0.999378  1
  N  N2171  1  0.915838  0.810399  0.949757  1
  N  N2172  1  0.915923  0.949718  0.810595  1
  N  N2173  1  0.638627  0.811232  0.949606  1
  N  N2174  1  0.638705  0.949512  0.811141  1
  N  N2175  1  0.778020  0.949087  0.949106  1
  O  O2176  1  0.777735  0.843347  0.932319  1
  O  O2177  1  0.777752  0.932255  0.843365  1
  O  O2178  1  0.776766  0.777521  0.932650  1
  O  O2179  1  0.776946  0.932620  0.777532  1
  O  O2180  1  0.776831  0.777924  0.971586  1
  O  O2181  1  0.776999  0.971555  0.777957  1
  O  O2182  1  0.777882  0.843369  0.971249  1
  O  O2183  1  0.777820  0.971186  0.843392  1
  O  O2184  1  0.899054  0.811134  0.778305  1
  O  O2185  1  0.899097  0.778268  0.811246  1
  O  O2186  1  0.899177  0.811310  0.844185  1
  O  O2187  1  0.899158  0.844150  0.811294  1
  O  O2188  1  0.938127  0.811443  0.844088  1
  O  O2189  1  0.938110  0.844051  0.811394  1
  O  O2190  1  0.937998  0.811258  0.778623  1
  O  O2191  1  0.938045  0.778627  0.811359  1
  O  O2192  1  0.810221  0.810012  0.932557  1
  O  O2193  1  0.810317  0.932554  0.810110  1
  O  O2194  1  0.810059  0.810192  0.971488  1
  O  O2195  1  0.810127  0.971484  0.810331  1
  O  O2196  1  0.655610  0.810970  0.778117  1
  O  O2197  1  0.655623  0.778047  0.811041  1
  O  O2198  1  0.616664  0.810799  0.778177  1
  O  O2199  1  0.616678  0.778078  0.810875  1
  O  O2200  1  0.655468  0.811046  0.844014  1
  O  O2201  1  0.655474  0.843924  0.811120  1
  O  O2202  1  0.616519  0.810863  0.843631  1
  O  O2203  1  0.616524  0.843548  0.810952  1
  O  O2204  1  0.744645  0.811073  0.971437  1
  O  O2205  1  0.744704  0.971337  0.810993  1
  C  C2206  1  0.606788  1.000000  0.795517  1
  C  C2207  1  0.777748  0.999556  0.999463  1
  C  C2208  1  0.606622  0.795468  0.999993  1
