# Supplementary material for: Towards general network architecture design criteria for negative gas adsorption transitions in ultraporous frameworks
Source: Nat Commun. 2019 Aug 12;10:3632. doi: 10.1038/s41467-019-11565-3 (PMC6690989; doi:10.1038/s41467-019-11565-3)
Supplement: Supplementary file 3 — Supplementary Data 1 [file 41467_2019_11565_MOESM3_ESM.zip › MOF-FF optimized simulated structures/DUT-46cp_mofff.cif]

# generated using pymatgen
_publ_contact_author_name            Stefan Kaskel  
_publ_contact_author_address         Faculty of Chemistry and Food Chemistry, TU Dresden, Bergstrasse 66, 01062 Dresden, Germany
_publ_contact_author_email           stefan.kaskel@tu-dresden.de
_publ_contact_author_fax             +49 351 463-37287
_publ_contact_author_phone           +49 351 463-35955

data_DUT-46cp
_symmetry_space_group_name_H-M   'P 1'
_cell_length_a   34.62230000
_cell_length_b   34.62230000
_cell_length_c   34.62230000
_cell_angle_alpha   90.00000000
_cell_angle_beta   90.00000000
_cell_angle_gamma   90.00000000
_symmetry_Int_Tables_number   1
_chemical_formula_structural   CuH9C19NO4
_chemical_formula_sum   'Cu48 H432 C912 N48 O192'
_cell_volume   41501.8776338
_cell_formula_units_Z   48
loop_
 _symmetry_equiv_pos_site_id
 _symmetry_equiv_pos_as_xyz
  1  'x, y, z'
loop_
 _atom_site_type_symbol
 _atom_site_label
 _atom_site_symmetry_multiplicity
 _atom_site_fract_x
 _atom_site_fract_y
 _atom_site_fract_z
 _atom_site_occupancy
  H  H1  1  0.390326  0.165505  0.136343  1
  H  H2  1  0.416288  0.109612  0.217088  1
  C  C3  1  0.020773  0.208576  0.128886  1
  C  C4  1  0.112049  0.189820  0.096358  1
  H  H5  1  0.144580  0.159303  0.030822  1
  Cu  Cu6  1  0.061250  0.138922  0.131678  1
  H  H7  1  0.310177  0.084198  0.210651  1
  C  C8  1  0.373655  0.121280  0.049927  1
  O  O9  1  0.021750  0.174188  0.115090  1
  N  N10  1  0.401471  0.180893  0.063974  1
  H  H11  1  0.142383  0.044330  0.158636  1
  C  C12  1  0.351686  0.090286  0.063289  1
  O  O13  1  0.094434  0.157571  0.091323  1
  O  O14  1  0.116463  0.206567  0.129065  1
  C  C15  1  0.318581  0.084990  0.180204  1
  Cu  Cu16  1  0.086401  0.190721  0.172136  1
  O  O17  1  0.102198  0.107030  0.150550  1
  C  C18  1  0.383369  0.203204  0.040054  1
  C  C19  1  0.311955  0.062545  0.114520  1
  H  H20  1  0.260440  0.121780  0.189015  1
  C  C21  1  0.032252  0.142996  0.207020  1
  O  O22  1  0.054501  0.172008  0.212736  1
  C  C23  1  0.486219  0.212695  0.119009  1
  O  O24  1  0.126352  0.155697  0.187195  1
  C  C25  1  0.347951  0.109796  0.168274  1
  C  C26  1  0.139303  0.190442  0.029324  1
  H  H27  1  0.340207  0.069509  0.042394  1
  C  C28  1  0.474521  0.131775  0.214531  1
  H  H29  1  0.196693  0.150889  0.196663  1
  C  C30  1  0.458267  0.186197  0.106477  1
  O  O31  1  0.044766  0.221715  0.153905  1
  H  H32  1  0.361146  0.129068  0.189558  1
  C  C33  1  0.125921  0.210933  0.061559  1
  C  C34  1  0.441376  0.118858  0.233875  1
  C  C35  1  0.128642  0.122096  0.171640  1
  C  C36  1  0.341207  0.087538  0.102248  1
  C  C37  1  0.204880  0.044466  0.161862  1
  H  H38  1  0.297255  0.044661  0.092957  1
  C  C39  1  0.168222  0.061102  0.165744  1
  C  C40  1  0.165486  0.100142  0.176507  1
  C  C41  1  0.379939  0.144098  0.115506  1
  H  H42  1  0.380202  0.123458  0.019060  1
  C  C43  1  0.357584  0.113314  0.129139  1
  C  C44  1  0.237843  0.065852  0.169765  1
  N  N45  1  0.267678  0.045391  0.161003  1
  C  C46  1  0.198644  0.120865  0.186954  1
  C  C47  1  0.299325  0.062330  0.152938  1
  C  C48  1  0.235049  0.104200  0.182507  1
  C  C49  1  0.430834  0.198081  0.079176  1
  O  O50  1  0.030112  0.124255  0.175061  1
  C  C51  1  0.386559  0.149388  0.075918  1
  H  H52  1  0.358807  0.003950  0.194763  1
  C  C53  1  0.257835  0.011473  0.149517  1
  C  C54  1  0.432593  0.235081  0.064148  1
  H  H55  1  0.458152  0.156798  0.118075  1
  C  C56  1  0.007193  0.130367  0.239799  1
  H  H57  1  0.332296  0.172089  0.019765  1
  H  H58  1  0.475066  0.133053  0.182956  1
  C  C59  1  0.217811  0.009227  0.149159  1
  C  C60  1  0.348945  0.198927  0.018992  1
  C  C61  1  0.402398  0.238340  0.039180  1
  C  C62  1  0.486679  0.250549  0.104288  1
  O  O63  1  0.318665  0.110975  0.336010  1
  C  C64  1  0.334972  0.222596  0.424738  1
  O  O65  1  0.388155  0.010315  0.307551  1
  C  C66  1  0.374397  0.011108  0.273120  1
  O  O67  1  0.358436  0.086566  0.381954  1
  C  C68  1  0.340684  0.153105  0.430915  1
  H  H69  1  0.347462  0.127657  0.448413  1
  O  O70  1  0.373309  0.104731  0.279940  1
  O  O71  1  0.292138  0.039840  0.317441  1
  H  H72  1  0.020106  0.180120  0.275996  1
  H  H73  1  0.473207  0.126087  0.327524  1
  Cu  Cu74  1  0.374750  0.047390  0.346141  1
  O  O75  1  0.347306  0.033834  0.262085  1
  Cu  Cu76  1  0.331239  0.073377  0.297369  1
  H  H77  1  0.311020  0.179281  0.340009  1
  C  C78  1  0.406808  0.100270  0.295130  1
  C  C79  1  0.330823  0.149311  0.391576  1
  C  C80  1  0.342792  0.190266  0.447246  1
  C  C81  1  0.352355  0.204559  0.483126  1
  C  C82  1  0.323726  0.218562  0.386030  1
  C  C83  1  0.473158  0.127779  0.295952  1
  O  O84  1  0.413396  0.081313  0.326294  1
  C  C85  1  0.335840  0.112812  0.368896  1
  C  C86  1  0.440919  0.116477  0.274400  1
  C  C87  1  0.320255  0.181861  0.370132  1
  C  C88  1  0.349954  0.244485  0.479935  1
  C  C89  1  0.300245  0.016984  0.345457  1
  O  O90  1  0.333169  0.015500  0.362373  1
  C  C91  1  0.004578  0.152683  0.273582  1
  H  H92  1  0.317295  0.242942  0.367142  1
  H  H93  1  0.177584  0.227539  0.488054  1
  H  H94  1  0.228204  0.004136  0.314439  1
  H  H95  1  0.239478  0.121734  0.660227  1
  C  C96  1  0.371283  0.212168  0.549992  1
  C  C97  1  0.158519  0.109371  0.644363  1
  O  O98  1  0.410654  0.166387  0.582315  1
  C  C99  1  0.204036  0.056374  0.634743  1
  C  C100  1  0.372096  0.126015  0.657100  1
  C  C101  1  0.127117  0.137817  0.588517  1
  C  C102  1  0.335067  0.062880  0.650620  1
  H  H103  1  0.202474  0.029602  0.577936  1
  O  O104  1  0.469235  0.134539  0.669887  1
  N  N105  1  0.101761  0.200415  0.593803  1
  N  N106  1  0.236394  0.041362  0.644268  1
  C  C107  1  0.020909  0.134967  0.725949  1
  H  H108  1  0.365879  0.156526  0.520928  1
  C  C109  1  0.363292  0.187927  0.518345  1
  C  C110  1  0.185697  0.083145  0.658960  1
  C  C111  1  0.463998  0.151585  0.702342  1
  O  O112  1  0.449755  0.233978  0.651860  1
  H  H113  1  0.052798  0.183526  0.656413  1
  H  H114  1  0.119000  0.196612  0.667250  1
  O  O115  1  0.371347  0.159056  0.673962  1
  O  O116  1  0.478359  0.188715  0.614191  1
  H  H117  1  0.300828  0.154296  0.667638  1
  Cu  Cu118  1  0.441094  0.149034  0.624896  1
  H  H119  1  0.119481  0.136171  0.557870  1
  O  O120  1  0.439626  0.179112  0.707578  1
  H  H121  1  0.019975  0.133797  0.694381  1
  O  O122  1  0.401217  0.112889  0.638336  1
  C  C123  1  0.248576  0.006782  0.637871  1
  C  C124  1  0.265018  0.064365  0.650834  1
  C  C125  1  0.153868  0.234635  0.507725  1
  C  C126  1  0.475306  0.223348  0.627241  1
  C  C127  1  0.388779  0.196022  0.586026  1
  C  C128  1  0.117384  0.170932  0.609775  1
  C  C129  1  0.072904  0.218935  0.608369  1
  C  C130  1  0.299374  0.044020  0.647083  1
  H  H131  1  0.153025  0.142420  0.697098  1
  H  H132  1  0.080807  0.117922  0.728857  1
  C  C133  1  0.126030  0.171509  0.649346  1
  C  C134  1  0.145408  0.140585  0.666455  1
  O  O135  1  0.382152  0.213213  0.618274  1
  C  C136  1  0.048903  0.210038  0.639691  1
  C  C137  1  0.147835  0.107135  0.605147  1
  H  H138  1  0.194588  0.085485  0.689259  1
  Cu  Cu139  1  0.409503  0.197913  0.664379  1
  C  C140  1  0.161167  0.075850  0.583154  1
  C  C141  1  0.190102  0.051467  0.597135  1
  H  H142  1  0.361999  0.046679  0.647238  1
  C  C143  1  0.265632  0.104270  0.657953  1
  C  C144  1  0.114817  0.217914  0.563452  1
  C  C145  1  0.335589  0.102899  0.657516  1
  C  C146  1  0.300899  0.123154  0.662190  1
  H  H147  1  0.164317  0.006532  0.710529  1
  H  H148  1  0.163199  0.183518  0.542020  1
  H  H149  1  0.151829  0.072651  0.553124  1
  C  C150  1  0.145498  0.209419  0.538323  1
  C  C151  1  0.488484  0.138364  0.735547  1
  C  C152  1  0.019121  0.235475  0.649543  1
  C  C153  1  0.288738  0.006749  0.638773  1
  C  C154  1  0.055219  0.126160  0.745497  1
  H  H155  1  0.000582  0.228385  0.674149  1
  C  C156  1  0.023454  0.137370  0.807232  1
  C  C157  1  0.173759  0.196987  0.879935  1
  H  H158  1  0.163218  0.137260  0.958229  1
  C  C159  1  0.092101  0.112220  0.806088  1
  O  O160  1  0.087562  0.092638  0.837204  1
  C  C161  1  0.130712  0.024625  0.780739  1
  H  H162  1  0.024171  0.138365  0.838827  1
  O  O163  1  0.211247  0.056938  0.824981  1
  H  H164  1  0.278380  0.029400  0.823972  1
  C  C165  1  0.165837  0.126486  0.877811  1
  C  C166  1  0.170054  0.162656  0.900994  1
  C  C167  1  0.204681  0.032764  0.852363  1
  C  C168  1  0.489428  0.159268  0.770257  1
  O  O169  1  0.144904  0.098841  0.890960  1
  H  H170  1  0.308365  0.226322  0.980370  1
  O  O171  1  0.171897  0.028783  0.869117  1
  C  C172  1  0.056361  0.126441  0.786045  1
  H  H173  1  0.181251  0.196526  0.849225  1
  O  O174  1  0.181773  0.126453  0.844369  1
  Cu  Cu175  1  0.128654  0.059665  0.854659  1
  C  C176  1  0.163623  0.163792  0.941033  1
  C  C177  1  0.155311  0.233200  0.936482  1
  C  C178  1  0.155540  0.199528  0.958272  1
  O  O179  1  0.115784  0.022922  0.814746  1
  O  O180  1  0.125099  0.118438  0.790153  1
  H  H181  1  0.470128  0.183896  0.774739  1
  C  C182  1  0.164693  0.232220  0.897102  1
  Cu  Cu183  1  0.170034  0.088971  0.805927  1
  O  O184  1  0.156006  0.049525  0.770371  1
  C  C185  1  0.273330  0.009459  0.847967  1
  C  C186  1  0.237020  0.007399  0.865785  1
  C  C187  1  0.144915  0.210526  0.994802  1
  C  C188  1  0.335259  0.229856  0.996610  1
  C  C189  1  0.065456  0.383183  0.186480  1
  H  H190  1  0.466820  0.415221  0.190008  1
  C  C191  1  0.195228  0.457852  0.100331  1
  C  C192  1  0.461045  0.395006  0.213632  1
  C  C193  1  0.227135  0.434692  0.050694  1
  H  H194  1  0.165893  0.358913  0.104732  1
  C  C195  1  0.114993  0.366369  0.139944  1
  C  C196  1  0.088077  0.393263  0.154498  1
  H  H197  1  0.280932  0.438776  0.019552  1
  H  H198  1  0.046700  0.405177  0.199333  1
  H  H199  1  0.111609  0.267191  0.085733  1
  C  C200  1  0.191829  0.416281  0.055001  1
  H  H201  1  0.093810  0.289582  0.198382  1
  C  C202  1  0.180625  0.387559  0.028772  1
  H  H203  1  0.416016  0.471278  0.195802  1
  H  H204  1  0.131887  0.318510  0.243652  1
  C  C205  1  0.257696  0.487822  0.090361  1
  C  C206  1  0.145062  0.417856  0.102211  1
  H  H207  1  0.065575  0.451361  0.149131  1
  C  C208  1  0.126717  0.270982  0.025479  1
  C  C209  1  0.397025  0.463975  0.219998  1
  C  C210  1  0.114704  0.328620  0.154579  1
  C  C211  1  0.143423  0.379157  0.114034  1
  C  C212  1  0.092179  0.318887  0.186591  1
  C  C213  1  0.121218  0.251193  0.060218  1
  C  C214  1  0.403769  0.430851  0.241641  1
  C  C215  1  0.483090  0.361407  0.218540  1
  C  C216  1  0.068512  0.346775  0.203811  1
  N  N217  1  0.174699  0.430922  0.084653  1
  H  H218  1  0.121915  0.302201  0.024080  1
  H  H219  1  0.460435  0.290709  0.063505  1
  N  N220  1  0.053344  0.341527  0.237010  1
  C  C221  1  0.389282  0.269362  0.017256  1
  C  C222  1  0.474738  0.335689  0.248801  1
  H  H223  1  0.134571  0.307025  0.142797  1
  C  C224  1  0.229194  0.461501  0.079555  1
  H  H225  1  0.163755  0.477070  0.151755  1
  C  C226  1  0.087163  0.430599  0.139013  1
  C  C227  1  0.365536  0.487211  0.229959  1
  C  C228  1  0.115666  0.443130  0.113517  1
  H  H229  1  0.152202  0.373883  0.030810  1
  H  H230  1  0.115146  0.472998  0.103097  1
  C  C231  1  0.253027  0.424076  0.021814  1
  C  C232  1  0.189565  0.480056  0.133814  1
  C  C233  1  0.460375  0.261590  0.075806  1
  H  H234  1  0.405239  0.296638  0.017658  1
  C  C235  1  0.018850  0.350748  0.247631  1
  H  H236  1  0.284262  0.490089  0.073370  1
  C  C237  1  0.430743  0.402122  0.239230  1
  H  H238  1  0.491510  0.309142  0.252394  1
  C  C239  1  0.206307  0.376686  -0.000638  1
  N  N240  1  0.392658  0.389831  0.287334  1
  O  O241  1  0.220343  0.372628  0.392722  1
  Cu  Cu242  1  0.198648  0.329862  0.420982  1
  H  H243  1  0.321689  0.365414  0.284256  1
  C  C244  1  0.205007  0.406272  0.395673  1
  H  H245  1  0.297443  0.290163  0.395822  1
  H  H246  1  0.162234  0.314082  0.307285  1
  C  C247  1  0.054685  0.344486  0.299710  1
  O  O248  1  0.172863  0.412981  0.412962  1
  C  C249  1  0.337858  0.359654  0.310822  1
  C  C250  1  0.266813  0.439967  0.376136  1
  C  C251  1  0.226292  0.440175  0.379138  1
  C  C252  1  0.075455  0.336030  0.266513  1
  C  C253  1  0.349146  0.444940  0.283182  1
  H  H254  1  0.318105  0.472817  0.361370  1
  O  O255  1  0.117668  0.358746  0.401710  1
  H  H256  1  0.283406  0.414616  0.385198  1
  C  C257  1  0.072006  0.342986  0.336109  1
  C  C258  1  0.114450  0.325243  0.269077  1
  O  O259  1  0.128567  0.331624  0.474077  1
  C  C260  1  0.145702  0.298722  0.474001  1
  H  H261  1  0.437308  0.322496  0.297062  1
  C  C262  1  0.422341  0.376848  0.269124  1
  C  C263  1  0.217067  0.370993  0.486378  1
  C  C264  1  0.379430  0.341863  0.378237  1
  C  C265  1  0.111156  0.333013  0.338544  1
  H  H266  1  0.055297  0.350158  0.361978  1
  O  O267  1  0.173969  0.290282  0.451478  1
  C  C268  1  0.132315  0.336736  0.375809  1
  Cu  Cu269  1  0.148895  0.373850  0.444261  1
  O  O270  1  0.229085  0.343972  0.464123  1
  O  O271  1  0.164718  0.319035  0.379033  1
  O  O272  1  0.183324  0.386169  0.485015  1
  C  C273  1  0.341529  0.327812  0.373255  1
  C  C274  1  0.018248  0.353783  0.287587  1
  C  C275  1  0.205355  0.472929  0.367874  1
  H  H276  1  0.406367  0.289847  0.457173  1
  H  H277  1  0.330552  0.437445  0.307562  1
  C  C278  1  0.400657  0.330297  0.410614  1
  H  H279  1  0.429689  0.341878  0.415403  1
  C  C280  1  0.396027  0.364445  0.349128  1
  H  H281  1  0.425590  0.375135  0.352742  1
  C  C282  1  0.350724  0.284671  0.428021  1
  H  H283  1  0.291276  0.327299  0.336017  1
  C  C284  1  0.320632  0.338270  0.340251  1
  C  C285  1  0.387282  0.300754  0.434443  1
  C  C286  1  0.327128  0.300536  0.399320  1
  C  C287  1  0.444062  0.343101  0.274073  1
  C  C288  1  0.375983  0.372176  0.314987  1
  C  C289  1  0.131895  0.322772  0.305347  1
  C  C290  1  0.341946  0.478295  0.261708  1
  C  C291  1  0.286524  0.472774  0.362736  1
  C  C292  1  0.380215  0.421411  0.272567  1
  H  H293  1  0.173837  0.473677  0.370165  1
  N  N294  1  0.341478  0.253232  0.444904  1
  C  C295  1  0.289070  0.406717  0.578378  1
  C  C296  1  0.331228  0.402713  0.626993  1
  H  H297  1  0.411126  0.317029  0.702654  1
  C  C298  1  0.448195  0.408207  0.703404  1
  H  H299  1  0.312198  0.466805  0.676273  1
  C  C300  1  0.414531  0.347684  0.695497  1
  C  C301  1  0.357982  0.343964  0.653846  1
  C  C302  1  0.253221  0.455334  0.598091  1
  C  C303  1  0.037074  0.278001  0.596567  1
  C  C304  1  0.244520  0.386446  0.515469  1
  H  H305  1  0.303479  0.346239  0.624494  1
  C  C306  1  0.226123  0.484403  0.605363  1
  H  H307  1  0.032693  0.304149  0.579345  1
  H  H308  1  0.328519  0.360980  0.559947  1
  C  C309  1  0.393213  0.404149  0.660157  1
  N  N310  1  0.303723  0.420025  0.609739  1
  C  C311  1  0.389315  0.364547  0.668865  1
  H  H312  1  0.354947  0.313066  0.659900  1
  C  C313  1  0.442036  0.369965  0.714955  1
  C  C314  1  0.284256  0.449087  0.622699  1
  C  C315  1  0.364102  0.422738  0.639150  1
  C  C316  1  0.256281  0.427915  0.569752  1
  C  C317  1  0.366295  0.252286  0.547088  1
  C  C318  1  0.233833  0.418530  0.537717  1
  H  H319  1  0.201849  0.488543  0.585533  1
  C  C320  1  0.328707  0.362896  0.633812  1
  C  C321  1  0.279177  0.366699  0.522475  1
  H  H322  1  0.485533  0.300000  0.649762  1
  H  H323  1  0.353342  0.300131  0.509018  1
  H  H324  1  0.371490  0.271109  0.571967  1
  C  C325  1  0.356280  0.268758  0.511638  1
  H  H326  1  0.064477  0.476508  0.708656  1
  H  H327  1  0.429060  0.454864  0.667267  1
  N  N328  1  0.457835  0.357543  0.745799  1
  C  C329  1  0.013117  0.269403  0.628102  1
  C  C330  1  0.301682  0.376714  0.554337  1
  H  H331  1  0.470387  0.426154  0.717002  1
  C  C332  1  0.424717  0.424553  0.675120  1
  C  C333  1  0.101612  0.276909  0.527569  1
  H  H334  1  0.366800  0.453651  0.633027  1
  C  C335  1  0.288479  0.471751  0.655990  1
  H  H336  1  0.207977  0.435436  0.531006  1
  H  H337  1  0.084120  0.302976  0.523840  1
  C  C338  1  0.132844  0.269025  0.502976  1
  C  C339  1  0.081413  0.471582  0.734901  1
  C  C340  1  0.014097  0.405632  0.732861  1
  C  C341  1  0.066525  0.252106  0.586822  1
  C  C342  1  0.112766  0.495263  0.744569  1
  C  C343  1  0.093454  0.251439  0.557876  1
  H  H344  1  0.009389  0.424775  0.708148  1
  H  H345  1  0.288449  0.342808  0.503951  1
  C  C346  1  0.095741  0.348552  0.895882  1
  H  H347  1  0.165078  0.257989  0.878917  1
  O  O348  1  0.390226  0.355571  0.910521  1
  C  C349  1  0.152486  0.313249  0.916594  1
  C  C350  1  0.072330  0.440868  0.759306  1
  O  O351  1  0.345644  0.317705  0.880811  1
  O  O352  1  0.338840  0.415099  0.907169  1
  C  C353  1  0.441193  0.342660  0.844338  1
  H  H354  1  0.348199  0.474353  0.852980  1
  C  C355  1  0.044336  0.413027  0.758428  1
  C  C356  1  0.156450  0.357582  0.862200  1
  Cu  Cu357  1  0.350508  0.374601  0.944029  1
  H  H358  1  0.044032  0.337213  0.929127  1
  H  H359  1  0.183393  0.307120  0.913652  1
  C  C360  1  0.077612  0.371411  0.867868  1
  C  C361  1  0.310833  0.409611  0.883442  1
  O  O362  1  0.314687  0.293357  0.947807  1
  O  O363  1  0.358746  0.331444  0.977791  1
  C  C364  1  0.396992  0.338889  0.776159  1
  C  C365  1  0.074784  0.330759  0.925545  1
  H  H366  1  0.349111  0.324378  0.812477  1
  O  O367  1  0.308011  0.390983  0.975192  1
  Cu  Cu368  1  0.303178  0.333702  0.911790  1
  H  H369  1  0.236114  0.419514  0.864974  1
  C  C370  1  0.293997  0.443778  0.862764  1
  C  C371  1  0.235350  0.479167  0.847200  1
  H  H372  1  0.187405  0.351781  0.859317  1
  C  C373  1  0.458355  0.349364  0.808238  1
  C  C374  1  0.094009  0.433535  0.792105  1
  C  C375  1  0.378325  0.335183  0.882035  1
  C  C376  1  0.341690  0.298888  0.972520  1
  H  H377  1  0.203853  0.480314  0.845041  1
  H  H378  1  0.154802  0.389109  0.808936  1
  H  H379  1  0.033167  0.337119  0.820476  1
  H  H380  1  0.139913  0.454102  0.829998  1
  H  H381  1  0.458298  0.344856  0.870852  1
  C  C382  1  0.436478  0.347645  0.774645  1
  C  C383  1  0.091366  0.301713  0.947995  1
  O  O384  1  0.263826  0.352729  0.945530  1
  C  C385  1  0.137847  0.378862  0.833590  1
  O  O386  1  0.294487  0.376771  0.877908  1
  C  C387  1  0.401366  0.334858  0.845704  1
  C  C388  1  0.097992  0.385441  0.835886  1
  C  C389  1  0.130245  0.291925  0.942678  1
  C  C390  1  0.027833  0.356937  0.796467  1
  N  N391  1  0.080737  0.402898  0.808419  1
  C  C392  1  0.273524  0.378069  0.970739  1
  C  C393  1  0.316625  0.475715  0.851835  1
  C  C394  1  0.135542  0.340716  0.892352  1
  H  H395  1  0.073207  0.286129  0.968668  1
  C  C396  1  0.379982  0.331105  0.811653  1
  C  C397  1  0.253694  0.444934  0.858319  1
  H  H398  1  0.046671  0.377396  0.870630  1
  C  C399  1  0.050985  0.389624  0.790263  1
  C  C400  1  0.123917  0.458425  0.803095  1
  C  C401  1  0.355331  0.265159  0.995864  1
  H  H402  1  0.197626  0.354356  0.978749  1
  C  C403  1  0.133066  0.489615  0.779205  1
  N  N404  1  0.143902  0.261367  0.958032  1
  C  C405  1  0.494748  0.359852  0.796519  1
  C  C406  1  0.243091  0.393744  0.997026  1
  C  C407  1  0.492659  0.364182  0.756687  1
  C  C408  1  0.138205  0.250028  0.992903  1
  H  H409  1  0.378379  0.338051  0.750735  1
  O  O410  1  0.332475  0.545666  0.218659  1
  C  C411  1  0.466617  0.625613  0.190788  1
  O  O412  1  0.363799  0.615212  0.205737  1
  H  H413  1  0.465711  0.631966  0.159830  1
  O  O414  1  0.277237  0.558350  0.166057  1
  O  O415  1  0.307461  0.628509  0.152764  1
  C  C416  1  0.322561  0.630000  0.118997  1
  C  C417  1  0.325201  0.668042  0.057300  1
  C  C418  1  0.356218  0.520799  0.205160  1
  C  C419  1  0.396513  0.608670  0.189463  1
  C  C420  1  0.432828  0.616895  0.211292  1
  Cu  Cu421  1  0.318774  0.587971  0.187455  1
  O  O422  1  0.400487  0.592962  0.156168  1
  O  O423  1  0.343709  0.603635  0.103953  1
  O  O424  1  0.372195  0.522453  0.171761  1
  O  O425  1  0.316099  0.533369  0.119504  1
  C  C426  1  0.330672  0.704387  0.040684  1
  C  C427  1  0.283748  0.535846  0.137307  1
  H  H428  1  0.299986  0.698029  0.148403  1
  C  C429  1  0.308643  0.699593  0.118030  1
  C  C430  1  0.252071  0.510055  0.123692  1
  H  H431  1  0.329617  0.641795  0.040229  1
  C  C432  1  0.217848  0.506618  0.145054  1
  C  C433  1  0.316646  0.666162  0.096827  1
  H  H434  1  0.213324  0.523840  0.171176  1
  Cu  Cu435  1  0.359491  0.562184  0.136122  1
  C  C436  1  0.314924  0.735612  0.101403  1
  C  C437  1  0.326218  0.737657  0.062540  1
  H  H438  1  0.192949  0.733863  0.009183  1
  H  H439  1  0.021014  0.677389  0.236717  1
  C  C440  1  0.342174  0.716514  0.004831  1
  C  C441  1  0.004837  0.650356  0.239339  1
  C  C442  1  0.323886  0.580065  0.315854  1
  H  H443  1  0.313196  0.579271  0.286099  1
  N  N444  1  0.407770  0.679440  0.429421  1
  O  O445  1  0.065504  0.662815  0.291364  1
  C  C446  1  0.393450  0.647943  0.416829  1
  C  C447  1  0.177344  0.559062  0.341042  1
  C  C448  1  0.358075  0.693517  0.478235  1
  O  O449  1  0.137159  0.654424  0.321449  1
  C  C450  1  0.392263  0.699023  0.457101  1
  Cu  Cu451  1  0.094305  0.687710  0.331450  1
  C  C452  1  0.469721  0.609904  0.270684  1
  Cu  Cu453  1  0.070751  0.637300  0.374512  1
  H  H454  1  0.207528  0.648260  0.310317  1
  C  C455  1  0.246737  0.560752  0.332307  1
  C  C456  1  0.213400  0.540913  0.342169  1
  H  H457  1  0.359834  0.561802  0.450060  1
  H  H458  1  0.151376  0.543250  0.349696  1
  H  H459  1  0.269803  0.616816  0.312906  1
  C  C460  1  0.139811  0.621269  0.337859  1
  C  C461  1  0.208783  0.617893  0.319026  1
  C  C462  1  0.244568  0.599581  0.320635  1
  C  C463  1  0.132825  0.716437  0.442668  1
  C  C464  1  0.437106  0.697188  0.414973  1
  C  C465  1  0.175591  0.598322  0.331136  1
  H  H466  1  0.360467  0.628904  0.304765  1
  N  N467  1  0.276133  0.538728  0.338874  1
  C  C468  1  0.386241  0.617456  0.442320  1
  O  O469  1  0.049764  0.717126  0.344461  1
  O  O470  1  0.114311  0.606965  0.360522  1
  C  C471  1  0.308606  0.555398  0.343986  1
  C  C472  1  0.325047  0.555117  0.380899  1
  C  C473  1  0.351444  0.607532  0.326245  1
  C  C474  1  0.363726  0.611038  0.364618  1
  C  C475  1  0.414189  0.731996  0.462826  1
  C  C476  1  0.352898  0.582420  0.391481  1
  C  C477  1  0.265309  0.505283  0.351280  1
  O  O478  1  0.042568  0.616364  0.331419  1
  H  H479  1  0.389202  0.667373  0.357498  1
  H  H480  1  0.138621  0.665075  0.478454  1
  C  C481  1  0.383488  0.643794  0.377815  1
  O  O482  1  0.121229  0.709887  0.374781  1
  C  C483  1  0.025254  0.703332  0.368580  1
  C  C484  1  0.140447  0.696603  0.477127  1
  O  O485  1  0.100635  0.662167  0.414590  1
  C  C486  1  0.117659  0.694584  0.408367  1
  H  H487  1  0.339432  0.668505  0.473061  1
  H  H488  1  0.470756  0.604207  0.301766  1
  C  C489  1  0.366696  0.584726  0.429398  1
  O  O490  1  0.028547  0.670582  0.385541  1
  H  H491  1  0.458454  0.660392  0.368578  1
  H  H492  1  0.314407  0.535002  0.402854  1
  C  C493  1  0.042549  0.634787  0.299217  1
  H  H494  1  0.395500  0.619075  0.472517  1
  C  C495  1  0.461773  0.687526  0.384432  1
  C  C496  1  0.442688  0.731103  0.435505  1
  C  C497  1  0.434155  0.610795  0.251370  1
  C  C498  1  0.491085  0.713353  0.374037  1
  C  C499  1  0.225298  0.505098  0.353933  1
  H  H500  1  0.407613  0.605189  0.267503  1
  C  C501  1  0.012702  0.624483  0.269596  1
  H  H502  1  0.317485  0.496733  0.269543  1
  O  O503  1  0.177810  0.632339  0.662171  1
  O  O504  1  0.167843  0.535684  0.629771  1
  C  C505  1  0.159456  0.671007  0.566029  1
  H  H506  1  0.320086  0.717144  0.521712  1
  C  C507  1  0.177274  0.704005  0.625391  1
  C  C508  1  0.126028  0.525515  0.717046  1
  C  C509  1  0.175495  0.739545  0.606494  1
  O  O510  1  0.206867  0.560623  0.676002  1
  O  O511  1  0.140297  0.607387  0.614569  1
  O  O512  1  0.083931  0.597156  0.668213  1
  C  C513  1  0.158612  0.706762  0.547233  1
  C  C514  1  0.167481  0.670024  0.605740  1
  H  H515  1  0.019438  0.632575  0.667943  1
  Cu  Cu516  1  0.166006  0.591680  0.697554  1
  C  C517  1  0.019859  0.636218  0.699339  1
  H  H518  1  0.152768  0.644560  0.550054  1
  C  C519  1  0.053560  0.629570  0.720742  1
  C  C520  1  0.166036  0.740745  0.567071  1
  O  O521  1  0.151268  0.549650  0.729294  1
  O  O522  1  0.111329  0.525811  0.683016  1
  C  C523  1  0.161838  0.633976  0.628753  1
  O  O524  1  0.122011  0.620240  0.716241  1
  Cu  Cu525  1  0.124435  0.565618  0.647145  1
  C  C526  1  0.199834  0.536703  0.648515  1
  H  H527  1  0.184783  0.703409  0.656092  1
  C  C528  1  0.088925  0.615207  0.700240  1
  C  C529  1  0.150187  0.717637  0.510186  1
  C  C530  1  0.347123  0.721144  0.505793  1
  H  H531  1  0.265005  0.518679  0.689612  1
  C  C532  1  0.261634  0.501153  0.663516  1
  C  C533  1  0.230139  0.507240  0.638612  1
  H  H534  1  0.497034  0.697797  0.736386  1
  C  C535  1  0.310578  0.545089  0.827002  1
  H  H536  1  0.204004  0.597443  0.793238  1
  H  H537  1  0.079625  0.629981  0.777966  1
  C  C538  1  0.279903  0.602625  0.801435  1
  C  C539  1  0.211098  0.559330  0.883378  1
  C  C540  1  0.476673  0.659980  0.803423  1
  C  C541  1  0.363712  0.718331  0.938610  1
  O  O542  1  0.448311  0.737450  0.852543  1
  O  O543  1  0.452406  0.686461  0.794205  1
  C  C544  1  0.380389  0.627644  0.825079  1
  H  H545  1  0.349545  0.665395  0.969521  1
  C  C546  1  0.277308  0.565831  0.818251  1
  C  C547  1  0.219483  0.564534  0.844089  1
  C  C548  1  0.019170  0.645285  0.780214  1
  N  N549  1  0.118195  0.706060  0.902805  1
  C  C550  1  0.149038  0.645298  0.903576  1
  C  C551  1  0.177557  0.621552  0.843999  1
  C  C552  1  0.185803  0.584402  0.902399  1
  H  H553  1  0.317769  0.648193  0.783376  1
  H  H554  1  0.224771  0.536177  0.900029  1
  O  O555  1  0.404282  0.615453  0.850633  1
  C  C556  1  0.348648  0.601473  0.812033  1
  Cu  Cu557  1  0.438531  0.652362  0.874155  1
  C  C558  1  0.200503  0.594454  0.824504  1
  Cu  Cu559  1  0.413401  0.701570  0.830617  1
  N  N560  1  0.247648  0.545941  0.828862  1
  H  H561  1  0.136304  0.710066  0.830426  1
  C  C562  1  0.087899  0.723231  0.889286  1
  H  H563  1  0.254984  0.619010  0.791333  1
  O  O564  1  0.380356  0.662057  0.811276  1
  C  C565  1  0.379965  0.697975  0.904014  1
  C  C566  1  0.064137  0.714901  0.857586  1
  C  C567  1  0.170203  0.616804  0.883753  1
  C  C568  1  0.316010  0.619499  0.796539  1
  C  C569  1  0.136159  0.679052  0.885051  1
  C  C570  1  0.298030  0.509545  0.839476  1
  C  C571  1  0.346961  0.562452  0.823150  1
  H  H572  1  0.373203  0.546586  0.830830  1
  C  C573  1  0.053348  0.634790  0.761055  1
  H  H574  1  0.018912  0.648694  0.811640  1
  H  H575  1  0.142880  0.641014  0.934311  1
  C  C576  1  0.130015  0.722528  0.934157  1
  C  C577  1  0.164125  0.654891  0.825505  1
  C  C578  1  0.351415  0.696935  0.970734  1
  H  H579  1  0.170727  0.659597  0.794943  1
  C  C580  1  0.144339  0.683570  0.845703  1
  O  O581  1  0.476143  0.641501  0.835535  1
  C  C582  1  0.257943  0.511499  0.838466  1
  O  O583  1  0.376582  0.713965  0.870680  1
  O  O584  1  0.398937  0.666745  0.910193  1
  H  H585  1  0.180276  0.579840  0.933196  1
  H  H586  1  0.069514  0.689613  0.839430  1
  C  C587  1  0.161766  0.715413  0.958369  1
  C  C588  1  0.168039  0.739307  0.990484  1
  O  O589  1  0.471175  0.692439  0.894348  1
  H  H590  1  0.181999  0.691849  0.952608  1
  C  C591  1  0.471726  0.726147  0.878822  1
  C  C592  1  0.032801  0.739195  0.849316  1
  H  H593  1  0.156499  0.509074  0.787666  1
  H  H594  1  0.014500  0.732496  0.824423  1
  O  O595  1  0.132772  0.830782  0.028583  1
  H  H596  1  0.280123  0.922399  0.114693  1
  C  C597  1  0.110500  0.825535  0.231095  1
  N  N598  1  0.437857  0.898478  0.178556  1
  H  H599  1  0.482449  0.874303  0.121349  1
  O  O600  1  0.232909  0.845823  0.040841  1
  C  C601  1  0.485752  0.849392  0.198070  1
  C  C602  1  0.372005  0.853171  0.112528  1
  C  C603  1  0.128780  0.823989  0.195300  1
  Cu  Cu604  1  0.200462  0.832598  0.083251  1
  C  C605  1  0.384673  0.808774  0.060006  1
  C  C606  1  0.199340  0.975729  0.136261  1
  O  O607  1  0.164519  0.822299  0.123873  1
  O  O608  1  0.178880  0.791328  0.053303  1
  C  C609  1  0.462230  0.882236  0.201728  1
  H  H610  1  0.365912  0.885631  0.164972  1
  C  C611  1  0.220903  0.870940  0.016457  1
  O  O612  1  0.219223  0.876944  0.110792  1
  O  O613  1  0.171635  0.915384  0.087167  1
  C  C614  1  0.068161  0.839465  0.163187  1
  C  C615  1  0.379845  0.983011  0.205637  1
  C  C616  1  0.151965  0.799105  0.029037  1
  H  H617  1  0.167768  0.974147  0.135826  1
  H  H618  1  0.051670  0.845200  0.136833  1
  O  O619  1  0.117285  0.860234  0.098909  1
  C  C620  1  0.425984  0.882051  0.147753  1
  O  O621  1  0.186768  0.885482  0.016541  1
  C  C622  1  0.108226  0.832824  0.161622  1
  H  H623  1  0.384633  0.953848  0.150464  1
  C  C624  1  0.421294  0.927818  0.194515  1
  C  C625  1  0.221960  0.944605  0.123510  1
  C  C626  1  0.131198  0.838536  0.125499  1
  C  C627  1  0.202869  0.909930  0.106350  1
  N  N628  1  0.336053  0.766919  0.041797  1
  H  H629  1  0.310941  0.761041  0.119636  1
  C  C630  1  0.049702  0.839748  0.199275  1
  C  C631  1  0.280669  0.980386  0.137441  1
  H  H632  1  0.486910  0.832619  0.171343  1
  C  C633  1  0.262464  0.946601  0.124783  1
  Cu  Cu634  1  0.150411  0.874357  0.056821  1
  H  H635  1  0.311938  0.858101  0.129157  1
  C  C636  1  0.437458  0.845916  0.089037  1
  H  H637  1  0.159699  0.817442  0.194270  1
  H  H638  1  0.288736  0.809636  0.082686  1
  C  C639  1  0.319454  0.817024  0.083269  1
  C  C640  1  0.398183  0.836576  0.086141  1
  C  C641  1  0.386352  0.875220  0.143190  1
  C  C642  1  0.394300  0.954634  0.180561  1
  C  C643  1  0.332581  0.844848  0.109206  1
  C  C644  1  0.345742  0.797792  0.059393  1
  C  C645  1  0.070797  0.833455  0.232848  1
  H  H646  1  0.312222  0.982289  0.137680  1
  C  C647  1  0.012406  0.846291  0.211271  1
  H  H648  1  0.405420  0.794035  0.041218  1
  C  C649  1  0.451474  0.868133  0.119642  1
  H  H650  1  0.457992  0.833956  0.068176  1
  C  C651  1  0.461007  0.901737  0.236662  1
  C  C652  1  0.392077  0.984165  0.244351  1
  C  C653  1  0.434647  0.930686  0.232090  1
  H  H654  1  0.296291  0.848427  0.005461  1
  C  C655  1  0.344828  0.756472  0.007172  1
  C  C656  1  0.052363  0.887526  0.307131  1
  H  H657  1  0.153279  0.799509  0.347500  1
  H  H658  1  0.174275  0.853940  0.454163  1
  H  H659  1  0.431223  0.959490  0.287088  1
  C  C660  1  0.277487  0.967141  0.392025  1
  C  C661  1  0.062191  0.850542  0.293963  1
  C  C662  1  0.145317  0.777648  0.475259  1
  H  H663  1  0.303174  0.918168  0.464788  1
  N  N664  1  0.196461  0.908098  0.400086  1
  C  C665  1  0.134551  0.907020  0.372696  1
  C  C666  1  0.202747  0.867199  0.456553  1
  H  H667  1  0.146568  0.809105  0.474647  1
  H  H668  1  0.129299  0.937370  0.379936  1
  C  C669  1  0.495319  0.748632  0.393656  1
  C  C670  1  0.147458  0.829673  0.354991  1
  C  C671  1  0.420551  0.958596  0.257354  1
  C  C672  1  0.483134  0.890165  0.268265  1
  H  H673  1  0.066601  0.934152  0.345559  1
  C  C674  1  0.073847  0.904724  0.336533  1
  C  C675  1  0.249354  0.913838  0.433370  1
  H  H676  1  0.128116  0.820170  0.256691  1
  C  C677  1  0.250083  0.940152  0.403851  1
  C  C678  1  0.175057  0.850296  0.375649  1
  H  H679  1  0.481246  0.906194  0.295444  1
  C  C680  1  0.207445  0.958527  0.351509  1
  C  C681  1  0.275110  0.903759  0.462783  1
  H  H682  1  0.180441  0.955378  0.335402  1
  H  H683  1  0.097429  0.800137  0.304716  1
  C  C684  1  0.471870  0.757090  0.425562  1
  C  C685  1  0.214232  0.895156  0.429947  1
  H  H686  1  0.304660  0.969845  0.407940  1
  C  C687  1  0.215478  0.935760  0.384026  1
  C  C688  1  0.114498  0.848013  0.340674  1
  C  C689  1  0.169191  0.889451  0.383867  1
  C  C690  1  0.091285  0.830066  0.312954  1
  C  C691  1  0.227950  0.857049  0.486333  1
  N  N692  1  0.048275  0.838264  0.262118  1
  H  H693  1  0.028778  0.903974  0.293966  1
  H  H694  1  0.201733  0.835615  0.384191  1
  H  H695  1  0.131835  0.772622  0.414548  1
  C  C696  1  0.107022  0.886716  0.351016  1
  C  C697  1  0.234565  0.986098  0.339625  1
  C  C698  1  0.269771  0.989868  0.359443  1
  H  H699  1  0.475419  0.783865  0.442014  1
  C  C700  1  0.264192  0.875031  0.489281  1
  C  C701  1  0.404350  0.759041  0.490933  1
  H  H702  1  0.003052  0.770624  0.334132  1
  C  C703  1  0.136645  0.756872  0.441520  1
  C  C704  1  0.013278  0.843711  0.251264  1
  C  C705  1  0.356907  0.786775  0.536904  1
  H  H706  1  0.197846  0.859349  0.627985  1
  C  C707  1  0.072167  0.864539  0.587626  1
  H  H708  1  0.349682  0.807588  0.700143  1
  O  O709  1  0.393319  0.848190  0.603692  1
  C  C710  1  0.046961  0.898699  0.699719  1
  O  O711  1  0.277807  0.839763  0.546556  1
  C  C712  1  0.310159  0.903066  0.610007  1
  C  C713  1  0.378625  0.827847  0.630927  1
  C  C714  1  0.290914  0.863231  0.521060  1
  H  H715  1  0.050482  0.856325  0.566129  1
  C  C716  1  0.248816  0.938583  0.623737  1
  C  C717  1  0.457424  0.838829  0.705838  1
  N  N718  1  0.160786  0.769615  0.544018  1
  H  H719  1  0.232937  0.911953  0.617809  1
  O  O720  1  0.375498  0.818722  0.533914  1
  C  C721  1  0.087175  0.895850  0.648597  1
  O  O722  1  0.344886  0.812464  0.629584  1
  Cu  Cu723  1  0.309373  0.824709  0.589045  1
  C  C724  1  0.125677  0.962069  0.689939  1
  C  C725  1  0.435430  0.835283  0.739156  1
  O  O726  1  0.342242  0.906918  0.591795  1
  C  C727  1  0.440681  0.832337  0.669545  1
  C  C728  1  0.228177  0.972668  0.630605  1
  H  H729  1  0.457883  0.835766  0.643241  1
  C  C730  1  0.022659  0.866608  0.694524  1
  C  C731  1  0.289373  0.938848  0.622803  1
  C  C732  1  0.309643  0.972981  0.631090  1
  C  C733  1  0.493312  0.850563  0.718055  1
  C  C734  1  0.109791  0.849951  0.584713  1
  O  O735  1  0.293658  0.870435  0.616259  1
  C  C736  1  0.155941  0.802874  0.559352  1
  N  N737  1  0.075825  0.911975  0.679916  1
  C  C738  1  0.175589  0.849026  0.608076  1
  C  C739  1  0.125901  0.885086  0.643278  1
  H  H740  1  0.214058  0.807309  0.582583  1
  C  C741  1  0.379963  0.816587  0.701412  1
  C  C742  1  0.060681  0.886606  0.619410  1
  C  C743  1  0.137622  0.862515  0.611657  1
  C  C744  1  0.401052  0.823566  0.667601  1
  C  C745  1  0.119354  0.820226  0.558763  1
  H  H746  1  0.147381  0.892260  0.665345  1
  H  H747  1  0.341256  0.973471  0.631234  1
  H  H748  1  0.097000  0.808895  0.539464  1
  Cu  Cu749  1  0.360889  0.863985  0.561656  1
  H  H750  1  0.142017  0.957742  0.663275  1
  C  C751  1  0.184668  0.818970  0.582809  1
  C  C752  1  0.092751  0.939900  0.698129  1
  H  H753  1  0.030604  0.896228  0.621253  1
  C  C754  1  0.138043  0.990023  0.716620  1
  H  H755  1  0.025253  0.847807  0.669277  1
  C  C756  1  0.072549  0.946827  0.732023  1
  H  H757  1  0.196599  0.972342  0.630314  1
  O  O758  1  0.325260  0.877178  0.521265  1
  C  C759  1  0.043252  0.920576  0.733011  1
  O  O760  1  0.328057  0.781542  0.559563  1
  C  C761  1  0.396623  0.823850  0.737334  1
  C  C762  1  0.152225  0.757702  0.509715  1
  C  C763  1  0.369888  0.754280  0.511554  1
  H  H764  1  0.219024  0.834849  0.506951  1
  H  H765  1  0.181627  0.765473  0.623385  1
  H  H766  1  0.422874  0.784215  0.495598  1
  H  H767  1  0.343526  0.876661  0.959850  1
  N  N768  1  0.456103  0.845506  0.768349  1
  H  H769  1  0.202642  0.978605  0.910028  1
  H  H770  1  0.429076  0.962549  0.844803  1
  H  H771  1  0.338513  0.862971  0.893892  1
  C  C772  1  0.236901  0.913873  0.960936  1
  C  C773  1  0.263911  0.929413  0.935457  1
  H  H774  1  0.378742  0.820507  0.763133  1
  C  C775  1  0.111672  0.777562  0.973641  1
  H  H776  1  0.013293  0.930916  0.786706  1
  H  H777  1  0.067199  0.979331  0.784944  1
  C  C778  1  0.439763  0.853149  0.800427  1
  N  N779  1  0.319678  0.934395  0.907216  1
  H  H780  1  0.091866  0.801633  0.978935  1
  H  H781  1  0.357999  0.809633  0.976541  1
  C  C782  1  0.356039  0.778141  0.974964  1
  H  H783  1  0.455063  0.913760  0.799050  1
  C  C784  1  0.351711  0.924248  0.891916  1
  C  C785  1  0.394728  0.834816  0.850338  1
  C  C786  1  0.438416  0.891301  0.813866  1
  C  C787  1  0.490606  0.854410  0.757902  1
  C  C788  1  0.261403  0.957791  0.908161  1
  C  C789  1  0.230903  0.981279  0.896112  1
  C  C790  1  0.079240  0.754459  0.912768  1
  C  C791  1  0.015351  0.912647  0.760985  1
  C  C792  1  0.301597  0.915960  0.934113  1
  H  H793  1  0.373777  0.775696  0.915315  1
  C  C794  1  0.303486  0.985474  0.860176  1
  C  C795  1  0.413778  0.901882  0.844210  1
  C  C796  1  0.358699  0.885174  0.883931  1
  H  H797  1  0.377036  0.812438  0.863880  1
  C  C798  1  0.409651  0.940318  0.856145  1
  C  C799  1  0.313646  0.886964  0.959693  1
  C  C800  1  0.389662  0.873549  0.860702  1
  C  C801  1  0.418926  0.824604  0.819885  1
  H  H802  1  0.420662  0.794389  0.810805  1
  C  C803  1  0.364712  0.758872  0.940425  1
  H  H804  1  0.207095  0.924395  0.960619  1
  C  C805  1  0.378804  0.951596  0.879528  1
  C  C806  1  0.297602  0.959954  0.891188  1
  C  C807  1  0.143385  0.770696  0.997726  1
  C  C808  1  0.025192  0.771761  0.872401  1
  C  C809  1  0.048538  0.779390  0.904560  1
  H  H810  1  0.042875  0.804234  0.923270  1
  C  C811  1  0.105966  0.753690  0.941764  1
  H  H812  1  0.491604  0.794295  0.844162  1
  C  C813  1  0.286933  0.871288  0.985749  1
  C  C814  1  0.083995  0.974818  0.758548  1
  C  C815  1  0.248757  0.885057  0.986680  1
  H  H816  1  0.375945  0.982045  0.887600  1
  H  H817  1  0.330980  0.987296  0.844811  1
  C  C818  1  0.117426  0.996120  0.751106  1
  C  C819  1  0.563272  0.111494  0.182136  1
  C  C820  1  0.577029  0.179537  0.175448  1
  N  N821  1  0.540134  0.155502  0.226122  1
  H  H822  1  0.806240  0.021870  0.091668  1
  C  C823  1  0.638768  0.225203  0.019560  1
  C  C824  1  0.716320  0.051681  0.118659  1
  C  C825  1  0.779964  0.024148  0.109093  1
  C  C826  1  0.775516  0.002354  0.143073  1
  C  C827  1  0.745574  0.073583  0.066728  1
  H  H828  1  0.620807  0.194462  0.134217  1
  H  H829  1  0.667328  0.146364  0.109742  1
  C  C830  1  0.591631  0.102451  0.154790  1
  C  C831  1  0.600933  0.064096  0.146145  1
  C  C832  1  0.989802  0.235431  0.115366  1
  C  C833  1  0.648490  0.122896  0.119488  1
  H  H834  1  0.665625  0.127508  0.045375  1
  H  H835  1  0.798120  0.071212  0.033165  1
  C  C836  1  0.709088  0.089707  0.070884  1
  H  H837  1  0.639386  0.193657  0.017626  1
  C  C838  1  0.986051  0.096110  0.236498  1
  C  C839  1  0.769364  0.084064  0.035816  1
  H  H840  1  0.582772  0.040603  0.157015  1
  C  C841  1  0.712634  0.031636  0.153726  1
  C  C842  1  0.660152  0.084340  0.115002  1
  H  H843  1  0.917631  0.199166  0.011897  1
  H  H844  1  0.617569  0.225581  0.078193  1
  H  H845  1  0.971422  0.200173  0.066392  1
  H  H846  1  0.571772  0.209654  0.183481  1
  C  C847  1  0.604360  0.170812  0.147170  1
  H  H848  1  0.642276  0.024539  0.122096  1
  C  C849  1  0.626726  0.243304  0.053728  1
  C  C850  1  0.966461  0.226332  0.083461  1
  N  N851  1  0.693387  0.075629  0.101546  1
  C  C852  1  0.694844  0.115657  0.043272  1
  C  C853  1  0.635154  0.054952  0.127053  1
  C  C854  1  0.755970  0.111332  0.008906  1
  H  H855  1  0.547315  0.087979  0.196047  1
  H  H856  1  0.687352  0.035207  0.172339  1
  C  C857  1  0.614373  0.132410  0.139164  1
  C  C858  1  0.557572  0.149611  0.194259  1
  C  C859  1  0.899562  0.224729  0.016273  1
  C  C860  1  0.506608  0.143102  0.236357  1
  C  C861  1  0.750087  0.048754  0.097291  1
  H  H862  1  0.938051  0.025043  0.216944  1
  C  C863  1  0.718441  0.126403  0.012244  1
  H  H864  1  0.616137  0.185224  0.233086  1
  H  H865  1  0.987008  0.078707  0.210126  1
  C  C866  1  0.924753  0.026837  0.245560  1
  H  H867  1  0.507281  0.203654  0.140743  1
  C  C868  1  0.742142  0.006725  0.165636  1
  C  C869  1  0.936168  0.251293  0.073882  1
  N  N870  1  0.936416  0.088889  0.324084  1
  O  O871  1  0.653596  0.088199  0.408928  1
  H  H872  1  0.986150  0.107762  0.377963  1
  H  H873  1  0.978851  0.159087  0.329827  1
  O  O874  1  0.651456  0.180261  0.367264  1
  H  H875  1  0.878924  0.035580  0.348372  1
  C  C876  1  0.862475  0.198339  0.445574  1
  C  C877  1  0.596311  0.168869  0.328119  1
  O  O878  1  0.713772  0.158484  0.454262  1
  C  C879  1  0.708690  0.054628  0.385415  1
  C  C880  1  0.894917  0.001954  0.256569  1
  H  H881  1  0.645975  0.191629  0.296839  1
  C  C882  1  0.920457  0.059471  0.307562  1
  H  H883  1  0.817105  0.135714  0.385135  1
  C  C884  1  0.540865  0.153976  0.288864  1
  C  C885  1  0.891686  0.033562  0.319522  1
  Cu  Cu886  1  0.684386  0.170594  0.410247  1
  H  H887  1  0.764090  0.077917  0.403649  1
  C  C888  1  0.634185  0.208523  0.461478  1
  C  C889  1  0.687001  0.091365  0.393178  1
  O  O890  1  0.602230  0.145366  0.392781  1
  H  H891  1  0.923095  0.196222  0.460705  1
  O  O892  1  0.667088  0.119771  0.479197  1
  C  C893  1  0.832487  0.180091  0.425623  1
  O  O894  1  0.615207  0.176732  0.463708  1
  H  H895  1  0.541330  0.148646  0.351126  1
  C  C896  1  0.617815  0.164901  0.365364  1
  C  C897  1  0.908274  0.151655  0.419619  1
  C  C898  1  0.616343  0.180779  0.294945  1
  C  C899  1  0.557716  0.156954  0.325408  1
  C  C900  1  0.955896  0.115845  0.382474  1
  Cu  Cu901  1  0.632651  0.131227  0.437052  1
  C  C902  1  0.561248  0.163482  0.255784  1
  C  C903  1  0.927263  0.104283  0.356335  1
  H  H904  1  0.969260  0.148895  0.433320  1
  C  C905  1  0.888638  0.112890  0.364704  1
  C  C906  1  0.936617  0.055466  0.271149  1
  C  C907  1  0.505622  0.141289  0.276391  1
  H  H908  1  0.802873  0.191045  0.427468  1
  C  C909  1  0.748203  0.052172  0.394475  1
  C  C910  1  0.946185  0.138586  0.414302  1
  C  C911  1  0.878688  0.136362  0.396135  1
  H  H912  1  0.865765  0.103490  0.345002  1
  C  C913  1  0.688762  0.021705  0.372653  1
  C  C914  1  0.767339  0.016459  0.393304  1
  O  O915  1  0.703439  0.123866  0.385851  1
  C  C916  1  0.899709  0.182599  0.444299  1
  H  H917  1  0.658292  0.023421  0.364378  1
  C  C918  1  0.840559  0.148484  0.402054  1
  O  O919  1  0.662101  0.214099  0.437618  1
  C  C920  1  0.599288  0.177166  0.258548  1
  C  C921  1  0.960748  0.105691  0.301247  1
  H  H922  1  0.797879  0.014564  0.401237  1
  C  C923  1  0.701389  0.133969  0.478987  1
  N  N924  1  0.857104  0.231671  0.460171  1
  C  C925  1  0.962559  0.084823  0.267196  1
  C  C926  1  0.878998  0.004771  0.293869  1
  C  C927  1  0.981179  0.140608  0.304305  1
  C  C928  1  0.623850  0.240183  0.489499  1
  H  H929  1  0.840844  0.234233  0.380444  1
  C  C930  1  0.864307  0.243519  0.494636  1
  H  H931  1  0.774229  0.160925  0.488692  1
  C  C932  1  0.887988  0.108231  0.649888  1
  C  C933  1  0.745768  0.084962  0.565590  1
  C  C934  1  0.880302  0.243594  0.562357  1
  N  N935  1  0.953854  0.154380  0.735962  1
  C  C936  1  0.729773  0.121147  0.508687  1
  C  C937  1  0.858598  0.090258  0.628558  1
  C  C938  1  0.785528  0.045490  0.650743  1
  C  C939  1  0.826623  0.110979  0.614975  1
  C  C940  1  0.717827  0.032381  0.607826  1
  H  H941  1  0.811310  0.050535  0.668269  1
  C  C942  1  0.724883  0.011031  0.641488  1
  C  C943  1  0.720065  0.092438  0.535445  1
  H  H944  1  0.909057  0.195780  0.690127  1
  C  C945  1  0.778631  0.066370  0.616688  1
  H  H946  1  0.887958  0.227827  0.588648  1
  C  C947  1  0.873500  0.223000  0.528214  1
  C  C948  1  0.917983  0.086965  0.666684  1
  C  C949  1  0.855765  0.169435  0.640314  1
  C  C950  1  0.765739  0.139823  0.510626  1
  N  N951  1  0.797666  0.093756  0.599861  1
  H  H952  1  0.802021  0.168612  0.609274  1
  C  C953  1  0.941614  0.103164  0.695016  1
  H  H954  1  0.562200  0.034015  0.711343  1
  H  H955  1  0.818897  0.147062  0.542380  1
  H  H956  1  0.920935  0.056178  0.660116  1
  C  C957  1  0.744912  0.059833  0.596013  1
  C  C958  1  0.512459  0.106029  0.730896  1
  C  C959  1  0.592505  0.235286  0.514697  1
  C  C960  1  0.937352  0.142083  0.705252  1
  H  H961  1  0.962483  0.084531  0.709744  1
  H  H962  1  0.524977  0.213461  0.567963  1
  H  H963  1  0.875450  0.191453  0.528008  1
  C  C964  1  0.791065  0.132170  0.541075  1
  C  C965  1  0.780157  0.105191  0.569105  1
  H  H966  1  0.860311  0.059103  0.623369  1
  C  C967  1  0.826104  0.151145  0.620009  1
  C  C968  1  0.885690  0.148184  0.657352  1
  H  H969  1  0.691482  0.028044  0.590886  1
  H  H970  1  0.692909  0.076378  0.533264  1
  C  C971  1  0.911023  0.164730  0.684353  1
  H  H972  1  0.853862  0.200614  0.645252  1
  H  H973  1  0.511868  0.088918  0.704319  1
  H  H974  1  0.575481  0.208650  0.514605  1
  H  H975  1  0.764546  0.001134  0.689177  1
  C  C976  1  0.527376  0.241917  0.581482  1
  C  C977  1  0.576406  0.037604  0.739356  1
  H  H978  1  0.877997  0.185941  0.740456  1
  C  C979  1  0.988183  0.145452  0.747293  1
  C  C980  1  0.758831  0.017492  0.662735  1
  C  C981  1  0.953469  0.159246  0.798753  1
  C  C982  1  0.618574  0.127352  0.851847  1
  C  C983  1  0.782311  0.125457  0.977535  1
  H  H984  1  0.951934  0.159498  0.861416  1
  C  C985  1  0.565236  0.067612  0.763812  1
  O  O986  1  0.885503  0.144010  0.896182  1
  C  C987  1  0.801638  0.027501  0.857276  1
  C  C988  1  0.738922  0.058085  0.865063  1
  C  C989  1  0.872127  0.167429  0.870830  1
  C  C990  1  0.852483  0.200071  0.967246  1
  H  H991  1  0.848146  0.197902  0.802906  1
  H  H992  1  0.692289  0.148270  0.867698  1
  H  H993  1  0.711851  0.198647  0.913916  1
  C  C994  1  0.611236  0.047373  0.812214  1
  C  C995  1  0.896510  0.175303  0.835951  1
  O  O996  1  0.816284  0.110748  0.975711  1
  C  C997  1  0.579174  0.119244  0.846528  1
  C  C998  1  0.720381  0.023441  0.854990  1
  C  C999  1  0.515841  0.149433  0.799305  1
  C  C1000  1  0.670447  0.160704  0.886875  1
  N  N1001  1  0.567127  0.102753  0.815757  1
  C  C1002  1  0.681557  0.189685  0.912624  1
  C  C1003  1  0.650027  0.248146  0.988212  1
  O  O1004  1  0.838422  0.182976  0.872605  1
  H  H1005  1  0.688819  0.022123  0.854145  1
  H  H1006  1  0.522312  0.123988  0.872791  1
  N  N1007  1  0.661267  0.238990  0.953928  1
  H  H1008  1  0.833223  0.028599  0.857958  1
  C  C1009  1  0.932782  0.165074  0.764834  1
  C  C1010  1  0.631558  0.150142  0.882772  1
  C  C1011  1  0.604243  0.165497  0.908767  1
  C  C1012  1  0.799501  0.093933  0.884447  1
  O  O1013  1  0.783392  0.127145  0.881368  1
  C  C1014  1  0.615746  0.194190  0.934871  1
  C  C1015  1  0.935774  0.164869  0.834774  1
  H  H1016  1  0.639736  0.117472  0.830507  1
  O  O1017  1  0.869740  0.167307  0.968462  1
  Cu  Cu1018  1  0.802134  0.168889  0.912502  1
  H  H1019  1  0.544257  0.165028  0.926220  1
  O  O1020  1  0.831251  0.087703  0.902611  1
  Cu  Cu1021  1  0.852382  0.125960  0.936567  1
  H  H1022  1  0.721475  0.083419  0.872351  1
  C  C1023  1  0.894853  0.179419  0.766286  1
  C  C1024  1  0.653851  0.207734  0.935827  1
  C  C1025  1  0.779443  0.059673  0.867460  1
  O  O1026  1  0.823591  0.207695  0.945329  1
  H  H1027  1  0.593812  0.207575  0.953324  1
  O  O1028  1  0.769733  0.151420  0.954194  1
  C  C1029  1  0.877514  0.186225  0.802007  1
  C  C1030  1  0.565574  0.154166  0.905557  1
  H  H1031  1  0.624471  0.050500  0.840736  1
  C  C1032  1  0.582589  0.073011  0.799504  1
  C  C1033  1  0.622789  0.017101  0.787957  1
  C  C1034  1  0.552949  0.131608  0.874680  1
  C  C1035  1  0.989549  0.147212  0.787366  1
  C  C1036  1  0.540186  0.117346  0.794331  1
  C  C1037  1  0.866587  0.231110  0.993657  1
  H  H1038  1  0.516808  0.167184  0.825393  1
  C  C1039  1  0.538144  0.096155  0.760411  1
  H  H1040  1  0.707192  0.146687  0.990759  1
  C  C1041  1  0.605959  0.012676  0.751280  1
  C  C1042  1  0.885830  0.283462  0.051892  1
  C  C1043  1  0.874939  0.328219  0.138430  1
  C  C1044  1  0.833812  0.385032  0.134134  1
  O  O1045  1  0.587600  0.389300  0.135911  1
  H  H1046  1  0.775939  0.455845  0.068332  1
  C  C1047  1  0.720994  0.392219  0.161891  1
  C  C1048  1  0.605098  0.303039  0.089058  1
  O  O1049  1  0.536635  0.270229  0.146858  1
  O  O1050  1  0.513034  0.314061  0.104202  1
  C  C1051  1  0.637513  0.306484  0.024918  1
  C  C1052  1  0.865935  0.359837  0.077177  1
  H  H1053  1  0.924457  0.371402  0.229121  1
  C  C1054  1  0.651276  0.397833  0.160902  1
  C  C1055  1  0.881343  0.329125  0.098462  1
  C  C1056  1  0.690637  0.452925  0.144447  1
  C  C1057  1  0.783599  0.433924  0.126759  1
  C  C1058  1  0.743368  0.485453  0.130271  1
  C  C1059  1  0.985118  0.357130  0.226246  1
  H  H1060  1  0.628003  0.454300  0.145544  1
  H  H1061  1  0.799410  0.407372  0.181123  1
  H  H1062  1  0.872133  0.362285  0.046256  1
  C  C1063  1  0.513838  0.280272  0.119548  1
  C  C1064  1  0.624713  0.283782  0.055819  1
  H  H1065  1  0.949094  0.321066  0.142523  1
  C  C1066  1  0.723627  0.430622  0.149380  1
  H  H1067  1  0.827656  0.416344  0.040703  1
  N  N1068  1  0.753166  0.450699  0.138979  1
  C  C1069  1  0.805440  0.409115  0.150103  1
  O  O1070  1  0.611807  0.344263  0.176939  1
  C  C1071  1  0.614028  0.376256  0.158359  1
  H  H1072  1  0.834732  0.315549  0.032502  1
  Cu  Cu1073  1  0.574930  0.305684  0.163440  1
  C  C1074  1  0.852483  0.356648  0.156067  1
  C  C1075  1  0.653963  0.436923  0.150411  1
  C  C1076  1  0.841433  0.387102  0.094182  1
  C  C1077  1  0.792554  0.436927  0.087466  1
  N  N1078  1  0.899212  0.301551  0.081657  1
  C  C1079  1  0.821965  0.414475  0.071746  1
  Cu  Cu1080  1  0.549284  0.353326  0.118448  1
  H  H1081  1  0.637387  0.338053  0.026726  1
  C  C1082  1  0.983683  0.269715  0.136099  1
  O  O1083  1  0.585061  0.333288  0.081478  1
  O  O1084  1  0.539454  0.326259  0.200534  1
  O  O1085  1  0.608109  0.287806  0.122726  1
  H  H1086  1  0.746435  0.374129  0.166539  1
  H  H1087  1  0.682699  0.346381  0.178748  1
  C  C1088  1  0.684646  0.376370  0.168927  1
  C  C1089  1  0.953385  0.294392  0.126167  1
  C  C1090  1  0.514900  0.352287  0.190822  1
  H  H1091  1  0.886354  0.304804  0.156350  1
  H  H1092  1  0.847395  0.354893  0.187231  1
  C  C1093  1  0.929199  0.284357  0.095382  1
  C  C1094  1  0.853560  0.290557  0.028334  1
  O  O1095  1  0.515215  0.370213  0.158398  1
  C  C1096  1  0.703455  0.488501  0.132550  1
  H  H1097  1  0.985200  0.354358  0.194766  1
  C  C1098  1  0.950903  0.366650  0.245783  1
  H  H1099  1  0.848329  0.488970  0.214775  1
  C  C1100  1  0.908296  0.250792  0.045796  1
  H  H1101  1  1.002090  0.277299  0.160653  1
  O  O1102  1  0.861972  0.395379  0.391508  1
  C  C1103  1  0.840620  0.330640  0.399808  1
  O  O1104  1  0.919545  0.402273  0.338804  1
  C  C1105  1  0.847385  0.330021  0.439797  1
  H  H1106  1  0.830890  0.296372  0.348038  1
  Cu  Cu1107  1  0.878825  0.435079  0.357107  1
  O  O1108  1  0.825180  0.368283  0.344488  1
  C  C1109  1  0.915067  0.383813  0.306954  1
  O  O1110  1  0.893061  0.472541  0.319532  1
  H  H1111  1  0.985233  0.367581  0.338778  1
  H  H1112  1  0.849682  0.356877  0.456329  1
  C  C1113  1  0.842037  0.367502  0.377512  1
  C  C1114  1  0.842214  0.260702  0.397612  1
  C  C1115  1  0.849817  0.260192  0.437387  1
  C  C1116  1  0.950803  0.370901  0.286196  1
  C  C1117  1  0.836639  0.296071  0.379126  1
  C  C1118  1  0.861709  0.283561  0.495060  1
  C  C1119  1  0.852507  0.294344  0.458085  1
  C  C1120  1  0.984746  0.364524  0.307310  1
  C  C1121  1  0.879082  0.471419  0.285234  1
  C  C1122  1  0.803179  0.463770  0.353473  1
  O  O1123  1  0.853548  0.447292  0.273592  1
  Cu  Cu1124  1  0.837853  0.407068  0.307240  1
  O  O1125  1  0.835382  0.466100  0.371713  1
  O  O1126  1  0.796582  0.439423  0.326253  1
  O  O1127  1  0.882126  0.377497  0.291095  1
  H  H1128  1  0.670740  0.278373  0.472622  1
  H  H1129  1  0.735933  0.480691  0.314189  1
  C  C1130  1  0.645614  0.274398  0.491384  1
  C  C1131  1  0.771885  0.491683  0.364570  1
  C  C1132  1  0.738901  0.496548  0.341383  1
  C  C1133  1  0.893665  0.500202  0.256903  1
  C  C1134  1  0.505579  0.290363  0.627281  1
  O  O1135  1  0.889651  0.391922  0.648026  1
  C  C1136  1  0.560120  0.303732  0.585423  1
  H  H1137  1  0.523253  0.377798  0.703422  1
  C  C1138  1  0.824272  0.437997  0.670328  1
  C  C1139  1  0.674031  0.418751  0.682558  1
  O  O1140  1  0.955679  0.282338  0.663106  1
  H  H1141  1  0.602472  0.337046  0.641281  1
  O  O1142  1  0.866391  0.343113  0.685055  1
  C  C1143  1  0.604612  0.352119  0.580460  1
  C  C1144  1  0.863327  0.376417  0.669051  1
  H  H1145  1  0.683315  0.419710  0.712781  1
  C  C1146  1  0.868837  0.304408  0.528811  1
  C  C1147  1  0.960609  0.363090  0.709879  1
  C  C1148  1  0.878801  0.284146  0.562410  1
  C  C1149  1  0.678783  0.440977  0.616598  1
  O  O1150  1  0.960975  0.382007  0.678039  1
  C  C1151  1  0.524911  0.374918  0.734869  1
  N  N1152  1  0.725362  0.456473  0.661835  1
  C  C1153  1  0.692797  0.440959  0.654526  1
  H  H1154  1  0.793069  0.344745  0.682008  1
  C  C1155  1  0.980299  0.295492  0.638757  1
  C  C1156  1  0.555619  0.267602  0.568782  1
  C  C1157  1  0.826023  0.397667  0.674115  1
  C  C1158  1  0.890587  0.305990  0.597661  1
  H  H1159  1  0.850662  0.455237  0.667925  1
  C  C1160  1  0.616545  0.380344  0.554057  1
  C  C1161  1  0.776578  0.492467  0.658182  1
  H  H1162  1  0.609442  0.377867  0.523346  1
  C  C1163  1  0.754375  0.434164  0.668909  1
  C  C1164  1  0.990717  0.373205  0.739096  1
  C  C1165  1  0.756019  0.394086  0.674612  1
  C  C1166  1  0.649374  0.415575  0.605278  1
  C  C1167  1  0.788066  0.455665  0.666924  1
  N  N1168  1  0.589058  0.320610  0.568983  1
  O  O1169  1  0.978060  0.329022  0.622972  1
  C  C1170  1  0.791970  0.376109  0.678212  1
  C  C1171  1  0.633879  0.389824  0.632731  1
  Cu  Cu1172  1  0.934608  0.362328  0.634036  1
  H  H1173  1  0.729978  0.376257  0.675754  1
  Cu  Cu1174  1  0.910365  0.310903  0.675499  1
  C  C1175  1  0.534341  0.315856  0.614299  1
  O  O1176  1  0.937535  0.335022  0.717255  1
  C  C1177  1  0.638071  0.412038  0.566618  1
  O  O1178  1  0.906566  0.339041  0.592629  1
  C  C1179  1  0.644054  0.394158  0.671664  1
  H  H1180  1  0.692623  0.459203  0.594753  1
  O  O1181  1  0.885527  0.289953  0.630704  1
  H  H1182  1  0.648564  0.432834  0.545234  1
  C  C1183  1  0.603819  0.299066  0.542135  1
  H  H1184  1  0.631112  0.375389  0.693542  1
  C  C1185  1  0.611904  0.358328  0.619874  1
  H  H1186  1  0.584752  0.391723  0.737455  1
  H  H1187  1  0.866940  0.335973  0.528711  1
  H  H1188  1  0.536103  0.344948  0.626562  1
  H  H1189  1  0.653065  0.494913  0.719119  1
  C  C1190  1  0.636026  0.303614  0.517843  1
  C  C1191  1  0.583222  0.264757  0.540729  1
  C  C1192  1  0.736669  0.491099  0.654327  1
  H  H1193  1  0.654232  0.329391  0.519206  1
  C  C1194  1  0.502873  0.252914  0.611697  1
  O  O1195  1  0.712093  0.453880  0.830423  1
  O  O1196  1  0.591576  0.412463  0.846349  1
  O  O1197  1  0.653780  0.460766  0.780385  1
  C  C1198  1  0.704894  0.477919  0.857653  1
  O  O1199  1  0.614734  0.484593  0.827403  1
  H  H1200  1  0.531029  0.364057  0.847378  1
  C  C1201  1  0.529325  0.367207  0.815967  1
  Cu  Cu1202  1  0.672145  0.420736  0.812407  1
  C  C1203  1  0.672387  0.379964  0.881451  1
  C  C1204  1  0.628985  0.485043  0.793157  1
  C  C1205  1  0.688754  0.310360  0.881061  1
  Cu  Cu1206  1  0.631396  0.446301  0.863816  1
  O  O1207  1  0.629104  0.389741  0.797505  1
  C  C1208  1  0.662469  0.301768  0.956418  1
  C  C1209  1  0.666507  0.338956  0.941256  1
  C  C1210  1  0.561344  0.379611  0.794473  1
  O  O1211  1  0.650963  0.406149  0.896604  1
  H  H1212  1  0.699457  0.313335  0.851463  1
  C  C1213  1  0.677716  0.342834  0.902567  1
  O  O1214  1  0.687901  0.382310  0.847930  1
  C  C1215  1  0.683768  0.273397  0.896274  1
  C  C1216  1  0.670282  0.269328  0.934248  1
  C  C1217  1  0.596462  0.394277  0.814460  1
  H  H1218  1  0.659322  0.364239  0.958833  1
  O  O1219  1  0.673685  0.478405  0.877599  1
  H  H1220  1  0.819726  0.270775  0.980031  1
  H  H1221  1  0.777320  0.484994  0.826608  1
  H  H1222  1  0.979197  0.323748  0.776131  1
  C  C1223  1  0.649841  0.288114  0.991256  1
  C  C1224  1  0.997259  0.349210  0.771125  1
  C  C1225  1  0.559613  0.382243  0.754071  1
  H  H1226  1  0.690624  0.248685  0.877896  1
  C  C1227  1  0.844672  0.264816  0.998534  1
  O  O1228  1  0.603066  0.639535  0.093534  1
  C  C1229  1  0.873509  0.660266  0.112793  1
  C  C1230  1  0.556307  0.641171  0.163465  1
  C  C1231  1  0.596621  0.645342  0.161691  1
  C  C1232  1  0.637443  0.712307  0.035931  1
  C  C1233  1  0.913172  0.651452  0.110181  1
  Cu  Cu1234  1  0.686099  0.671265  0.085754  1
  N  N1235  1  0.869504  0.741193  0.048125  1
  C  C1236  1  0.539171  0.631707  0.198885  1
  C  C1237  1  0.748111  0.551893  0.110202  1
  Cu  Cu1238  1  0.638195  0.632866  0.051408  1
  C  C1239  1  0.934373  0.554681  0.243755  1
  H  H1240  1  0.538439  0.645166  0.137693  1
  C  C1241  1  0.920081  0.698739  0.058684  1
  H  H1242  1  0.850726  0.609978  0.194352  1
  C  C1243  1  0.766208  0.516923  0.119239  1
  O  O1244  1  0.648140  0.674131  0.126233  1
  C  C1245  1  0.685036  0.523145  0.122877  1
  C  C1246  1  0.858009  0.688787  0.088687  1
  C  C1247  1  0.616788  0.654310  0.124579  1
  C  C1248  1  0.601871  0.629316  0.229700  1
  C  C1249  1  0.881481  0.539677  0.200431  1
  C  C1250  1  0.935260  0.668936  0.081153  1
  H  H1251  1  0.968672  0.663989  0.190502  1
  H  H1252  1  0.797695  0.514476  0.117720  1
  N  N1253  1  0.924830  0.595335  0.197047  1
  C  C1254  1  0.689004  0.591123  0.097574  1
  C  C1255  1  0.619223  0.639557  0.194770  1
  C  C1256  1  0.710828  0.642720  0.015632  1
  H  H1257  1  0.939114  0.713891  0.038479  1
  C  C1258  1  0.561505  0.626365  0.231687  1
  O  O1259  1  0.704655  0.623391  0.107111  1
  C  C1260  1  0.851380  0.643048  0.141907  1
  O  O1261  1  0.664380  0.716781  0.061091  1
  H  H1262  1  0.827244  0.695824  0.091045  1
  O  O1263  1  0.721093  0.665190  0.043228  1
  H  H1264  1  0.820443  0.649276  0.143918  1
  O  O1265  1  0.620591  0.679989  0.029313  1
  C  C1266  1  0.930010  0.627836  0.138409  1
  H  H1267  1  0.864456  0.545564  0.174465  1
  H  H1268  1  0.960925  0.621373  0.136541  1
  C  C1269  1  0.868641  0.620682  0.170592  1
  O  O1270  1  0.676652  0.628747  0.011841  1
  H  H1271  1  0.650725  0.641813  0.193336  1
  C  C1272  1  0.908443  0.613558  0.169512  1
  H  H1273  1  0.965839  0.661520  0.078037  1
  C  C1274  1  0.625038  0.745724  0.011258  1
  C  C1275  1  0.975127  0.642743  0.212971  1
  C  C1276  1  0.911974  0.563738  0.211810  1
  C  C1277  1  0.707679  0.554710  0.111207  1
  O  O1278  1  0.658924  0.587950  0.076182  1
  H  H1279  1  0.765688  0.576585  0.101207  1
  C  C1280  1  0.881486  0.709842  0.063380  1
  C  C1281  1  0.953908  0.608435  0.216405  1
  H  H1282  1  0.653539  0.525414  0.124459  1
  C  C1283  1  0.501848  0.625217  0.210394  1
  C  C1284  1  0.872572  0.507490  0.223084  1
  C  C1285  1  0.961569  0.583188  0.246563  1
  H  H1286  1  0.847297  0.744280  0.126857  1
  H  H1287  1  0.788269  0.663671  0.010723  1
  C  C1288  1  0.503564  0.616585  0.249561  1
  C  C1289  1  0.604039  0.616458  0.340495  1
  C  C1290  1  0.775799  0.513202  0.398659  1
  H  H1291  1  0.794387  0.558961  0.473791  1
  C  C1292  1  0.631135  0.561384  0.374104  1
  N  N1293  1  0.691695  0.568772  0.403200  1
  C  C1294  1  0.746388  0.538667  0.409339  1
  H  H1295  1  0.686507  0.641895  0.388006  1
  C  C1296  1  0.633172  0.639571  0.356335  1
  C  C1297  1  0.707018  0.581695  0.434542  1
  H  H1298  1  0.582295  0.660732  0.302497  1
  H  H1299  1  0.648779  0.701929  0.484747  1
  C  C1300  1  0.742409  0.563699  0.439648  1
  C  C1301  1  0.579717  0.630487  0.311441  1
  H  H1302  1  0.569221  0.524210  0.344104  1
  C  C1303  1  0.662699  0.623421  0.378407  1
  C  C1304  1  0.926084  0.522444  0.266348  1
  H  H1305  1  0.684576  0.526308  0.333590  1
  C  C1306  1  0.601806  0.577167  0.350973  1
  C  C1307  1  0.717204  0.618257  0.492980  1
  C  C1308  1  0.897655  0.709864  0.473956  1
  C  C1309  1  0.713371  0.543020  0.387084  1
  C  C1310  1  0.991217  0.590326  0.273058  1
  C  C1311  1  0.990473  0.726953  0.377663  1
  H  H1312  1  0.634663  0.670276  0.348911  1
  C  C1313  1  0.965502  0.715060  0.407270  1
  H  H1314  1  0.943959  0.515708  0.291548  1
  C  C1315  1  0.549175  0.568185  0.305028  1
  C  C1316  1  0.693597  0.608628  0.461592  1
  C  C1317  1  0.907029  0.737234  0.445676  1
  C  C1318  1  0.754074  0.601666  0.496641  1
  H  H1319  1  0.633582  0.733695  0.422298  1
  H  H1320  1  0.969854  0.687690  0.422489  1
  C  C1321  1  0.662485  0.583824  0.386511  1
  C  C1322  1  0.554069  0.606093  0.291930  1
  C  C1323  1  0.766284  0.573104  0.470699  1
  C  C1324  1  0.709701  0.522433  0.352362  1
  C  C1325  1  0.572234  0.554398  0.335169  1
  H  H1326  1  0.665091  0.621980  0.458677  1
  H  H1327  1  0.528465  0.548731  0.291132  1
  H  H1328  1  0.630045  0.530666  0.381597  1
  N  N1329  1  0.539201  0.617287  0.260135  1
  H  H1330  1  0.510073  0.705994  0.349874  1
  C  C1331  1  0.646146  0.733397  0.483161  1
  H  H1332  1  0.996744  0.569850  0.296510  1
  H  H1333  1  0.801517  0.510494  0.416836  1
  H  H1334  1  0.914862  0.683486  0.476768  1
  H  H1335  1  0.620371  0.623593  0.254650  1
  C  C1336  1  0.935082  0.739285  0.417800  1
  C  C1337  1  0.865784  0.716814  0.498110  1
  C  C1338  1  0.776789  0.558527  0.637110  1
  C  C1339  1  0.797005  0.526423  0.651048  1
  O  O1340  1  0.886231  0.637700  0.604494  1
  O  O1341  1  0.826221  0.698607  0.551114  1
  C  C1342  1  0.798958  0.591261  0.620101  1
  C  C1343  1  0.599466  0.576890  0.716939  1
  H  H1344  1  0.587911  0.725063  0.540069  1
  Cu  Cu1345  1  0.852388  0.617606  0.565765  1
  H  H1346  1  0.828396  0.527260  0.654769  1
  O  O1347  1  0.815093  0.600606  0.528560  1
  C  C1348  1  0.929074  0.665830  0.738899  1
  O  O1349  1  0.830743  0.582916  0.602931  1
  C  C1350  1  0.893425  0.666138  0.666618  1
  H  H1351  1  0.841884  0.684645  0.697414  1
  C  C1352  1  0.872271  0.661314  0.629383  1
  C  C1353  1  0.889849  0.675712  0.735889  1
  O  O1354  1  0.784055  0.625135  0.621546  1
  C  C1355  1  0.872448  0.676837  0.699534  1
  O  O1356  1  0.770371  0.644474  0.547825  1
  H  H1357  1  0.555622  0.675885  0.579314  1
  O  O1358  1  0.840098  0.679314  0.625509  1
  C  C1359  1  0.949999  0.656600  0.706036  1
  N  N1360  1  0.588137  0.608067  0.700249  1
  C  C1361  1  0.932721  0.656796  0.669536  1
  C  C1362  1  0.781647  0.616496  0.526342  1
  H  H1363  1  0.684733  0.522545  0.638130  1
  Cu  Cu1364  1  0.803644  0.663612  0.587233  1
  C  C1365  1  0.853764  0.688463  0.528448  1
  H  H1366  1  0.637754  0.549273  0.675464  1
  H  H1367  1  0.949553  0.648896  0.643972  1
  H  H1368  1  0.545059  0.677020  0.688121  1
  H  H1369  1  0.720588  0.582993  0.623350  1
  C  C1370  1  0.736330  0.557761  0.634070  1
  C  C1371  1  0.540774  0.659421  0.713992  1
  H  H1372  1  0.697869  0.650326  0.648144  1
  C  C1373  1  0.644418  0.716236  0.566405  1
  C  C1374  1  0.606443  0.661282  0.612650  1
  C  C1375  1  0.586684  0.680469  0.583093  1
  C  C1376  1  0.646692  0.666585  0.616203  1
  H  H1377  1  0.555447  0.635921  0.637989  1
  C  C1378  1  0.666514  0.647164  0.645536  1
  C  C1379  1  0.586769  0.639560  0.640562  1
  C  C1380  1  0.716050  0.523683  0.642147  1
  C  C1381  1  0.605080  0.708515  0.560845  1
  C  C1382  1  0.646583  0.626583  0.673791  1
  C  C1383  1  0.665273  0.693771  0.592704  1
  C  C1384  1  0.561682  0.625243  0.720191  1
  C  C1385  1  0.606251  0.623590  0.672154  1
  H  H1386  1  0.696382  0.698427  0.596093  1
  C  C1387  1  0.624843  0.548159  0.704263  1
  O  O1388  1  0.870844  0.655611  0.529899  1
  H  H1389  1  0.706726  0.639193  0.514233  1
  H  H1390  1  0.663018  0.613977  0.697686  1
  C  C1391  1  0.986378  0.647694  0.718641  1
  C  C1392  1  0.633136  0.517378  0.728943  1
  C  C1393  1  0.513537  0.671312  0.741493  1
  N  N1394  1  0.658968  0.746212  0.550680  1
  H  H1395  1  0.889565  0.700234  0.981613  1
  H  H1396  1  0.929810  0.553777  0.858028  1
  C  C1397  1  0.756176  0.559487  0.907234  1
  C  C1398  1  0.530063  0.616580  0.782194  1
  C  C1399  1  0.886712  0.731703  0.980598  1
  H  H1400  1  0.874074  0.534529  0.897755  1
  H  H1401  1  0.872059  0.682601  0.761032  1
  C  C1402  1  0.847297  0.591339  0.896001  1
  C  C1403  1  0.883925  0.641069  0.862044  1
  C  C1404  1  0.795698  0.599830  0.936192  1
  C  C1405  1  0.886773  0.678591  0.847263  1
  C  C1406  1  0.807040  0.627374  0.963609  1
  H  H1407  1  0.830079  0.651226  0.891271  1
  H  H1408  1  0.866600  0.700916  0.857009  1
  C  C1409  1  0.507689  0.649551  0.775226  1
  H  H1410  1  0.837242  0.636469  0.965852  1
  H  H1411  1  0.526766  0.599776  0.808766  1
  H  H1412  1  0.911296  0.715704  0.803790  1
  H  H1413  1  0.955903  0.599135  0.809564  1
  C  C1414  1  0.616473  0.515849  0.765897  1
  C  C1415  1  0.910935  0.612926  0.850368  1
  C  C1416  1  0.589614  0.543734  0.777621  1
  C  C1417  1  0.935338  0.657701  0.801745  1
  H  H1418  1  0.572543  0.716426  0.992650  1
  C  C1419  1  0.852401  0.629811  0.884672  1
  C  C1420  1  0.793357  0.556094  0.892830  1
  C  C1421  1  0.911587  0.686806  0.816644  1
  C  C1422  1  0.876329  0.564453  0.887731  1
  C  C1423  1  0.729453  0.603528  0.958615  1
  H  H1424  1  0.696892  0.540146  0.905325  1
  H  H1425  1  0.575837  0.542490  0.806053  1
  N  N1426  1  0.814802  0.581261  0.910134  1
  H  H1427  1  0.519699  0.719607  0.940938  1
  C  C1428  1  0.740553  0.630314  0.986764  1
  C  C1429  1  0.936563  0.621750  0.820299  1
  C  C1430  1  0.757613  0.587742  0.934661  1
  C  C1431  1  0.985630  0.651681  0.758522  1
  C  C1432  1  0.908307  0.575611  0.865846  1
  H  H1433  1  0.829395  0.527408  0.849403  1
  N  N1434  1  0.951130  0.661395  0.768654  1
  C  C1435  1  0.591514  0.741446  0.989007  1
  C  C1436  1  0.800928  0.529869  0.862818  1
  H  H1437  1  0.699406  0.594163  0.955655  1
  C  C1438  1  0.726118  0.536326  0.893868  1
  C  C1439  1  0.525120  0.745291  0.923308  1
  C  C1440  1  0.556489  0.604704  0.754228  1
  C  C1441  1  0.779258  0.642599  0.988948  1
  C  C1442  1  0.734452  0.507930  0.866378  1
  C  C1443  1  0.771278  0.505772  0.849661  1
  H  H1444  1  0.901514  0.735127  0.920225  1
  C  C1445  1  0.581152  0.573937  0.752350  1
  C  C1446  1  0.850952  0.838890  0.065664  1
  Cu  Cu1447  1  0.836128  0.913025  0.199635  1
  O  O1448  1  0.917697  0.905111  0.169161  1
  H  H1449  1  0.673802  0.783092  0.024545  1
  C  C1450  1  0.859659  0.803360  0.048281  1
  O  O1451  1  0.877862  0.879526  0.214517  1
  H  H1452  1  0.976883  0.857593  0.160987  1
  C  C1453  1  0.977702  0.854980  0.192489  1
  O  O1454  1  0.822319  0.877354  0.159480  1
  C  C1455  1  0.944544  0.861763  0.214956  1
  O  O1456  1  0.853234  0.950327  0.236958  1
  C  C1457  1  0.858351  0.769448  0.069698  1
  O  O1458  1  0.838777  0.975784  0.138104  1
  C  C1459  1  0.805883  0.973815  0.155003  1
  H  H1460  1  0.738924  0.991013  0.192888  1
  C  C1461  1  0.838516  0.805325  0.126204  1
  H  H1462  1  0.852320  0.865605  0.048828  1
  C  C1463  1  0.910966  0.883015  0.198120  1
  O  O1464  1  0.797643  0.949071  0.181451  1
  C  C1465  1  0.879759  0.974199  0.227027  1
  O  O1466  1  0.861740  0.904833  0.114920  1
  C  C1467  1  0.871292  0.792557  0.011872  1
  C  C1468  1  0.841813  0.839759  0.105229  1
  C  C1469  1  0.848050  0.770223  0.108914  1
  Cu  Cu1470  1  0.879639  0.941459  0.152245  1
  H  H1471  1  0.830489  0.805612  0.156794  1
  C  C1472  1  0.508398  0.837514  0.229460  1
  C  C1473  1  0.841093  0.876778  0.127468  1
  O  O1474  1  0.894485  0.975869  0.192993  1
  C  C1475  1  0.876271  0.752774  0.013473  1
  H  H1476  1  0.526808  0.812005  0.226309  1
  C  C1477  1  0.648026  0.778886  0.006737  1
  H  H1478  1  0.918431  0.857499  0.272085  1
  H  H1479  1  0.980730  0.843515  0.304880  1
  C  C1480  1  0.807486  0.907303  0.361157  1
  C  C1481  1  0.849432  0.852456  0.347505  1
  H  H1482  1  0.797771  0.906909  0.331038  1
  C  C1483  1  0.872098  0.851064  0.424342  1
  N  N1484  1  0.899320  0.790592  0.413311  1
  C  C1485  1  0.660919  0.893360  0.341703  1
  C  C1486  1  0.523232  0.778097  0.378810  1
  C  C1487  1  0.697279  0.949797  0.360287  1
  H  H1488  1  0.639342  0.846264  0.477572  1
  C  C1489  1  0.662574  0.933471  0.347454  1
  N  N1490  1  0.757635  0.948089  0.378028  1
  O  O1491  1  0.553980  0.816799  0.293973  1
  C  C1492  1  0.835978  0.881129  0.372669  1
  H  H1493  1  0.789775  0.952441  0.447048  1
  C  C1494  1  0.789167  0.931680  0.387760  1
  C  C1495  1  0.623375  0.872781  0.337975  1
  C  C1496  1  0.641029  0.814726  0.479128  1
  C  C1497  1  0.885422  0.770732  0.441563  1
  C  C1498  1  0.871639  0.821743  0.361035  1
  C  C1499  1  0.944838  0.854869  0.254900  1
  C  C1500  1  0.708311  0.986364  0.370868  1
  Cu  Cu1501  1  0.556594  0.851758  0.374909  1
  H  H1502  1  0.692993  0.839292  0.340351  1
  C  C1503  1  0.882446  0.820456  0.399941  1
  C  C1504  1  0.529963  0.844589  0.298767  1
  C  C1505  1  0.632478  0.791656  0.446804  1
  C  C1506  1  0.728145  0.886890  0.359026  1
  H  H1507  1  0.637038  0.951549  0.342948  1
  O  O1508  1  0.617700  0.790096  0.379931  1
  H  H1509  1  0.879207  0.798310  0.341180  1
  C  C1510  1  0.979750  0.847030  0.273507  1
  H  H1511  1  0.948500  0.812803  0.353161  1
  C  C1512  1  0.848183  0.881068  0.411484  1
  C  C1513  1  0.853261  0.777464  0.465149  1
  C  C1514  1  0.833229  0.908922  0.436840  1
  C  C1515  1  0.729688  0.926877  0.365572  1
  O  O1516  1  0.520816  0.812774  0.391768  1
  O  O1517  1  0.524784  0.862330  0.330932  1
  H  H1518  1  0.835148  0.803114  0.461863  1
  C  C1519  1  0.928851  0.773766  0.398352  1
  C  C1520  1  0.612917  0.808056  0.412002  1
  O  O1521  1  0.548186  0.766931  0.353802  1
  O  O1522  1  0.623508  0.840026  0.320615  1
  C  C1523  1  0.803061  0.933313  0.425655  1
  H  H1524  1  0.842893  0.909422  0.466950  1
  H  H1525  1  0.752623  0.867710  0.364497  1
  O  O1526  1  0.594257  0.887198  0.355685  1
  H  H1527  1  0.839949  0.852273  0.317337  1
  C  C1528  1  0.693991  0.870465  0.345604  1
  Cu  Cu1529  1  0.586896  0.801785  0.335699  1
  O  O1530  1  0.591105  0.837742  0.416290  1
  C  C1531  1  0.953148  0.785449  0.368244  1
  H  H1532  1  0.881648  0.850875  0.454509  1
  C  C1533  1  0.746877  0.983537  0.381756  1
  C  C1534  1  0.984013  0.761664  0.357739  1
  H  H1535  1  0.856154  0.984954  0.303089  1
  C  C1536  1  0.506855  0.857637  0.264659  1
  C  C1537  1  0.637635  0.751453  0.448138  1
  C  C1538  1  0.843912  0.750644  0.493743  1
  H  H1539  1  0.530036  0.855879  0.667657  1
  C  C1540  1  0.679341  0.777867  0.610253  1
  O  O1541  1  0.644861  0.908716  0.616321  1
  C  C1542  1  0.674910  0.847532  0.606688  1
  O  O1543  1  0.684437  0.885554  0.663129  1
  O  O1544  1  0.605435  0.981233  0.690012  1
  C  C1545  1  0.593600  0.889723  0.700583  1
  O  O1546  1  0.626882  0.887256  0.716813  1
  C  C1547  1  0.559371  0.872714  0.720731  1
  H  H1548  1  0.660244  0.871729  0.550377  1
  O  O1549  1  0.587074  0.908148  0.669111  1
  C  C1550  1  0.620471  0.982570  0.723907  1
  Cu  Cu1551  1  0.667442  0.922034  0.701066  1
  H  H1552  1  0.694310  0.815555  0.657227  1
  Cu  Cu1553  1  0.623605  0.945787  0.651486  1
  C  C1554  1  0.684611  0.814015  0.627176  1
  C  C1555  1  0.668220  0.883358  0.629831  1
  C  C1556  1  0.695697  0.981878  0.654606  1
  C  C1557  1  0.661301  0.809053  0.550061  1
  C  C1558  1  0.665441  0.845484  0.567233  1
  C  C1559  1  0.994925  0.857700  0.722717  1
  O  O1560  1  0.647407  0.960017  0.735620  1
  C  C1561  1  0.527893  0.859163  0.699027  1
  C  C1562  1  0.667366  0.775750  0.571655  1
  O  O1563  1  0.704646  0.958921  0.682346  1
  O  O1564  1  0.662990  0.981578  0.637190  1
  C  C1565  1  0.651187  0.796479  0.513768  1
  H  H1566  1  0.976427  0.832403  0.718615  1
  H  H1567  1  0.818964  0.756347  0.512290  1
  C  C1568  1  0.651941  0.756443  0.515764  1
  H  H1569  1  0.685038  0.752149  0.627624  1
  H  H1570  1  0.614400  0.830308  0.853949  1
  C  C1571  1  0.642754  0.885289  0.861422  1
  C  C1572  1  0.833626  0.941421  0.837241  1
  C  C1573  1  0.701141  0.938710  0.842299  1
  H  H1574  1  0.743347  0.876411  0.818871  1
  Cu  Cu1575  1  0.947318  0.866366  0.868435  1
  H  H1576  1  0.699526  0.912464  0.785407  1
  Cu  Cu1577  1  0.920921  0.814247  0.829313  1
  N  N1578  1  0.592749  0.820021  0.925745  1
  H  H1579  1  0.807574  0.848464  0.815698  1
  C  C1580  1  0.616218  0.881410  0.937984  1
  H  H1581  1  0.692346  0.961281  0.899967  1
  O  O1582  1  0.966156  0.784689  0.839901  1
  N  N1583  1  0.733442  0.955894  0.837325  1
  C  C1584  1  0.875101  0.880885  0.836079  1
  H  H1585  1  0.519842  0.869794  0.811252  1
  C  C1586  1  0.763894  0.934940  0.831954  1
  C  C1587  1  0.502343  0.753866  0.891080  1
  C  C1588  1  0.768007  0.895469  0.823756  1
  C  C1589  1  0.878661  0.812699  0.977541  1
  C  C1590  1  0.804881  0.879302  0.822046  1
  C  C1591  1  0.992013  0.797999  0.862804  1
  C  C1592  1  0.657492  0.887248  0.823780  1
  H  H1593  1  0.605536  0.880841  0.967744  1
  H  H1594  1  0.545156  0.838114  0.862056  1
  C  C1595  1  0.606402  0.800757  0.954707  1
  O  O1596  1  0.877592  0.847076  0.821141  1
  H  H1597  1  0.875289  0.844122  0.976542  1
  C  C1598  1  0.837553  0.901643  0.830565  1
  C  C1599  1  0.796443  0.957346  0.838401  1
  C  C1600  1  0.686919  0.913156  0.814391  1
  O  O1601  1  0.902049  0.896811  0.856008  1
  H  H1602  1  0.858873  0.959603  0.842862  1
  H  H1603  1  0.581737  0.884911  0.778211  1
  C  C1604  1  0.620575  0.853813  0.874211  1
  C  C1605  1  0.608748  0.850674  0.912859  1
  O  O1606  1  0.990724  0.831913  0.878001  1
  C  C1607  1  0.903416  0.812250  0.908705  1
  C  C1608  1  0.522218  0.866588  0.779919  1
  C  C1609  1  0.893203  0.751475  0.945972  1
  C  C1610  1  0.583374  0.768540  0.960349  1
  H  H1611  1  0.648510  0.865992  0.802155  1
  C  C1612  1  0.539823  0.812178  0.879236  1
  O  O1613  1  0.971787  0.884538  0.822205  1
  C  C1614  1  0.637697  0.913074  0.925361  1
  C  C1615  1  0.653453  0.914134  0.888133  1
  C  C1616  1  0.968186  0.866358  0.790078  1
  C  C1617  1  0.563170  0.802909  0.910924  1
  C  C1618  1  0.682553  0.940535  0.878196  1
  C  C1619  1  0.890546  0.791925  0.944705  1
  O  O1620  1  0.897818  0.795174  0.876221  1
  O  O1621  1  0.920751  0.844817  0.912310  1
  C  C1622  1  0.782855  0.993333  0.847255  1
  H  H1623  1  0.644466  0.936089  0.945945  1
  C  C1624  1  0.555584  0.769980  0.932420  1
  C  C1625  1  0.509365  0.787449  0.869381  1
  O  O1626  1  0.946221  0.836861  0.785341  1
  C  C1627  1  0.639182  0.806145  0.978002  1
  C  C1628  1  0.557031  0.874995  0.761170  1
  H  H1629  1  0.658265  0.830991  0.973839  1
  C  C1630  1  0.742814  0.990863  0.846284  1
  H  H1631  1  0.645189  0.997133  0.797899  1
  C  C1632  1  0.992194  0.879808  0.756629  1
