# Supplementary material for: Towards general network architecture design criteria for negative gas adsorption transitions in ultraporous frameworks
Source: Nat Commun. 2019 Aug 12;10:3632. doi: 10.1038/s41467-019-11565-3 (PMC6690989; doi:10.1038/s41467-019-11565-3)
Supplement: Supplementary file 3 — Supplementary Data 1 [file 41467_2019_11565_MOESM3_ESM.zip › MOF-FF optimized simulated structures/DUT-46op_mofff.cif]

# generated using pymatgen
_publ_contact_author_name            Stefan Kaskel  
_publ_contact_author_address         Faculty of Chemistry and Food Chemistry, TU Dresden, Bergstrasse 66, 01062 Dresden, Germany
_publ_contact_author_email           stefan.kaskel@tu-dresden.de
_publ_contact_author_fax             +49 351 463-37287
_publ_contact_author_phone           +49 351 463-35955

data_DUT-46op
_symmetry_space_group_name_H-M   'P 1'
_cell_length_a   43.04589000
_cell_length_b   43.04589000
_cell_length_c   43.04589000
_cell_angle_alpha   90.00000000
_cell_angle_beta   90.00000000
_cell_angle_gamma   90.00000000
_symmetry_Int_Tables_number   1
_chemical_formula_structural   CuH9C19NO4
_chemical_formula_sum   'Cu48 H432 C912 N48 O192'
_cell_volume   79761.8235867
_cell_formula_units_Z   48
loop_
 _symmetry_equiv_pos_site_id
 _symmetry_equiv_pos_as_xyz
  1  'x, y, z'
loop_
 _atom_site_type_symbol
 _atom_site_label
 _atom_site_symmetry_multiplicity
 _atom_site_fract_x
 _atom_site_fract_y
 _atom_site_fract_z
 _atom_site_occupancy
  C  C1  1  0.000164  0.092478  0.191144  1
  C  C2  1  0.191143  0.000164  0.092478  1
  C  C3  1  0.092478  0.191143  0.000160  1
  C  C4  1  0.190424  0.000150  0.057851  1
  C  C5  1  0.057851  0.190424  0.000150  1
  C  C6  1  0.000151  0.057851  0.190425  1
  C  C7  1  0.164550  0.142864  0.000536  1
  C  C8  1  0.000546  0.164549  0.142865  1
  C  C9  1  0.142864  0.000552  0.164549  1
  C  C10  1  0.192567  0.158854  0.001351  1
  C  C11  1  0.001370  0.192566  0.158855  1
  C  C12  1  0.158853  0.001384  0.192566  1
  C  C13  1  0.220558  0.142245  0.001896  1
  C  C14  1  0.001914  0.220558  0.142245  1
  C  C15  1  0.142245  0.001905  0.220558  1
  C  C16  1  0.219738  0.109663  0.001099  1
  C  C17  1  0.001108  0.219738  0.109663  1
  C  C18  1  0.109663  0.001098  0.219739  1
  C  C19  1  0.206233  0.210398  0.005399  1
  C  C20  1  0.005419  0.206232  0.210398  1
  C  C21  1  0.210399  0.005419  0.206231  1
  C  C22  1  0.261391  0.011540  0.247472  1
  C  C23  1  0.202076  0.232404  0.029014  1
  C  C24  1  0.029031  0.202076  0.232407  1
  C  C25  1  0.232407  0.029033  0.202077  1
  C  C26  1  0.257466  0.031926  0.222425  1
  C  C27  1  0.107827  0.219912  0.000293  1
  C  C28  1  0.000299  0.107827  0.219912  1
  C  C29  1  0.219912  0.000299  0.107827  1
  C  C30  1  0.140257  0.221149  0.000873  1
  C  C31  1  0.000887  0.140257  0.221149  1
  C  C32  1  0.221148  0.000888  0.140257  1
  C  C33  1  0.157130  0.193313  0.001707  1
  C  C34  1  0.001733  0.157129  0.193314  1
  C  C35  1  0.193313  0.001735  0.157129  1
  C  C36  1  0.141819  0.165014  0.000812  1
  C  C37  1  0.000823  0.141818  0.165015  1
  C  C38  1  0.165014  0.000825  0.141818  1
  C  C39  1  0.109450  0.163378  0.000203  1
  C  C40  1  0.000207  0.109450  0.163379  1
  C  C41  1  0.163378  0.000208  0.109450  1
  H  H42  1  0.274351  0.050538  0.218480  1
  H  H43  1  0.230119  0.045704  0.182992  1
  H  H44  1  0.182990  0.230115  0.045684  1
  H  H45  1  0.045702  0.182991  0.230120  1
  H  H46  1  0.096817  0.001435  0.241679  1
  O  O47  1  0.163918  0.000158  0.044213  1
  H  H48  1  0.001456  0.241678  0.096817  1
  H  H49  1  0.151783  0.243798  0.000502  1
  H  H50  1  0.000521  0.151783  0.243798  1
  H  H51  1  0.243797  0.000521  0.151783  1
  C  C52  1  0.093695  0.000199  0.191227  1
  O  O53  1  0.000158  0.044213  0.163918  1
  C  C54  1  0.000202  0.191226  0.093696  1
  H  H55  1  0.242947  0.154228  0.002971  1
  H  H56  1  0.002994  0.242946  0.154228  1
  H  H57  1  0.154228  0.002977  0.242947  1
  N  N58  1  0.186654  0.188269  0.002461  1
  N  N59  1  0.002491  0.186653  0.188268  1
  N  N60  1  0.188268  0.002495  0.186653  1
  O  O61  1  0.043753  0.216651  0.000156  1
  O  O62  1  0.000156  0.043753  0.216652  1
  O  O63  1  0.216651  0.000156  0.043753  1
  O  O64  1  0.044214  0.163917  0.000158  1
  C  C65  1  0.191227  0.093695  0.000197  1
  H  H66  1  0.241679  0.096817  0.001445  1
  C  C67  1  0.407134  0.190875  0.499506  1
  C  C68  1  0.441762  0.190248  0.499637  1
  C  C69  1  0.499955  0.190534  0.441154  1
  C  C70  1  0.309353  0.058362  0.499646  1
  O  O71  1  0.283209  0.044077  0.499659  1
  C  C72  1  0.308592  0.093209  0.499370  1
  C  C73  1  0.499820  0.163341  0.389549  1
  C  C74  1  0.336443  0.110021  0.499771  1
  C  C75  1  0.335171  0.142431  0.499008  1
  C  C76  1  0.307121  0.158360  0.498111  1
  C  C77  1  0.279163  0.141695  0.497571  1
  C  C78  1  0.280048  0.109116  0.498412  1
  C  C79  1  0.293364  0.209883  0.494022  1
  C  C80  1  0.485165  0.231507  0.286049  1
  C  C81  1  0.286577  0.014245  0.268079  1
  H  H82  1  0.499709  0.097870  0.359259  1
  C  C83  1  0.011539  0.247472  0.261392  1
  C  C84  1  0.031924  0.222424  0.257467  1
  C  C85  1  0.297510  0.231880  0.470397  1
  C  C86  1  0.391719  0.219607  0.499304  1
  C  C87  1  0.359289  0.220769  0.498648  1
  C  C88  1  0.342483  0.192893  0.497792  1
  C  C89  1  0.357855  0.164629  0.498754  1
  C  C90  1  0.390227  0.163070  0.499441  1
  Cu  Cu91  1  0.499846  0.161981  0.499789  1
  Cu  Cu92  1  0.499766  0.218555  0.499733  1
  H  H93  1  0.050536  0.218479  0.274352  1
  H  H94  1  0.316603  0.229596  0.453734  1
  H  H95  1  0.404789  0.241416  0.499710  1
  H  H96  1  0.347711  0.243391  0.498974  1
  H  H97  1  0.401859  0.140459  0.499988  1
  H  H98  1  0.499222  0.140827  0.401365  1
  H  H99  1  0.401747  0.000429  0.358979  1
  H  H100  1  0.256752  0.153633  0.496456  1
  O  O101  1  0.499879  0.216705  0.455388  1
  H  H102  1  0.258135  0.096225  0.498057  1
  H  H103  1  0.466430  0.235077  0.302897  1
  H  H104  1  0.303423  0.032983  0.264517  1
  N  N105  1  0.312972  0.187785  0.496988  1
  O  O106  1  0.455788  0.216513  0.499626  1
  O  O107  1  0.455473  0.163779  0.499733  1
  O  O108  1  0.499885  0.164054  0.454981  1
  O  O109  1  0.335860  0.044588  0.499799  1
  H  H110  1  0.499899  0.094706  0.258311  1
  C  C111  1  0.499503  0.092864  0.690875  1
  C  C112  1  0.499636  0.058236  0.690248  1
  C  C113  1  0.441154  0.000044  0.690533  1
  C  C114  1  0.499646  0.190647  0.558364  1
  O  O115  1  0.455387  0.000119  0.716705  1
  C  C116  1  0.499367  0.191408  0.593211  1
  C  C117  1  0.389549  0.000177  0.663341  1
  C  C118  1  0.499775  0.163557  0.610023  1
  C  C119  1  0.499011  0.164828  0.642433  1
  C  C120  1  0.498118  0.192878  0.658363  1
  C  C121  1  0.497554  0.220835  0.641698  1
  C  C122  1  0.498397  0.219951  0.609119  1
  C  C123  1  0.494019  0.206635  0.709885  1
  C  C124  1  0.286050  0.014809  0.731504  1
  C  C125  1  0.268079  0.213422  0.514241  1
  H  H126  1  0.359260  0.000291  0.597870  1
  C  C127  1  0.247472  0.238607  0.511534  1
  C  C128  1  0.222424  0.242534  0.531919  1
  C  C129  1  0.470394  0.202490  0.731882  1
  C  C130  1  0.499297  0.108279  0.719608  1
  C  C131  1  0.498640  0.140708  0.720770  1
  C  C132  1  0.497788  0.157514  0.692895  1
  C  C133  1  0.498756  0.142143  0.664631  1
  C  C134  1  0.499442  0.109771  0.663070  1
  Cu  Cu135  1  0.499789  0.000153  0.661981  1
  Cu  Cu136  1  0.499733  0.000232  0.718555  1
  H  H137  1  0.218478  0.225650  0.550531  1
  H  H138  1  0.453731  0.183397  0.729599  1
  H  H139  1  0.499699  0.095209  0.741417  1
  H  H140  1  0.498960  0.152285  0.743393  1
  H  H141  1  0.499991  0.098140  0.640460  1
  H  H142  1  0.401365  0.000784  0.640827  1
  O  O143  1  0.499658  0.216791  0.544080  1
  H  H144  1  0.496428  0.243246  0.653636  1
  O  O145  1  0.499799  0.164140  0.544590  1
  H  H146  1  0.498032  0.241865  0.596228  1
  H  H147  1  0.302900  0.033541  0.735074  1
  H  H148  1  0.264516  0.196576  0.532979  1
  N  N149  1  0.496980  0.187026  0.687787  1
  O  O150  1  0.499625  0.044210  0.716514  1
  O  O151  1  0.499733  0.044526  0.663779  1
  O  O152  1  0.454981  0.000114  0.664054  1
  H  H153  1  0.258311  0.000094  0.594704  1
  H  H154  1  0.358979  0.098250  0.500427  1
  C  C155  1  0.190876  0.000494  0.907136  1
  C  C156  1  0.190248  0.000363  0.941763  1
  C  C157  1  0.190534  0.058846  0.999955  1
  C  C158  1  0.058364  0.000353  0.809353  1
  C  C159  1  0.487872  0.247898  0.760855  1
  C  C160  1  0.093211  0.000630  0.808592  1
  C  C161  1  0.163342  0.110451  0.999818  1
  C  C162  1  0.110023  0.000224  0.836443  1
  C  C163  1  0.142433  0.000978  0.835171  1
  C  C164  1  0.158363  0.001861  0.807122  1
  C  C165  1  0.141698  0.002424  0.779164  1
  C  C166  1  0.109119  0.001591  0.780049  1
  C  C167  1  0.209885  0.005958  0.793364  1
  C  C168  1  0.231507  0.213949  0.985169  1
  C  C169  1  0.014257  0.231922  0.786576  1
  C  C170  1  0.252103  0.239144  0.987865  1
  C  C171  1  0.467485  0.222851  0.756929  1
  C  C172  1  0.277150  0.243072  0.967479  1
  C  C173  1  0.256924  0.032500  0.777147  1
  C  C174  1  0.231879  0.029587  0.797510  1
  C  C175  1  0.219609  0.000697  0.891721  1
  C  C176  1  0.220771  0.001344  0.859291  1
  C  C177  1  0.192896  0.002180  0.842484  1
  C  C178  1  0.164631  0.001232  0.857856  1
  C  C179  1  0.163071  0.000554  0.890228  1
  Cu  Cu180  1  0.161980  0.000211  0.999846  1
  Cu  Cu181  1  0.218555  0.000267  0.999767  1
  H  H182  1  0.281093  0.226191  0.948863  1
  H  H183  1  0.273804  0.051117  0.781090  1
  H  H184  1  0.448871  0.218909  0.773811  1
  H  H185  1  0.229594  0.046248  0.816603  1
  H  H186  1  0.241417  0.000301  0.904791  1
  H  H187  1  0.243394  0.001019  0.847714  1
  H  H188  1  0.140461  0.000013  0.901860  1
  H  H189  1  0.140828  0.098635  0.999218  1
  H  H190  1  0.000428  0.141021  0.901749  1
  H  H191  1  0.153637  0.003541  0.756754  1
  O  O192  1  0.044080  0.000341  0.783209  1
  H  H193  1  0.096228  0.001955  0.758135  1
  H  H194  1  0.235077  0.197099  0.966436  1
  H  H195  1  0.032996  0.235486  0.803420  1
  N  N196  1  0.187788  0.002984  0.812973  1
  O  O197  1  0.216514  0.000374  0.955789  1
  O  O198  1  0.163780  0.000267  0.955474  1
  O  O199  1  0.164054  0.045019  0.999885  1
  O  O200  1  0.044590  0.000200  0.835860  1
  O  O201  1  0.216705  0.044612  0.999880  1
  H  H202  1  0.094705  0.241689  0.999900  1
  H  H203  1  0.097870  0.140740  0.999708  1
  C  C204  1  0.260854  0.012114  0.752100  1
  C  C205  1  0.499503  0.407135  0.190875  1
  C  C206  1  0.499636  0.441763  0.190248  1
  C  C207  1  0.441154  0.499956  0.190533  1
  C  C208  1  0.499647  0.309354  0.058362  1
  O  O209  1  0.455387  0.499881  0.216705  1
  C  C210  1  0.499372  0.308592  0.093209  1
  C  C211  1  0.389549  0.499819  0.163341  1
  C  C212  1  0.499772  0.336443  0.110021  1
  C  C213  1  0.499008  0.335172  0.142431  1
  C  C214  1  0.498111  0.307122  0.158360  1
  C  C215  1  0.497571  0.279164  0.141696  1
  C  C216  1  0.498413  0.280049  0.109117  1
  C  C217  1  0.494019  0.293365  0.209884  1
  C  C218  1  0.286049  0.485171  0.231506  1
  C  C219  1  0.268081  0.286576  0.014235  1
  H  H220  1  0.359259  0.499709  0.097870  1
  C  C221  1  0.247473  0.261390  0.011527  1
  C  C222  1  0.222425  0.257463  0.031911  1
  C  C223  1  0.470390  0.297512  0.231878  1
  C  C224  1  0.499300  0.391720  0.219608  1
  C  C225  1  0.498644  0.359290  0.220769  1
  C  C226  1  0.497790  0.342484  0.192894  1
  C  C227  1  0.498753  0.357856  0.164630  1
  C  C228  1  0.499439  0.390228  0.163070  1
  Cu  Cu229  1  0.499788  0.499846  0.161980  1
  Cu  Cu230  1  0.499732  0.499767  0.218554  1
  H  H231  1  0.218479  0.274346  0.050524  1
  H  H232  1  0.453728  0.316604  0.229591  1
  H  H233  1  0.499704  0.404790  0.241416  1
  H  H234  1  0.498969  0.347712  0.243392  1
  H  H235  1  0.499987  0.401860  0.140460  1
  H  H236  1  0.401364  0.499219  0.140827  1
  O  O237  1  0.499660  0.283210  0.044078  1
  H  H238  1  0.496455  0.256753  0.153634  1
  O  O239  1  0.499800  0.335861  0.044588  1
  H  H240  1  0.498059  0.258135  0.096226  1
  H  H241  1  0.302898  0.466437  0.235076  1
  H  H242  1  0.264516  0.303423  0.032971  1
  N  N243  1  0.496986  0.312973  0.187786  1
  O  O244  1  0.499625  0.455789  0.216514  1
  O  O245  1  0.499732  0.455474  0.163779  1
  O  O246  1  0.454981  0.499886  0.164053  1
  H  H247  1  0.258310  0.499903  0.094705  1
  H  H248  1  0.358979  0.401747  0.000440  1
  C  C249  1  0.190875  0.499504  0.407135  1
  C  C250  1  0.190248  0.499636  0.441763  1
  C  C251  1  0.190533  0.441154  0.499956  1
  C  C252  1  0.058363  0.499645  0.309353  1
  C  C253  1  0.487864  0.252104  0.260854  1
  C  C254  1  0.093210  0.499369  0.308592  1
  C  C255  1  0.163341  0.389549  0.499825  1
  C  C256  1  0.110022  0.499772  0.336443  1
  C  C257  1  0.142432  0.499012  0.335171  1
  C  C258  1  0.158361  0.498117  0.307122  1
  C  C259  1  0.141697  0.497569  0.279164  1
  C  C260  1  0.109118  0.498409  0.280049  1
  C  C261  1  0.209884  0.494023  0.293364  1
  C  C262  1  0.231506  0.286050  0.485179  1
  C  C263  1  0.014245  0.268079  0.286577  1
  C  C264  1  0.252102  0.260854  0.487873  1
  C  C265  1  0.256924  0.467483  0.277149  1
  C  C266  1  0.277148  0.256926  0.467487  1
  C  C267  1  0.467478  0.277150  0.256924  1
  C  C268  1  0.231878  0.470395  0.297511  1
  C  C269  1  0.219608  0.499297  0.391720  1
  C  C270  1  0.220770  0.498644  0.359290  1
  C  C271  1  0.192894  0.497801  0.342484  1
  C  C272  1  0.164630  0.498759  0.357856  1
  C  C273  1  0.163070  0.499443  0.390228  1
  Cu  Cu274  1  0.161980  0.499788  0.499846  1
  Cu  Cu275  1  0.218554  0.499732  0.499767  1
  H  H276  1  0.448860  0.281093  0.273803  1
  H  H277  1  0.273803  0.448865  0.281092  1
  H  H278  1  0.281091  0.273808  0.448871  1
  H  H279  1  0.229591  0.453732  0.316603  1
  H  H280  1  0.241417  0.499696  0.404790  1
  H  H281  1  0.243393  0.498965  0.347713  1
  H  H282  1  0.140460  0.499989  0.401860  1
  H  H283  1  0.140827  0.401364  0.499221  1
  H  H284  1  0.000430  0.358979  0.401748  1
  H  H285  1  0.153635  0.496452  0.256753  1
  O  O286  1  0.044078  0.499658  0.283209  1
  H  H287  1  0.096226  0.498051  0.258135  1
  H  H288  1  0.235075  0.302900  0.466446  1
  H  H289  1  0.032982  0.264516  0.303423  1
  N  N290  1  0.187786  0.496992  0.312973  1
  O  O291  1  0.216514  0.499626  0.455789  1
  O  O292  1  0.163779  0.499732  0.455474  1
  O  O293  1  0.164053  0.454981  0.499886  1
  O  O294  1  0.044589  0.499799  0.335860  1
  O  O295  1  0.216705  0.455387  0.499880  1
  H  H296  1  0.094706  0.258310  0.499900  1
  H  H297  1  0.097871  0.359258  0.499709  1
  C  C298  1  0.260854  0.487869  0.252103  1
  C  C299  1  0.092478  0.308856  0.500162  1
  C  C300  1  0.191144  0.499836  0.592477  1
  C  C301  1  0.000162  0.407522  0.691144  1
  C  C302  1  0.190425  0.499850  0.557851  1
  C  C303  1  0.057851  0.309575  0.500150  1
  C  C304  1  0.000150  0.442149  0.690425  1
  C  C305  1  0.164549  0.357135  0.500547  1
  C  C306  1  0.000550  0.335451  0.642864  1
  C  C307  1  0.142865  0.499454  0.664549  1
  C  C308  1  0.192566  0.341146  0.501374  1
  C  C309  1  0.001380  0.307434  0.658853  1
  C  C310  1  0.158855  0.498628  0.692566  1
  C  C311  1  0.220558  0.357755  0.501895  1
  C  C312  1  0.001895  0.279442  0.642245  1
  C  C313  1  0.142246  0.498091  0.720558  1
  C  C314  1  0.219738  0.390337  0.501093  1
  C  C315  1  0.001091  0.280262  0.609663  1
  C  C316  1  0.109664  0.498898  0.719738  1
  C  C317  1  0.206232  0.289601  0.505410  1
  C  C318  1  0.005416  0.293769  0.710398  1
  C  C319  1  0.210399  0.494582  0.706232  1
  C  C320  1  0.261393  0.488463  0.747472  1
  C  C321  1  0.232408  0.470970  0.702076  1
  C  C322  1  0.029032  0.297926  0.732404  1
  C  C323  1  0.202076  0.267594  0.529024  1
  C  C324  1  0.257468  0.468077  0.722424  1
  C  C325  1  0.107828  0.280087  0.500296  1
  C  C326  1  0.000293  0.392172  0.719912  1
  C  C327  1  0.219912  0.499700  0.607827  1
  C  C328  1  0.140257  0.278851  0.500880  1
  C  C329  1  0.000879  0.359743  0.721149  1
  C  C330  1  0.221149  0.499112  0.640256  1
  C  C331  1  0.157131  0.306686  0.501719  1
  C  C332  1  0.001728  0.342870  0.693313  1
  C  C333  1  0.193314  0.498267  0.657129  1
  C  C334  1  0.141819  0.334985  0.500820  1
  C  C335  1  0.000823  0.358181  0.665015  1
  C  C336  1  0.165015  0.499177  0.641819  1
  C  C337  1  0.109450  0.336620  0.500206  1
  C  C338  1  0.000208  0.390550  0.663379  1
  C  C339  1  0.163379  0.499793  0.609450  1
  H  H340  1  0.274354  0.449467  0.718478  1
  H  H341  1  0.045701  0.317012  0.730114  1
  H  H342  1  0.182990  0.269882  0.545694  1
  H  H343  1  0.230122  0.454300  0.682991  1
  H  H344  1  0.096818  0.498554  0.741678  1
  O  O345  1  0.163918  0.499842  0.544213  1
  H  H346  1  0.001424  0.258322  0.596816  1
  H  H347  1  0.151783  0.256202  0.500511  1
  H  H348  1  0.000509  0.348216  0.743797  1
  H  H349  1  0.243798  0.499479  0.651782  1
  C  C350  1  0.093696  0.499803  0.691227  1
  O  O351  1  0.000159  0.455787  0.663918  1
  C  C352  1  0.000197  0.308774  0.593695  1
  H  H353  1  0.242948  0.345772  0.502964  1
  H  H354  1  0.002962  0.257053  0.654228  1
  H  H355  1  0.154229  0.497013  0.742947  1
  N  N356  1  0.186655  0.311732  0.502478  1
  N  N357  1  0.002483  0.313346  0.688268  1
  N  N358  1  0.188269  0.497509  0.686653  1
  O  O359  1  0.043753  0.283348  0.500157  1
  O  O360  1  0.000156  0.456247  0.716652  1
  O  O361  1  0.216651  0.499844  0.543752  1
  O  O362  1  0.044214  0.336082  0.500158  1
  C  C363  1  0.191226  0.406304  0.500198  1
  H  H364  1  0.241678  0.403183  0.501430  1
  C  C365  1  0.407136  0.309125  0.999502  1
  C  C366  1  0.441764  0.309753  0.999635  1
  C  C367  1  0.499956  0.309467  0.941153  1
  C  C368  1  0.309353  0.441635  0.999647  1
  O  O369  1  0.283209  0.455920  0.999659  1
  C  C370  1  0.308591  0.406788  0.999371  1
  C  C371  1  0.499826  0.336659  0.889548  1
  C  C372  1  0.336442  0.389977  0.999779  1
  C  C373  1  0.335171  0.357567  0.999013  1
  C  C374  1  0.307122  0.341637  0.998118  1
  C  C375  1  0.279164  0.358301  0.997555  1
  C  C376  1  0.280049  0.390880  0.998400  1
  C  C377  1  0.293366  0.290114  0.994016  1
  C  C378  1  0.485179  0.268494  0.786051  1
  C  C379  1  0.286578  0.485758  0.768079  1
  H  H380  1  0.499710  0.402130  0.859258  1
  C  C381  1  0.011545  0.252530  0.761392  1
  C  C382  1  0.031929  0.277579  0.757463  1
  C  C383  1  0.297511  0.268119  0.970389  1
  C  C384  1  0.391722  0.280392  0.999294  1
  C  C385  1  0.359292  0.279230  0.998637  1
  C  C386  1  0.342486  0.307105  0.997787  1
  C  C387  1  0.357856  0.335369  0.998757  1
  C  C388  1  0.390229  0.336930  0.999443  1
  Cu  Cu389  1  0.499847  0.338020  0.999787  1
  Cu  Cu390  1  0.499768  0.281446  0.999731  1
  H  H391  1  0.050543  0.281525  0.774346  1
  H  H392  1  0.316604  0.270403  0.953726  1
  H  H393  1  0.404792  0.258584  0.999695  1
  H  H394  1  0.347715  0.256606  0.998956  1
  H  H395  1  0.401860  0.359540  0.999993  1
  H  H396  1  0.499222  0.359173  0.901363  1
  H  H397  1  0.401748  0.499570  0.858980  1
  H  H398  1  0.256754  0.346363  0.996428  1
  O  O399  1  0.499880  0.283295  0.955386  1
  H  H400  1  0.258135  0.403772  0.998035  1
  H  H401  1  0.466447  0.264926  0.802901  1
  H  H402  1  0.303425  0.467021  0.764516  1
  N  N403  1  0.312974  0.312212  0.996978  1
  O  O404  1  0.455790  0.283487  0.999625  1
  O  O405  1  0.455474  0.336221  0.999731  1
  O  O406  1  0.499886  0.335947  0.954980  1
  O  O407  1  0.335859  0.455409  0.999800  1
  H  H408  1  0.499900  0.405295  0.758310  1
  C  C409  1  0.308856  0.500162  0.092477  1
  C  C410  1  0.499837  0.592477  0.191144  1
  C  C411  1  0.407522  0.691143  0.000162  1
  C  C412  1  0.309575  0.500149  0.057851  1
  C  C413  1  0.442149  0.690425  0.000150  1
  C  C414  1  0.499850  0.557851  0.190425  1
  C  C415  1  0.335451  0.642864  0.000549  1
  C  C416  1  0.499454  0.664550  0.142865  1
  C  C417  1  0.357135  0.500538  0.164549  1
  C  C418  1  0.307434  0.658853  0.001376  1
  C  C419  1  0.498628  0.692566  0.158855  1
  C  C420  1  0.341145  0.501352  0.192566  1
  C  C421  1  0.279442  0.642244  0.001897  1
  C  C422  1  0.498091  0.720558  0.142246  1
  C  C423  1  0.357754  0.501897  0.220558  1
  C  C424  1  0.280262  0.609662  0.001094  1
  C  C425  1  0.498898  0.719738  0.109664  1
  C  C426  1  0.390337  0.501100  0.219738  1
  C  C427  1  0.293768  0.710398  0.005412  1
  C  C428  1  0.494583  0.706231  0.210400  1
  C  C429  1  0.289603  0.505402  0.206233  1
  C  C430  1  0.238611  0.511533  0.247473  1
  C  C431  1  0.470969  0.702076  0.232408  1
  C  C432  1  0.297925  0.732405  0.029026  1
  C  C433  1  0.267598  0.529019  0.202076  1
  C  C434  1  0.242539  0.531917  0.222425  1
  C  C435  1  0.392172  0.719912  0.000293  1
  C  C436  1  0.499701  0.607827  0.219912  1
  C  C437  1  0.280088  0.500295  0.107827  1
  C  C438  1  0.359742  0.721148  0.000878  1
  C  C439  1  0.499112  0.640256  0.221149  1
  C  C440  1  0.278851  0.500875  0.140257  1
  C  C441  1  0.342870  0.693313  0.001727  1
  C  C442  1  0.498267  0.657129  0.193314  1
  C  C443  1  0.306686  0.501709  0.157130  1
  C  C444  1  0.358181  0.665014  0.000822  1
  C  C445  1  0.499177  0.641819  0.165015  1
  C  C446  1  0.334985  0.500813  0.141818  1
  C  C447  1  0.390550  0.663379  0.000209  1
  C  C448  1  0.499794  0.609450  0.163379  1
  C  C449  1  0.336621  0.500204  0.109449  1
  H  H450  1  0.225657  0.550531  0.218479  1
  H  H451  1  0.269888  0.545688  0.182990  1
  H  H452  1  0.454299  0.682991  0.230121  1
  H  H453  1  0.317011  0.730117  0.045696  1
  H  H454  1  0.403183  0.501448  0.241678  1
  O  O455  1  0.336082  0.500158  0.044213  1
  H  H456  1  0.498554  0.741679  0.096818  1
  H  H457  1  0.348216  0.743797  0.000507  1
  H  H458  1  0.499479  0.651782  0.243798  1
  H  H459  1  0.256202  0.500506  0.151783  1
  C  C460  1  0.406304  0.500199  0.191226  1
  O  O461  1  0.499842  0.544213  0.163918  1
  C  C462  1  0.499802  0.691227  0.093696  1
  H  H463  1  0.257053  0.654227  0.002965  1
  H  H464  1  0.497012  0.742947  0.154229  1
  H  H465  1  0.345771  0.502972  0.242946  1
  N  N466  1  0.313345  0.688267  0.002481  1
  N  N467  1  0.497509  0.686653  0.188269  1
  N  N468  1  0.311731  0.502463  0.186654  1
  O  O469  1  0.456247  0.716651  0.000156  1
  O  O470  1  0.499844  0.543752  0.216651  1
  O  O471  1  0.283348  0.500156  0.043752  1
  O  O472  1  0.455787  0.663918  0.000159  1
  C  C473  1  0.308774  0.593695  0.000198  1
  H  H474  1  0.258321  0.596816  0.001429  1
  C  C475  1  0.092864  0.690876  0.499505  1
  C  C476  1  0.058236  0.690248  0.499637  1
  C  C477  1  0.000044  0.690534  0.441154  1
  C  C478  1  0.190647  0.558363  0.499647  1
  O  O479  1  0.216791  0.544079  0.499659  1
  C  C480  1  0.191408  0.593210  0.499370  1
  C  C481  1  0.000175  0.663341  0.389549  1
  C  C482  1  0.163557  0.610022  0.499776  1
  C  C483  1  0.164828  0.642432  0.499018  1
  C  C484  1  0.192878  0.658362  0.498132  1
  C  C485  1  0.220836  0.641698  0.497570  1
  C  C486  1  0.219951  0.609118  0.498406  1
  C  C487  1  0.206636  0.709883  0.494034  1
  C  C488  1  0.014809  0.731505  0.286051  1
  C  C489  1  0.213425  0.514242  0.268080  1
  H  H490  1  0.000291  0.597870  0.359260  1
  C  C491  1  0.488461  0.747472  0.261393  1
  C  C492  1  0.468076  0.722424  0.257468  1
  C  C493  1  0.202490  0.731879  0.470407  1
  C  C494  1  0.108279  0.719608  0.499301  1
  C  C495  1  0.140709  0.720770  0.498651  1
  C  C496  1  0.157515  0.692895  0.497810  1
  C  C497  1  0.142144  0.664631  0.498765  1
  C  C498  1  0.109771  0.663070  0.499445  1
  Cu  Cu499  1  0.000153  0.661981  0.499789  1
  Cu  Cu500  1  0.000233  0.718555  0.499733  1
  H  H501  1  0.449464  0.718479  0.274353  1
  H  H502  1  0.183397  0.729594  0.453745  1
  H  H503  1  0.095209  0.741417  0.499699  1
  H  H504  1  0.152286  0.743393  0.498974  1
  H  H505  1  0.098140  0.640460  0.499989  1
  H  H506  1  0.000783  0.640827  0.401365  1
  H  H507  1  0.098251  0.500429  0.358980  1
  H  H508  1  0.243246  0.653636  0.496451  1
  O  O509  1  0.000120  0.716705  0.455387  1
  H  H510  1  0.241864  0.596227  0.498043  1
  H  H511  1  0.033541  0.735073  0.302901  1
  H  H512  1  0.196581  0.532982  0.264516  1
  N  N513  1  0.187027  0.687787  0.497005  1
  O  O514  1  0.044211  0.716514  0.499626  1
  O  O515  1  0.044526  0.663779  0.499733  1
  O  O516  1  0.000114  0.664054  0.454981  1
  O  O517  1  0.164140  0.544589  0.499800  1
  H  H518  1  0.000096  0.594704  0.258311  1
  C  C519  1  0.000498  0.592864  0.690875  1
  C  C520  1  0.000365  0.558237  0.690248  1
  C  C521  1  0.058847  0.500044  0.690534  1
  C  C522  1  0.000352  0.690648  0.558364  1
  O  O523  1  0.044613  0.500119  0.716705  1
  C  C524  1  0.000629  0.691409  0.593211  1
  C  C525  1  0.110452  0.500181  0.663342  1
  C  C526  1  0.000221  0.663558  0.610023  1
  C  C527  1  0.000987  0.664829  0.642433  1
  C  C528  1  0.001880  0.692879  0.658363  1
  C  C529  1  0.002443  0.720836  0.641698  1
  C  C530  1  0.001599  0.719952  0.609119  1
  C  C531  1  0.005981  0.706635  0.709886  1
  C  C532  1  0.213948  0.514814  0.731505  1
  C  C533  1  0.231921  0.713423  0.514252  1
  H  H534  1  0.140741  0.500294  0.597870  1
  C  C535  1  0.252529  0.738607  0.511543  1
  C  C536  1  0.277578  0.742533  0.531928  1
  C  C537  1  0.029607  0.702490  0.731882  1
  C  C538  1  0.000705  0.608279  0.719608  1
  C  C539  1  0.001362  0.640709  0.720770  1
  C  C540  1  0.002212  0.657515  0.692895  1
  C  C541  1  0.001243  0.642144  0.664631  1
  C  C542  1  0.000558  0.609772  0.663070  1
  Cu  Cu543  1  0.000212  0.500153  0.661980  1
  Cu  Cu544  1  0.000268  0.500233  0.718555  1
  H  H545  1  0.281523  0.725649  0.550540  1
  H  H546  1  0.046270  0.683398  0.729599  1
  H  H547  1  0.000304  0.595209  0.741416  1
  H  H548  1  0.001042  0.652286  0.743394  1
  H  H549  1  0.000008  0.598141  0.640460  1
  H  H550  1  0.098636  0.500789  0.640828  1
  O  O551  1  0.000341  0.716792  0.544079  1
  H  H552  1  0.003570  0.743246  0.653637  1
  O  O553  1  0.000199  0.664141  0.544590  1
  H  H554  1  0.001963  0.741865  0.596228  1
  H  H555  1  0.197096  0.533544  0.735075  1
  H  H556  1  0.235485  0.696576  0.532989  1
  N  N557  1  0.003020  0.687026  0.687788  1
  O  O558  1  0.000375  0.544211  0.716513  1
  O  O559  1  0.000268  0.544526  0.663779  1
  O  O560  1  0.045020  0.500114  0.664054  1
  H  H561  1  0.241689  0.500096  0.594705  1
  H  H562  1  0.141020  0.598252  0.500431  1
  C  C563  1  0.309124  0.500495  0.907135  1
  C  C564  1  0.309752  0.500362  0.941763  1
  C  C565  1  0.309467  0.558845  0.999954  1
  C  C566  1  0.441637  0.500354  0.809354  1
  C  C567  1  0.012129  0.747899  0.760855  1
  C  C568  1  0.406790  0.500629  0.808592  1
  C  C569  1  0.336659  0.610450  0.999826  1
  C  C570  1  0.389978  0.500227  0.836443  1
  C  C571  1  0.357568  0.500991  0.835171  1
  C  C572  1  0.341639  0.501888  0.807122  1
  C  C573  1  0.358303  0.502430  0.779164  1
  C  C574  1  0.390882  0.501589  0.780049  1
  C  C575  1  0.290116  0.505977  0.793364  1
  C  C576  1  0.268494  0.713949  0.985182  1
  C  C577  1  0.485769  0.731919  0.786577  1
  C  C578  1  0.247898  0.739145  0.987877  1
  C  C579  1  0.222851  0.743073  0.967490  1
  C  C580  1  0.032516  0.722852  0.756929  1
  C  C581  1  0.243070  0.532508  0.777149  1
  C  C582  1  0.268117  0.529600  0.797511  1
  C  C583  1  0.280392  0.500697  0.891720  1
  C  C584  1  0.279230  0.501352  0.859290  1
  C  C585  1  0.307105  0.502207  0.842484  1
  C  C586  1  0.335369  0.501243  0.857856  1
  C  C587  1  0.336929  0.500559  0.890228  1
  Cu  Cu588  1  0.338019  0.500211  0.999847  1
  Cu  Cu589  1  0.281445  0.500267  0.999767  1
  H  H590  1  0.226187  0.551122  0.781092  1
  H  H591  1  0.218908  0.726192  0.948874  1
  H  H592  1  0.051131  0.718910  0.773811  1
  H  H593  1  0.270399  0.546263  0.816603  1
  H  H594  1  0.258583  0.500293  0.904790  1
  H  H595  1  0.256607  0.501027  0.847713  1
  H  H596  1  0.359539  0.500013  0.901860  1
  H  H597  1  0.359173  0.598635  0.999221  1
  H  H598  1  0.499568  0.641021  0.901749  1
  H  H599  1  0.346365  0.503546  0.756753  1
  O  O600  1  0.455921  0.500342  0.783210  1
  H  H601  1  0.403774  0.501944  0.758135  1
  H  H602  1  0.264925  0.697099  0.966449  1
  H  H603  1  0.467033  0.735484  0.803425  1
  N  N604  1  0.312213  0.503012  0.812973  1
  O  O605  1  0.283486  0.500373  0.955789  1
  O  O606  1  0.336221  0.500266  0.955474  1
  O  O607  1  0.335946  0.545018  0.999885  1
  O  O608  1  0.455411  0.500201  0.835860  1
  O  O609  1  0.283295  0.544612  0.999879  1
  H  H610  1  0.405294  0.741689  0.999893  1
  H  H611  1  0.402130  0.640741  0.999711  1
  C  C612  1  0.239144  0.512122  0.752101  1
  C  C613  1  0.000495  0.907136  0.190877  1
  C  C614  1  0.000363  0.941764  0.190249  1
  C  C615  1  0.058846  0.999954  0.190534  1
  C  C616  1  0.000353  0.809353  0.058365  1
  O  O617  1  0.044612  0.999880  0.216706  1
  C  C618  1  0.000631  0.808592  0.093212  1
  C  C619  1  0.110451  0.999825  0.163341  1
  C  C620  1  0.000225  0.836443  0.110023  1
  C  C621  1  0.000982  0.835171  0.142433  1
  C  C622  1  0.001867  0.807122  0.158364  1
  C  C623  1  0.002428  0.779164  0.141699  1
  C  C624  1  0.001594  0.780048  0.109120  1
  C  C625  1  0.005963  0.793364  0.209885  1
  C  C626  1  0.213947  0.985188  0.231505  1
  C  C627  1  0.231921  0.786577  0.014245  1
  H  H628  1  0.140740  0.999708  0.097870  1
  C  C629  1  0.252528  0.761391  0.011537  1
  C  C630  1  0.277577  0.757465  0.031922  1
  C  C631  1  0.029591  0.797509  0.231880  1
  C  C632  1  0.000698  0.891721  0.219609  1
  C  C633  1  0.001347  0.859291  0.220771  1
  C  C634  1  0.002189  0.842485  0.192896  1
  C  C635  1  0.001235  0.857856  0.164632  1
  C  C636  1  0.000556  0.890228  0.163071  1
  Cu  Cu637  1  0.000211  0.999847  0.161981  1
  Cu  Cu638  1  0.000267  0.999767  0.218555  1
  H  H639  1  0.281523  0.774349  0.050534  1
  H  H640  1  0.046253  0.816602  0.229596  1
  H  H641  1  0.000300  0.904791  0.241418  1
  H  H642  1  0.001024  0.847714  0.243394  1
  H  H643  1  0.000013  0.901860  0.140461  1
  H  H644  1  0.098635  0.999217  0.140827  1
  O  O645  1  0.000341  0.783209  0.044080  1
  H  H646  1  0.003547  0.756754  0.153638  1
  O  O647  1  0.000200  0.835860  0.044591  1
  H  H648  1  0.001957  0.758135  0.096229  1
  H  H649  1  0.197096  0.966456  0.235073  1
  H  H650  1  0.235484  0.803422  0.032983  1
  N  N651  1  0.002993  0.812973  0.187789  1
  O  O652  1  0.000374  0.955789  0.216514  1
  O  O653  1  0.000267  0.955474  0.163780  1
  O  O654  1  0.045019  0.999885  0.164054  1
  H  H655  1  0.241689  0.999901  0.094705  1
  H  H656  1  0.141020  0.901748  0.000429  1
  C  C657  1  0.309124  0.999503  0.407135  1
  C  C658  1  0.309751  0.999635  0.441763  1
  C  C659  1  0.309466  0.941152  0.499953  1
  C  C660  1  0.441636  0.999646  0.309353  1
  C  C661  1  0.012115  0.752100  0.260855  1
  C  C662  1  0.406789  0.999371  0.308592  1
  C  C663  1  0.336659  0.889547  0.499817  1
  C  C664  1  0.389977  0.999773  0.336443  1
  C  C665  1  0.357567  0.999011  0.335171  1
  C  C666  1  0.341638  0.998114  0.307121  1
  C  C667  1  0.358302  0.997572  0.279163  1
  C  C668  1  0.390881  0.998412  0.280048  1
  C  C669  1  0.290114  0.994026  0.293364  1
  C  C670  1  0.268496  0.786049  0.485187  1
  C  C671  1  0.485755  0.768080  0.286578  1
  C  C672  1  0.247900  0.760853  0.487882  1
  C  C673  1  0.243071  0.967492  0.277147  1
  C  C674  1  0.032502  0.777147  0.256926  1
  C  C675  1  0.222853  0.756925  0.467495  1
  C  C676  1  0.268118  0.970400  0.297509  1
  C  C677  1  0.280391  0.999298  0.391720  1
  C  C678  1  0.279229  0.998644  0.359290  1
  C  C679  1  0.307104  0.997800  0.342484  1
  C  C680  1  0.335368  0.998758  0.357855  1
  C  C681  1  0.336929  0.999443  0.390227  1
  Cu  Cu682  1  0.338020  0.999787  0.499845  1
  Cu  Cu683  1  0.281445  0.999731  0.499766  1
  H  H684  1  0.051118  0.781089  0.273807  1
  H  H685  1  0.218910  0.773805  0.448879  1
  H  H686  1  0.226189  0.948877  0.281089  1
  H  H687  1  0.270401  0.953737  0.316601  1
  H  H688  1  0.258583  0.999698  0.404790  1
  H  H689  1  0.256606  0.998967  0.347713  1
  H  H690  1  0.359539  0.999989  0.401859  1
  H  H691  1  0.359173  0.901363  0.499210  1
  H  H692  1  0.499572  0.858980  0.401748  1
  H  H693  1  0.346364  0.996457  0.256752  1
  O  O694  1  0.455921  0.999659  0.283209  1
  H  H695  1  0.403773  0.998058  0.258135  1
  H  H696  1  0.264926  0.802900  0.466455  1
  H  H697  1  0.467018  0.764517  0.303424  1
  N  N698  1  0.312212  0.996992  0.312972  1
  O  O699  1  0.283486  0.999625  0.455788  1
  O  O700  1  0.336220  0.999731  0.455473  1
  O  O701  1  0.335946  0.954979  0.499884  1
  O  O702  1  0.455410  0.999800  0.335860  1
  O  O703  1  0.283295  0.955385  0.499879  1
  H  H704  1  0.405297  0.758310  0.499903  1
  H  H705  1  0.402130  0.859258  0.499704  1
  C  C706  1  0.239144  0.987880  0.252101  1
  C  C707  1  0.407523  0.808856  0.500163  1
  C  C708  1  0.499840  0.907522  0.691144  1
  C  C709  1  0.308857  0.999833  0.592477  1
  C  C710  1  0.309576  0.999847  0.557850  1
  C  C711  1  0.442150  0.809575  0.500149  1
  C  C712  1  0.499851  0.942149  0.690425  1
  C  C713  1  0.335451  0.857134  0.500545  1
  C  C714  1  0.499459  0.835451  0.642865  1
  C  C715  1  0.357136  0.999450  0.664549  1
  C  C716  1  0.307434  0.841144  0.501371  1
  C  C717  1  0.498642  0.807434  0.658855  1
  C  C718  1  0.341146  0.998625  0.692565  1
  C  C719  1  0.279443  0.857753  0.501908  1
  C  C720  1  0.498106  0.779442  0.642246  1
  C  C721  1  0.357755  0.998088  0.720557  1
  C  C722  1  0.280262  0.890335  0.501101  1
  C  C723  1  0.498904  0.780262  0.609664  1
  C  C724  1  0.390337  0.998893  0.719738  1
  C  C725  1  0.293770  0.789599  0.505418  1
  C  C726  1  0.494600  0.793767  0.710398  1
  C  C727  1  0.289601  0.994578  0.706230  1
  C  C728  1  0.238609  0.988452  0.747470  1
  C  C729  1  0.267595  0.970963  0.702074  1
  C  C730  1  0.297925  0.767593  0.529033  1
  C  C731  1  0.470986  0.797923  0.732405  1
  C  C732  1  0.242536  0.968067  0.722422  1
  C  C733  1  0.392174  0.780087  0.500299  1
  C  C734  1  0.499708  0.892172  0.719913  1
  C  C735  1  0.280089  0.999697  0.607826  1
  C  C736  1  0.359745  0.778850  0.500888  1
  C  C737  1  0.499128  0.859743  0.721150  1
  C  C738  1  0.278852  0.999109  0.640256  1
  C  C739  1  0.342872  0.806685  0.501732  1
  C  C740  1  0.498291  0.842870  0.693314  1
  C  C741  1  0.306687  0.998264  0.657128  1
  C  C742  1  0.358182  0.834984  0.500822  1
  C  C743  1  0.499186  0.858181  0.665015  1
  C  C744  1  0.334986  0.999174  0.641818  1
  C  C745  1  0.390551  0.836620  0.500205  1
  C  C746  1  0.499796  0.890550  0.663379  1
  C  C747  1  0.336622  0.999790  0.609449  1
  H  H748  1  0.225652  0.949454  0.718476  1
  H  H749  1  0.317011  0.769881  0.545703  1
  H  H750  1  0.454316  0.817009  0.730118  1
  H  H751  1  0.269884  0.954293  0.682989  1
  H  H752  1  0.403183  0.998550  0.741678  1
  O  O753  1  0.336083  0.999839  0.544212  1
  H  H754  1  0.498561  0.758321  0.596817  1
  H  H755  1  0.348219  0.756201  0.500522  1
  H  H756  1  0.499499  0.848217  0.743798  1
  H  H757  1  0.256203  0.999476  0.651782  1
  C  C758  1  0.406305  0.999798  0.691226  1
  O  O759  1  0.499842  0.955786  0.663918  1
  C  C760  1  0.499802  0.808774  0.593696  1
  H  H761  1  0.257054  0.845770  0.502987  1
  H  H762  1  0.497036  0.757053  0.654229  1
  H  H763  1  0.345772  0.997009  0.742946  1
  N  N764  1  0.313347  0.811730  0.502491  1
  N  N765  1  0.497536  0.813345  0.688269  1
  N  N766  1  0.311732  0.997506  0.686653  1
  O  O767  1  0.456248  0.783349  0.500156  1
  O  O768  1  0.499844  0.956247  0.716652  1
  O  O769  1  0.283349  0.999841  0.543752  1
  O  O770  1  0.455787  0.836082  0.500158  1
  C  C771  1  0.308774  0.906303  0.500196  1
  H  H772  1  0.258322  0.903181  0.501445  1
  C  C773  1  0.092864  0.809124  0.999505  1
  C  C774  1  0.058236  0.809752  0.999637  1
  C  C775  1  0.000043  0.809467  0.941155  1
  C  C776  1  0.190647  0.941636  0.999646  1
  O  O777  1  0.216791  0.955920  0.999659  1
  C  C778  1  0.191408  0.906789  0.999370  1
  C  C779  1  0.000173  0.836659  0.889550  1
  C  C780  1  0.163557  0.889977  0.999773  1
  C  C781  1  0.164828  0.857567  0.999013  1
  C  C782  1  0.192878  0.841638  0.998119  1
  C  C783  1  0.220836  0.858302  0.997571  1
  C  C784  1  0.219951  0.890881  0.998410  1
  C  C785  1  0.206634  0.790114  0.994028  1
  C  C786  1  0.014822  0.768494  0.786052  1
  C  C787  1  0.213424  0.985742  0.768078  1
  H  H788  1  0.000290  0.902130  0.859259  1
  C  C789  1  0.488475  0.752526  0.761391  1
  C  C790  1  0.468090  0.777575  0.757465  1
  C  C791  1  0.202489  0.768119  0.970401  1
  C  C792  1  0.108279  0.780391  0.999300  1
  C  C793  1  0.140709  0.779229  0.998647  1
  C  C794  1  0.157515  0.807104  0.997803  1
  C  C795  1  0.142143  0.835369  0.998760  1
  C  C796  1  0.109771  0.836929  0.999444  1
  Cu  Cu797  1  0.000153  0.838020  0.999790  1
  Cu  Cu798  1  0.000232  0.781445  0.999734  1
  H  H799  1  0.449478  0.781521  0.774349  1
  H  H800  1  0.183396  0.770403  0.953738  1
  H  H801  1  0.095209  0.758583  0.999700  1
  H  H802  1  0.152286  0.756606  0.998969  1
  H  H803  1  0.098140  0.859539  0.999990  1
  H  H804  1  0.000777  0.859173  0.901365  1
  H  H805  1  0.098252  0.999572  0.858980  1
  H  H806  1  0.243246  0.846363  0.996454  1
  O  O807  1  0.000119  0.783295  0.955388  1
  H  H808  1  0.241865  0.903772  0.998052  1
  H  H809  1  0.033555  0.764925  0.802902  1
  H  H810  1  0.196580  0.967003  0.764514  1
  N  N811  1  0.187027  0.812212  0.996995  1
  O  O812  1  0.044210  0.783486  0.999626  1
  O  O813  1  0.044526  0.836221  0.999733  1
  O  O814  1  0.000113  0.835947  0.954982  1
  O  O815  1  0.164140  0.955410  0.999800  1
  H  H816  1  0.000101  0.905295  0.758311  1
  C  C817  1  0.907136  0.190876  0.000498  1
  C  C818  1  0.941764  0.190248  0.000365  1
  C  C819  1  0.999957  0.190533  0.058847  1
  C  C820  1  0.809353  0.058365  0.000352  1
  O  O821  1  0.783209  0.044081  0.000341  1
  C  C822  1  0.808592  0.093212  0.000631  1
  C  C823  1  0.999821  0.163341  0.110452  1
  C  C824  1  0.836443  0.110024  0.000223  1
  C  C825  1  0.835171  0.142434  0.000988  1
  C  C826  1  0.807122  0.158364  0.001881  1
  C  C827  1  0.779165  0.141699  0.002444  1
  C  C828  1  0.780049  0.109120  0.001600  1
  C  C829  1  0.793365  0.209887  0.005979  1
  C  C830  1  0.985186  0.231505  0.213948  1
  C  C831  1  0.786576  0.014253  0.231921  1
  H  H832  1  0.999705  0.097870  0.140741  1
  C  C833  1  0.511527  0.247474  0.238611  1
  C  C834  1  0.531912  0.222425  0.242540  1
  C  C835  1  0.797510  0.231887  0.029602  1
  C  C836  1  0.891722  0.219609  0.000704  1
  C  C837  1  0.859292  0.220771  0.001360  1
  C  C838  1  0.842486  0.192896  0.002212  1
  C  C839  1  0.857857  0.164632  0.001244  1
  C  C840  1  0.890229  0.163071  0.000559  1
  Cu  Cu841  1  0.999847  0.161980  0.000212  1
  Cu  Cu842  1  0.999768  0.218554  0.000268  1
  H  H843  1  0.550526  0.218480  0.225658  1
  H  H844  1  0.816603  0.229605  0.046265  1
  H  H845  1  0.904792  0.241417  0.000302  1
  H  H846  1  0.847715  0.243395  0.001039  1
  H  H847  1  0.901860  0.140461  0.000010  1
  H  H848  1  0.999214  0.140827  0.098636  1
  H  H849  1  0.901748  0.000430  0.141021  1
  H  H850  1  0.756754  0.153638  0.003570  1
  O  O851  1  0.999882  0.216705  0.044613  1
  H  H852  1  0.758135  0.096229  0.001964  1
  H  H853  1  0.966455  0.235074  0.197096  1
  H  H854  1  0.803420  0.032991  0.235485  1
  N  N855  1  0.812974  0.187789  0.003020  1
  O  O856  1  0.955790  0.216514  0.000375  1
  O  O857  1  0.955474  0.163779  0.000269  1
  O  O858  1  0.999886  0.164053  0.045019  1
  O  O859  1  0.835860  0.044591  0.000199  1
  H  H860  1  0.999902  0.094705  0.241689  1
  C  C861  1  0.500159  0.092478  0.308856  1
  C  C862  1  0.691144  0.000164  0.407522  1
  C  C863  1  0.592477  0.191145  0.499838  1
  C  C864  1  0.690425  0.000151  0.442149  1
  C  C865  1  0.557850  0.190426  0.499850  1
  C  C866  1  0.500148  0.057852  0.309575  1
  C  C867  1  0.664548  0.142865  0.499457  1
  C  C868  1  0.500536  0.164549  0.357136  1
  C  C869  1  0.642864  0.000549  0.335451  1
  C  C870  1  0.692565  0.158855  0.498630  1
  C  C871  1  0.501351  0.192567  0.341146  1
  C  C872  1  0.658853  0.001375  0.307434  1
  C  C873  1  0.720557  0.142246  0.498106  1
  C  C874  1  0.501888  0.220559  0.357755  1
  C  C875  1  0.642245  0.001896  0.279442  1
  C  C876  1  0.719737  0.109664  0.498909  1
  C  C877  1  0.501093  0.219739  0.390337  1
  C  C878  1  0.609662  0.001095  0.280262  1
  C  C879  1  0.706230  0.210400  0.494590  1
  C  C880  1  0.505395  0.206233  0.289603  1
  C  C881  1  0.710398  0.005413  0.293768  1
  C  C882  1  0.761391  0.011542  0.252529  1
  C  C883  1  0.702075  0.232402  0.470971  1
  C  C884  1  0.529013  0.202077  0.267599  1
  C  C885  1  0.732403  0.029029  0.297925  1
  C  C886  1  0.757463  0.031926  0.277578  1
  C  C887  1  0.607827  0.219913  0.499703  1
  C  C888  1  0.500291  0.107828  0.280088  1
  C  C889  1  0.719912  0.000299  0.392172  1
  C  C890  1  0.640256  0.221150  0.499118  1
  C  C891  1  0.500869  0.140258  0.278851  1
  C  C892  1  0.721149  0.000883  0.359743  1
  C  C893  1  0.657129  0.193315  0.498282  1
  C  C894  1  0.501700  0.157131  0.306687  1
  C  C895  1  0.693313  0.001721  0.342870  1
  C  C896  1  0.641818  0.165016  0.499183  1
  C  C897  1  0.500810  0.141819  0.334985  1
  C  C898  1  0.665014  0.000822  0.358181  1
  C  C899  1  0.609449  0.163380  0.499796  1
  C  C900  1  0.500202  0.109450  0.336621  1
  C  C901  1  0.663379  0.000208  0.390550  1
  H  H902  1  0.774345  0.050540  0.281523  1
  H  H903  1  0.730113  0.045699  0.317011  1
  H  H904  1  0.682989  0.230112  0.454302  1
  H  H905  1  0.545682  0.182991  0.269890  1
  H  H906  1  0.596816  0.001430  0.258321  1
  O  O907  1  0.663918  0.000159  0.455786  1
  H  H908  1  0.501436  0.241679  0.403183  1
  H  H909  1  0.651782  0.243799  0.499486  1
  H  H910  1  0.500499  0.151784  0.256202  1
  H  H911  1  0.743798  0.000514  0.348217  1
  C  C912  1  0.593695  0.000199  0.308774  1
  O  O913  1  0.500157  0.044214  0.336082  1
  C  C914  1  0.500197  0.191227  0.406305  1
  H  H915  1  0.742946  0.154229  0.497036  1
  H  H916  1  0.502957  0.242948  0.345772  1
  H  H917  1  0.654228  0.002965  0.257053  1
  N  N918  1  0.686654  0.188269  0.497524  1
  N  N919  1  0.502454  0.186655  0.311731  1
  N  N920  1  0.688268  0.002479  0.313346  1
  O  O921  1  0.543752  0.216652  0.499844  1
  O  O922  1  0.500156  0.043753  0.283348  1
  O  O923  1  0.716651  0.000158  0.456247  1
  O  O924  1  0.544213  0.163918  0.499842  1
  C  C925  1  0.691226  0.093696  0.499805  1
  H  H926  1  0.741678  0.096818  0.498571  1
  C  C927  1  0.690875  0.000498  0.592864  1
  C  C928  1  0.690247  0.000365  0.558236  1
  C  C929  1  0.690533  0.058847  0.500045  1
  C  C930  1  0.558364  0.000353  0.690647  1
  C  C931  1  0.987882  0.247900  0.739148  1
  C  C932  1  0.593211  0.000630  0.691409  1
  C  C933  1  0.663341  0.110452  0.500179  1
  C  C934  1  0.610023  0.000221  0.663558  1
  C  C935  1  0.642433  0.000987  0.664829  1
  C  C936  1  0.658363  0.001881  0.692878  1
  C  C937  1  0.641698  0.002444  0.720836  1
  C  C938  1  0.609119  0.001600  0.719952  1
  C  C939  1  0.709886  0.005981  0.706635  1
  C  C940  1  0.731504  0.213954  0.514820  1
  C  C941  1  0.514238  0.231920  0.713422  1
  C  C942  1  0.752100  0.239150  0.512122  1
  C  C943  1  0.967496  0.222853  0.743079  1
  C  C944  1  0.777146  0.243082  0.532508  1
  C  C945  1  0.756930  0.032514  0.722852  1
  C  C946  1  0.731883  0.029606  0.702490  1
  C  C947  1  0.719608  0.000705  0.608279  1
  C  C948  1  0.720770  0.001362  0.640708  1
  C  C949  1  0.692895  0.002212  0.657515  1
  C  C950  1  0.664631  0.001243  0.642144  1
  C  C951  1  0.663070  0.000558  0.609772  1
  Cu  Cu952  1  0.661980  0.000212  0.500153  1
  Cu  Cu953  1  0.718554  0.000269  0.500233  1
  H  H954  1  0.781089  0.226204  0.551127  1
  H  H955  1  0.773812  0.051129  0.718909  1
  H  H956  1  0.948878  0.218910  0.726200  1
  H  H957  1  0.729600  0.046269  0.683397  1
  H  H958  1  0.741416  0.000304  0.595209  1
  H  H959  1  0.743393  0.001042  0.652285  1
  H  H960  1  0.640460  0.000009  0.598141  1
  H  H961  1  0.640826  0.098637  0.500784  1
  H  H962  1  0.500435  0.141021  0.598252  1
  H  H963  1  0.653636  0.003571  0.743246  1
  O  O964  1  0.544079  0.000341  0.716791  1
  H  H965  1  0.596228  0.001964  0.741865  1
  H  H966  1  0.735073  0.197107  0.533556  1
  H  H967  1  0.532973  0.235484  0.696574  1
  N  N968  1  0.687787  0.003021  0.687026  1
  O  O969  1  0.716513  0.000375  0.544211  1
  O  O970  1  0.663778  0.000268  0.544526  1
  O  O971  1  0.664053  0.045020  0.500114  1
  O  O972  1  0.544590  0.000199  0.664141  1
  O  O973  1  0.716705  0.044614  0.500120  1
  C  C974  1  0.760856  0.012127  0.747898  1
  H  H975  1  0.594704  0.241690  0.500097  1
  H  H976  1  0.597870  0.140742  0.500294  1
  C  C977  1  0.999506  0.092864  0.809125  1
  C  C978  1  0.999637  0.058236  0.809752  1
  C  C979  1  0.941154  0.000045  0.809467  1
  C  C980  1  0.999647  0.190647  0.941637  1
  O  O981  1  0.955388  0.000120  0.783295  1
  C  C982  1  0.999370  0.191408  0.906790  1
  C  C983  1  0.889549  0.000175  0.836659  1
  C  C984  1  0.999776  0.163557  0.889978  1
  C  C985  1  0.999022  0.164829  0.857568  1
  C  C986  1  0.998139  0.192878  0.841638  1
  C  C987  1  0.997576  0.220836  0.858302  1
  C  C988  1  0.998409  0.219951  0.890882  1
  C  C989  1  0.994041  0.206635  0.790116  1
  C  C990  1  0.786052  0.014820  0.768494  1
  C  C991  1  0.768080  0.213421  0.985760  1
  H  H992  1  0.859259  0.000289  0.902130  1
  C  C993  1  0.747473  0.238607  0.988463  1
  C  C994  1  0.722424  0.242529  0.968078  1
  C  C995  1  0.970410  0.202490  0.768124  1
  C  C996  1  0.999302  0.108279  0.780392  1
  C  C997  1  0.998656  0.140709  0.779230  1
  C  C998  1  0.997819  0.157516  0.807105  1
  C  C999  1  0.998768  0.142144  0.835370  1
  C  C1000  1  0.999446  0.109772  0.836930  1
  Cu  Cu1001  1  0.999789  0.000153  0.838020  1
  Cu  Cu1002  1  0.999733  0.000233  0.781446  1
  H  H1003  1  0.718478  0.225641  0.949469  1
  H  H1004  1  0.953749  0.183397  0.770411  1
  H  H1005  1  0.999698  0.095209  0.758584  1
  H  H1006  1  0.998979  0.152286  0.756607  1
  H  H1007  1  0.999987  0.098140  0.859540  1
  H  H1008  1  0.901364  0.000780  0.859174  1
  O  O1009  1  0.999659  0.216791  0.955921  1
  H  H1010  1  0.996459  0.243246  0.846364  1
  O  O1011  1  0.999800  0.164140  0.955411  1
  H  H1012  1  0.998045  0.241865  0.903773  1
  H  H1013  1  0.802903  0.033552  0.764925  1
  H  H1014  1  0.764516  0.196571  0.967026  1
  N  N1015  1  0.997016  0.187027  0.812213  1
  O  O1016  1  0.999626  0.044211  0.783487  1
  O  O1017  1  0.999733  0.044526  0.836221  1
  O  O1018  1  0.954981  0.000114  0.835947  1
  H  H1019  1  0.758310  0.000108  0.905294  1
  H  H1020  1  0.858979  0.098253  0.999563  1
  C  C1021  1  0.690875  0.499503  0.092864  1
  C  C1022  1  0.690248  0.499636  0.058236  1
  C  C1023  1  0.690534  0.441154  0.000044  1
  C  C1024  1  0.558363  0.499644  0.190647  1
  C  C1025  1  0.987879  0.252101  0.239145  1
  C  C1026  1  0.593210  0.499368  0.191408  1
  C  C1027  1  0.663342  0.389549  0.000177  1
  C  C1028  1  0.610022  0.499772  0.163557  1
  C  C1029  1  0.642432  0.499005  0.164828  1
  C  C1030  1  0.658362  0.498106  0.192878  1
  C  C1031  1  0.641697  0.497557  0.220835  1
  C  C1032  1  0.609118  0.498403  0.219951  1
  C  C1033  1  0.709885  0.494014  0.206635  1
  C  C1034  1  0.731506  0.286055  0.014810  1
  C  C1035  1  0.514237  0.268080  0.213425  1
  C  C1036  1  0.752102  0.260858  0.012120  1
  C  C1037  1  0.756930  0.467482  0.222850  1
  C  C1038  1  0.777149  0.256934  0.032508  1
  C  C1039  1  0.967491  0.277147  0.243072  1
  C  C1040  1  0.731883  0.470389  0.202489  1
  C  C1041  1  0.719608  0.499298  0.108279  1
  C  C1042  1  0.720769  0.498639  0.140708  1
  C  C1043  1  0.692894  0.497779  0.157514  1
  C  C1044  1  0.664630  0.498750  0.142143  1
  C  C1045  1  0.663070  0.499439  0.109771  1
  Cu  Cu1046  1  0.661980  0.499788  0.000153  1
  Cu  Cu1047  1  0.718555  0.499733  0.000233  1
  H  H1048  1  0.948877  0.281090  0.226190  1
  H  H1049  1  0.773813  0.448868  0.218908  1
  H  H1050  1  0.781092  0.273818  0.051120  1
  H  H1051  1  0.729601  0.453726  0.183397  1
  H  H1052  1  0.741416  0.499704  0.095209  1
  H  H1053  1  0.743393  0.498962  0.152286  1
  H  H1054  1  0.640460  0.499989  0.098140  1
  H  H1055  1  0.640828  0.401364  0.000785  1
  H  H1056  1  0.500429  0.358980  0.098251  1
  H  H1057  1  0.653636  0.496436  0.243246  1
  O  O1058  1  0.544079  0.499658  0.216791  1
  H  H1059  1  0.596227  0.498043  0.241865  1
  H  H1060  1  0.735075  0.302907  0.033540  1
  H  H1061  1  0.532976  0.264516  0.196581  1
  N  N1062  1  0.687787  0.496972  0.187026  1
  O  O1063  1  0.716513  0.499626  0.044211  1
  O  O1064  1  0.663779  0.499732  0.044526  1
  O  O1065  1  0.664054  0.454981  0.000114  1
  O  O1066  1  0.544589  0.499799  0.164140  1
  O  O1067  1  0.716705  0.455387  0.000120  1
  C  C1068  1  0.760856  0.487869  0.247897  1
  H  H1069  1  0.594705  0.258311  0.000102  1
  H  H1070  1  0.597871  0.359260  0.000290  1
  C  C1071  1  0.999504  0.407135  0.309124  1
  C  C1072  1  0.999636  0.441763  0.309752  1
  C  C1073  1  0.941153  0.499954  0.309467  1
  C  C1074  1  0.999647  0.309353  0.441636  1
  O  O1075  1  0.955387  0.499879  0.283295  1
  C  C1076  1  0.999372  0.308592  0.406789  1
  C  C1077  1  0.889548  0.499824  0.336659  1
  C  C1078  1  0.999773  0.336443  0.389978  1
  C  C1079  1  0.999011  0.335171  0.357568  1
  C  C1080  1  0.998115  0.307121  0.341638  1
  C  C1081  1  0.997573  0.279163  0.358303  1
  C  C1082  1  0.998413  0.280048  0.390882  1
  C  C1083  1  0.994026  0.293364  0.290115  1
  C  C1084  1  0.786052  0.485176  0.268493  1
  C  C1085  1  0.768078  0.286576  0.485745  1
  H  H1086  1  0.859259  0.499709  0.402129  1
  C  C1087  1  0.747471  0.261392  0.488457  1
  C  C1088  1  0.722423  0.257462  0.468072  1
  C  C1089  1  0.970400  0.297509  0.268118  1
  C  C1090  1  0.999299  0.391720  0.280392  1
  C  C1091  1  0.998645  0.359290  0.279230  1
  C  C1092  1  0.997801  0.342484  0.307105  1
  C  C1093  1  0.998759  0.357855  0.335369  1
  C  C1094  1  0.999443  0.390228  0.336929  1
  Cu  Cu1095  1  0.999788  0.499846  0.338020  1
  Cu  Cu1096  1  0.999732  0.499766  0.281446  1
  H  H1097  1  0.718478  0.274343  0.449457  1
  H  H1098  1  0.953738  0.316602  0.270401  1
  H  H1099  1  0.999699  0.404790  0.258583  1
  H  H1100  1  0.998967  0.347713  0.256606  1
  H  H1101  1  0.999989  0.401859  0.359539  1
  H  H1102  1  0.901364  0.499220  0.359173  1
  O  O1103  1  0.999659  0.283209  0.455921  1
  H  H1104  1  0.996458  0.256752  0.346364  1
  O  O1105  1  0.999800  0.335860  0.455410  1
  H  H1106  1  0.998058  0.258135  0.403773  1
  H  H1107  1  0.802903  0.466444  0.264925  1
  H  H1108  1  0.764515  0.303418  0.467004  1
  N  N1109  1  0.996992  0.312972  0.312213  1
  O  O1110  1  0.999625  0.455788  0.283486  1
  O  O1111  1  0.999732  0.455473  0.336221  1
  O  O1112  1  0.954980  0.499885  0.335947  1
  H  H1113  1  0.758310  0.499900  0.405295  1
  H  H1114  1  0.858980  0.401750  0.499567  1
  C  C1115  1  0.907136  0.309125  0.500494  1
  C  C1116  1  0.941763  0.309753  0.500363  1
  C  C1117  1  0.999954  0.309467  0.558846  1
  C  C1118  1  0.809354  0.441638  0.500352  1
  O  O1119  1  0.783210  0.455923  0.500341  1
  C  C1120  1  0.808592  0.406791  0.500627  1
  C  C1121  1  0.999826  0.336659  0.610451  1
  C  C1122  1  0.836443  0.389979  0.500221  1
  C  C1123  1  0.835172  0.357569  0.500976  1
  C  C1124  1  0.807122  0.341639  0.501860  1
  C  C1125  1  0.779164  0.358304  0.502423  1
  C  C1126  1  0.780049  0.390883  0.501588  1
  C  C1127  1  0.793364  0.290118  0.505962  1
  C  C1128  1  0.985185  0.268495  0.713952  1
  C  C1129  1  0.786576  0.485766  0.731919  1
  H  H1130  1  0.999710  0.402130  0.640741  1
  C  C1131  1  0.511532  0.252528  0.738607  1
  C  C1132  1  0.531917  0.277576  0.742532  1
  C  C1133  1  0.797509  0.268127  0.529593  1
  C  C1134  1  0.891720  0.280393  0.500700  1
  C  C1135  1  0.859291  0.279231  0.501347  1
  C  C1136  1  0.842484  0.307106  0.502181  1
  C  C1137  1  0.857856  0.335371  0.501230  1
  C  C1138  1  0.890228  0.336930  0.500553  1
  Cu  Cu1139  1  0.999847  0.338020  0.500211  1
  Cu  Cu1140  1  0.999767  0.281446  0.500267  1
  H  H1141  1  0.550529  0.281521  0.725647  1
  H  H1142  1  0.816602  0.270414  0.546255  1
  H  H1143  1  0.904791  0.258584  0.500304  1
  H  H1144  1  0.847713  0.256608  0.501024  1
  H  H1145  1  0.901860  0.359541  0.500010  1
  H  H1146  1  0.999219  0.359173  0.598635  1
  H  H1147  1  0.901749  0.499564  0.641021  1
  H  H1148  1  0.756754  0.346365  0.503541  1
  O  O1149  1  0.999879  0.283295  0.544612  1
  H  H1150  1  0.758136  0.403775  0.501952  1
  H  H1151  1  0.966451  0.264926  0.697104  1
  H  H1152  1  0.803423  0.467029  0.735484  1
  N  N1153  1  0.812973  0.312214  0.502985  1
  O  O1154  1  0.955789  0.283487  0.500374  1
  O  O1155  1  0.955474  0.336221  0.500267  1
  O  O1156  1  0.999886  0.335947  0.545019  1
  O  O1157  1  0.835860  0.455412  0.500199  1
  H  H1158  1  0.999894  0.405294  0.741690  1
  C  C1159  1  0.592478  0.308857  0.999836  1
  C  C1160  1  0.691144  0.499840  0.907522  1
  C  C1161  1  0.500162  0.407523  0.808855  1
  C  C1162  1  0.690425  0.499851  0.942149  1
  C  C1163  1  0.557851  0.309576  0.999849  1
  C  C1164  1  0.500149  0.442149  0.809575  1
  C  C1165  1  0.664549  0.357136  0.999448  1
  C  C1166  1  0.500549  0.335451  0.857135  1
  C  C1167  1  0.642865  0.499462  0.835451  1
  C  C1168  1  0.692566  0.341146  0.998616  1
  C  C1169  1  0.501377  0.307434  0.841145  1
  C  C1170  1  0.658855  0.498647  0.807433  1
  C  C1171  1  0.720558  0.357755  0.998094  1
  C  C1172  1  0.501893  0.279442  0.857754  1
  C  C1173  1  0.642246  0.498111  0.779442  1
  C  C1174  1  0.719739  0.390337  0.998903  1
  C  C1175  1  0.501090  0.280262  0.890336  1
  C  C1176  1  0.609663  0.498905  0.780262  1
  C  C1177  1  0.706231  0.289600  0.994579  1
  C  C1178  1  0.505409  0.293769  0.789599  1
  C  C1179  1  0.710398  0.494604  0.793767  1
  C  C1180  1  0.761391  0.488475  0.752527  1
  C  C1181  1  0.732404  0.470989  0.797924  1
  C  C1182  1  0.529023  0.297925  0.767592  1
  C  C1183  1  0.702076  0.267589  0.970969  1
  C  C1184  1  0.757463  0.468090  0.777575  1
  C  C1185  1  0.607827  0.280089  0.999702  1
  C  C1186  1  0.500296  0.392173  0.780087  1
  C  C1187  1  0.719913  0.499708  0.892172  1
  C  C1188  1  0.640257  0.278851  0.999112  1
  C  C1189  1  0.500881  0.359743  0.778850  1
  C  C1190  1  0.721150  0.499130  0.859743  1
  C  C1191  1  0.657129  0.306687  0.998259  1
  C  C1192  1  0.501720  0.342870  0.806685  1
  C  C1193  1  0.693314  0.498299  0.842869  1
  C  C1194  1  0.641819  0.334986  0.999172  1
  C  C1195  1  0.500821  0.358182  0.834984  1
  C  C1196  1  0.665015  0.499189  0.858181  1
  C  C1197  1  0.609450  0.336622  0.999790  1
  C  C1198  1  0.500207  0.390550  0.836620  1
  C  C1199  1  0.663380  0.499797  0.890550  1
  H  H1200  1  0.774346  0.449477  0.781522  1
  H  H1201  1  0.545693  0.317010  0.769879  1
  H  H1202  1  0.682990  0.269874  0.954299  1
  H  H1203  1  0.730114  0.454319  0.817010  1
  H  H1204  1  0.596817  0.498563  0.758321  1
  O  O1205  1  0.663918  0.499842  0.955786  1
  H  H1206  1  0.501424  0.258322  0.903182  1
  H  H1207  1  0.651783  0.256203  0.999482  1
  H  H1208  1  0.500511  0.348218  0.756201  1
  H  H1209  1  0.743799  0.499502  0.848217  1
  C  C1210  1  0.593696  0.499801  0.808774  1
  O  O1211  1  0.500158  0.455787  0.836082  1
  C  C1212  1  0.500198  0.308774  0.906304  1
  H  H1213  1  0.742947  0.345772  0.997020  1
  H  H1214  1  0.502960  0.257053  0.845771  1
  H  H1215  1  0.654229  0.497041  0.757053  1
  N  N1216  1  0.686654  0.311732  0.997502  1
  N  N1217  1  0.502479  0.313346  0.811731  1
  N  N1218  1  0.688269  0.497545  0.813345  1
  O  O1219  1  0.543753  0.283349  0.999843  1
  O  O1220  1  0.500156  0.456248  0.783348  1
  O  O1221  1  0.716652  0.499844  0.956247  1
  O  O1222  1  0.544214  0.336083  0.999841  1
  C  C1223  1  0.691227  0.406304  0.999802  1
  H  H1224  1  0.741679  0.403183  0.998565  1
  C  C1225  1  0.592865  0.690876  0.000497  1
  C  C1226  1  0.558237  0.690248  0.000364  1
  C  C1227  1  0.500045  0.690534  0.058847  1
  C  C1228  1  0.690647  0.558363  0.000353  1
  O  O1229  1  0.716791  0.544079  0.000341  1
  C  C1230  1  0.691408  0.593210  0.000627  1
  C  C1231  1  0.500181  0.663342  0.110452  1
  C  C1232  1  0.663557  0.610022  0.000225  1
  C  C1233  1  0.664828  0.642432  0.000988  1
  C  C1234  1  0.692878  0.658362  0.001885  1
  C  C1235  1  0.720836  0.641697  0.002427  1
  C  C1236  1  0.719951  0.609118  0.001586  1
  C  C1237  1  0.706634  0.709885  0.005977  1
  C  C1238  1  0.514813  0.731506  0.213949  1
  C  C1239  1  0.713422  0.514233  0.231919  1
  H  H1240  1  0.500295  0.597871  0.140741  1
  C  C1241  1  0.988454  0.747471  0.238609  1
  C  C1242  1  0.968069  0.722423  0.242535  1
  C  C1243  1  0.702490  0.731876  0.029609  1
  C  C1244  1  0.608280  0.719609  0.000704  1
  C  C1245  1  0.640709  0.720770  0.001358  1
  C  C1246  1  0.657516  0.692895  0.002200  1
  C  C1247  1  0.642144  0.664631  0.001241  1
  C  C1248  1  0.609772  0.663071  0.000556  1
  Cu  Cu1249  1  0.500154  0.661981  0.000212  1
  Cu  Cu1250  1  0.500233  0.718555  0.000268  1
  H  H1251  1  0.949457  0.718478  0.225650  1
  H  H1252  1  0.683398  0.729588  0.046272  1
  H  H1253  1  0.595210  0.741417  0.000305  1
  H  H1254  1  0.652287  0.743393  0.001038  1
  H  H1255  1  0.598140  0.640461  0.000009  1
  H  H1256  1  0.500789  0.640828  0.098637  1
  H  H1257  1  0.598252  0.500432  0.141020  1
  H  H1258  1  0.743247  0.653636  0.003542  1
  O  O1259  1  0.500119  0.716706  0.044613  1
  H  H1260  1  0.741865  0.596227  0.001940  1
  H  H1261  1  0.533544  0.735075  0.197097  1
  H  H1262  1  0.696573  0.532968  0.235483  1
  N  N1263  1  0.687027  0.687787  0.003009  1
  O  O1264  1  0.544211  0.716514  0.000375  1
  O  O1265  1  0.544526  0.663780  0.000268  1
  O  O1266  1  0.500115  0.664054  0.045020  1
  O  O1267  1  0.664140  0.544589  0.000200  1
  H  H1268  1  0.500098  0.594704  0.241689  1
  C  C1269  1  0.808856  0.500163  0.407522  1
  C  C1270  1  0.999835  0.592477  0.308857  1
  C  C1271  1  0.907522  0.691145  0.499837  1
  C  C1272  1  0.809575  0.500152  0.442149  1
  C  C1273  1  0.942149  0.690426  0.499850  1
  C  C1274  1  0.999849  0.557850  0.309576  1
  C  C1275  1  0.835451  0.642866  0.499455  1
  C  C1276  1  0.999448  0.664548  0.357136  1
  C  C1277  1  0.857135  0.500545  0.335451  1
  C  C1278  1  0.807434  0.658856  0.498631  1
  C  C1279  1  0.998615  0.692565  0.341146  1
  C  C1280  1  0.841145  0.501370  0.307434  1
  C  C1281  1  0.779442  0.642247  0.498088  1
  C  C1282  1  0.998094  0.720558  0.357755  1
  C  C1283  1  0.857754  0.501894  0.279442  1
  C  C1284  1  0.780262  0.609665  0.498894  1
  C  C1285  1  0.998902  0.719738  0.390337  1
  C  C1286  1  0.890337  0.501092  0.280262  1
  C  C1287  1  0.793768  0.710400  0.494584  1
  C  C1288  1  0.994578  0.706230  0.289601  1
  C  C1289  1  0.789600  0.505405  0.293769  1
  C  C1290  1  0.738607  0.511528  0.252527  1
  C  C1291  1  0.970963  0.702075  0.267594  1
  C  C1292  1  0.797924  0.732412  0.470973  1
  C  C1293  1  0.767592  0.529019  0.297924  1
  C  C1294  1  0.742532  0.531913  0.277575  1
  C  C1295  1  0.892173  0.719913  0.499702  1
  C  C1296  1  0.999699  0.607827  0.280088  1
  C  C1297  1  0.780087  0.500296  0.392173  1
  C  C1298  1  0.859743  0.721150  0.499114  1
  C  C1299  1  0.999110  0.640256  0.278852  1
  C  C1300  1  0.778850  0.500879  0.359743  1
  C  C1301  1  0.842871  0.693315  0.498268  1
  C  C1302  1  0.998263  0.657129  0.306687  1
  C  C1303  1  0.806686  0.501717  0.342870  1
  C  C1304  1  0.858181  0.665016  0.499178  1
  C  C1305  1  0.999174  0.641818  0.334986  1
  C  C1306  1  0.834984  0.500819  0.358181  1
  C  C1307  1  0.890550  0.663380  0.499793  1
  C  C1308  1  0.999791  0.609449  0.336622  1
  C  C1309  1  0.836620  0.500206  0.390550  1
  H  H1310  1  0.725647  0.550524  0.281520  1
  H  H1311  1  0.769879  0.545689  0.317009  1
  H  H1312  1  0.954293  0.682989  0.269882  1
  H  H1313  1  0.817010  0.730126  0.454303  1
  H  H1314  1  0.903183  0.501430  0.258321  1
  O  O1315  1  0.836082  0.500160  0.455786  1
  H  H1316  1  0.998564  0.741678  0.403183  1
  H  H1317  1  0.848218  0.743799  0.499481  1
  H  H1318  1  0.999477  0.651782  0.256203  1
  H  H1319  1  0.756201  0.500509  0.348217  1
  C  C1320  1  0.906304  0.500197  0.308774  1
  O  O1321  1  0.999841  0.544213  0.336083  1
  C  C1322  1  0.999801  0.691226  0.406305  1
  H  H1323  1  0.757054  0.654230  0.497007  1
  H  H1324  1  0.997021  0.742947  0.345772  1
  H  H1325  1  0.845772  0.502963  0.257052  1
  N  N1326  1  0.813346  0.688270  0.497510  1
  N  N1327  1  0.997503  0.686653  0.311732  1
  N  N1328  1  0.811731  0.502475  0.313345  1
  O  O1329  1  0.956247  0.716652  0.499844  1
  O  O1330  1  0.999843  0.543752  0.283349  1
  O  O1331  1  0.783349  0.500158  0.456247  1
  O  O1332  1  0.955786  0.663919  0.499842  1
  C  C1333  1  0.808774  0.593697  0.499801  1
  H  H1334  1  0.758322  0.596819  0.498547  1
  C  C1335  1  0.809125  0.500499  0.592864  1
  C  C1336  1  0.809753  0.500365  0.558236  1
  C  C1337  1  0.809467  0.558848  0.500044  1
  C  C1338  1  0.941637  0.500354  0.690647  1
  C  C1339  1  0.512136  0.747897  0.739145  1
  C  C1340  1  0.906790  0.500633  0.691408  1
  C  C1341  1  0.836658  0.610453  0.500181  1
  C  C1342  1  0.889978  0.500225  0.663557  1
  C  C1343  1  0.857568  0.500990  0.664829  1
  C  C1344  1  0.841638  0.501883  0.692878  1
  C  C1345  1  0.858303  0.502446  0.720835  1
  C  C1346  1  0.890882  0.501603  0.719951  1
  C  C1347  1  0.790116  0.505985  0.706635  1
  C  C1348  1  0.768494  0.713948  0.514815  1
  C  C1349  1  0.985763  0.731921  0.713422  1
  C  C1350  1  0.747898  0.739144  0.512125  1
  C  C1351  1  0.722852  0.743068  0.532513  1
  C  C1352  1  0.532523  0.722850  0.743071  1
  C  C1353  1  0.743075  0.532523  0.722850  1
  C  C1354  1  0.768121  0.529612  0.702489  1
  C  C1355  1  0.780392  0.500706  0.608279  1
  C  C1356  1  0.779231  0.501363  0.640708  1
  C  C1357  1  0.807106  0.502214  0.657514  1
  C  C1358  1  0.835370  0.501245  0.642143  1
  C  C1359  1  0.836930  0.500559  0.609771  1
  Cu  Cu1360  1  0.838020  0.500213  0.500153  1
  Cu  Cu1361  1  0.781446  0.500269  0.500233  1
  H  H1362  1  0.726194  0.551140  0.718907  1
  H  H1363  1  0.718909  0.726184  0.551125  1
  H  H1364  1  0.551138  0.718907  0.726190  1
  H  H1365  1  0.770406  0.546275  0.683396  1
  H  H1366  1  0.758584  0.500306  0.595209  1
  H  H1367  1  0.756607  0.501044  0.652286  1
  H  H1368  1  0.859540  0.500010  0.598140  1
  H  H1369  1  0.859173  0.598638  0.500787  1
  H  H1370  1  0.999561  0.641022  0.598253  1
  H  H1371  1  0.846364  0.503573  0.743246  1
  O  O1372  1  0.955921  0.500342  0.716791  1
  H  H1373  1  0.903773  0.501968  0.741865  1
  H  H1374  1  0.764925  0.697094  0.533545  1
  H  H1375  1  0.967027  0.735484  0.696575  1
  N  N1376  1  0.812214  0.503022  0.687026  1
  O  O1377  1  0.783487  0.500376  0.544211  1
  O  O1378  1  0.836221  0.500269  0.544526  1
  O  O1379  1  0.835947  0.545021  0.500114  1
  O  O1380  1  0.955411  0.500200  0.664140  1
  O  O1381  1  0.783295  0.544614  0.500120  1
  C  C1382  1  0.739146  0.512137  0.747897  1
  H  H1383  1  0.905295  0.741691  0.500099  1
  H  H1384  1  0.902129  0.640742  0.500295  1
  C  C1385  1  0.500498  0.592865  0.809125  1
  C  C1386  1  0.500365  0.558237  0.809753  1
  C  C1387  1  0.558847  0.500045  0.809467  1
  C  C1388  1  0.500355  0.690647  0.941637  1
  O  O1389  1  0.544613  0.500120  0.783295  1
  C  C1390  1  0.500632  0.691408  0.906790  1
  C  C1391  1  0.610452  0.500178  0.836659  1
  C  C1392  1  0.500227  0.663557  0.889978  1
  C  C1393  1  0.500995  0.664829  0.857568  1
  C  C1394  1  0.501895  0.692878  0.841639  1
  C  C1395  1  0.502443  0.720836  0.858303  1
  C  C1396  1  0.501597  0.719952  0.890882  1
  C  C1397  1  0.505989  0.706635  0.790116  1
  C  C1398  1  0.713951  0.514835  0.768493  1
  C  C1399  1  0.731919  0.713427  0.985759  1
  H  H1400  1  0.640742  0.500290  0.902130  1
  C  C1401  1  0.752526  0.738613  0.988470  1
  C  C1402  1  0.777574  0.742543  0.968085  1
  C  C1403  1  0.529614  0.702489  0.768119  1
  C  C1404  1  0.500703  0.608280  0.780393  1
  C  C1405  1  0.501363  0.640709  0.779231  1
  C  C1406  1  0.502222  0.657515  0.807106  1
  C  C1407  1  0.501250  0.642144  0.835370  1
  C  C1408  1  0.500561  0.609772  0.836930  1
  Cu  Cu1409  1  0.500212  0.500153  0.838020  1
  Cu  Cu1410  1  0.500268  0.500233  0.781446  1
  H  H1411  1  0.781519  0.725663  0.949469  1
  H  H1412  1  0.546277  0.683397  0.770402  1
  H  H1413  1  0.500298  0.595210  0.758584  1
  H  H1414  1  0.501041  0.652287  0.756608  1
  H  H1415  1  0.500011  0.598140  0.859541  1
  H  H1416  1  0.598636  0.500777  0.859173  1
  O  O1417  1  0.500341  0.716791  0.955922  1
  H  H1418  1  0.503565  0.743246  0.846365  1
  O  O1419  1  0.500200  0.664140  0.955411  1
  H  H1420  1  0.501956  0.741865  0.903774  1
  H  H1421  1  0.697102  0.533568  0.764923  1
  H  H1422  1  0.735482  0.696585  0.967018  1
  N  N1423  1  0.503029  0.687026  0.812214  1
  O  O1424  1  0.500375  0.544211  0.783487  1
  O  O1425  1  0.500269  0.544526  0.836222  1
  O  O1426  1  0.545020  0.500114  0.835946  1
  H  H1427  1  0.741690  0.500101  0.905295  1
  H  H1428  1  0.641020  0.598252  0.999567  1
  C  C1429  1  0.809125  0.999507  0.092864  1
  C  C1430  1  0.809752  0.999639  0.058236  1
  C  C1431  1  0.809467  0.941156  0.000046  1
  C  C1432  1  0.941636  0.999647  0.190648  1
  C  C1433  1  0.512121  0.752102  0.239145  1
  C  C1434  1  0.906789  0.999370  0.191409  1
  C  C1435  1  0.836659  0.889550  0.000183  1
  C  C1436  1  0.889978  0.999776  0.163557  1
  C  C1437  1  0.857568  0.999019  0.164829  1
  C  C1438  1  0.841637  0.998134  0.192878  1
  C  C1439  1  0.858302  0.997572  0.220836  1
  C  C1440  1  0.890881  0.998407  0.219952  1
  C  C1441  1  0.790116  0.994036  0.206636  1
  C  C1442  1  0.768494  0.786049  0.014835  1
  C  C1443  1  0.985745  0.768079  0.213424  1
  C  C1444  1  0.747897  0.760854  0.012135  1
  C  C1445  1  0.743078  0.967492  0.222853  1
  C  C1446  1  0.532507  0.777149  0.243071  1
  C  C1447  1  0.722852  0.756922  0.032523  1
  C  C1448  1  0.768124  0.970405  0.202491  1
  C  C1449  1  0.780392  0.999302  0.108279  1
  C  C1450  1  0.779230  0.998653  0.140709  1
  C  C1451  1  0.807105  0.997811  0.157515  1
  C  C1452  1  0.835369  0.998766  0.142144  1
  C  C1453  1  0.836930  0.999446  0.109772  1
  Cu  Cu1454  1  0.838020  0.999790  0.000153  1
  Cu  Cu1455  1  0.781445  0.999734  0.000233  1
  H  H1456  1  0.551122  0.781092  0.226189  1
  H  H1457  1  0.718910  0.773799  0.051142  1
  H  H1458  1  0.726199  0.948874  0.218911  1
  H  H1459  1  0.770410  0.953743  0.183398  1
  H  H1460  1  0.758583  0.999700  0.095209  1
  H  H1461  1  0.756607  0.998975  0.152286  1
  H  H1462  1  0.859540  0.999989  0.098140  1
  H  H1463  1  0.859173  0.901366  0.000782  1
  H  H1464  1  0.999571  0.858979  0.098253  1
  H  H1465  1  0.846363  0.996452  0.243247  1
  O  O1466  1  0.955921  0.999659  0.216791  1
  H  H1467  1  0.903772  0.998043  0.241865  1
  H  H1468  1  0.764925  0.802895  0.033571  1
  H  H1469  1  0.967008  0.764515  0.196578  1
  N  N1470  1  0.812212  0.997007  0.187027  1
  O  O1471  1  0.783486  0.999628  0.044211  1
  O  O1472  1  0.836221  0.999735  0.044526  1
  O  O1473  1  0.835946  0.954983  0.000115  1
  O  O1474  1  0.955410  0.999800  0.164141  1
  O  O1475  1  0.783295  0.955389  0.000120  1
  C  C1476  1  0.739148  0.987878  0.247900  1
  H  H1477  1  0.905294  0.758311  0.000099  1
  H  H1478  1  0.902130  0.859260  0.000293  1
  C  C1479  1  0.500496  0.907136  0.309124  1
  C  C1480  1  0.500363  0.941764  0.309752  1
  C  C1481  1  0.558846  0.999956  0.309467  1
  C  C1482  1  0.500356  0.809354  0.441637  1
  O  O1483  1  0.544612  0.999881  0.283295  1
  C  C1484  1  0.500632  0.808593  0.406790  1
  C  C1485  1  0.610451  0.999827  0.336659  1
  C  C1486  1  0.500229  0.836444  0.389978  1
  C  C1487  1  0.500989  0.835172  0.357568  1
  C  C1488  1  0.501883  0.807122  0.341638  1
  C  C1489  1  0.502431  0.779164  0.358303  1
  C  C1490  1  0.501592  0.780049  0.390882  1
  C  C1491  1  0.505974  0.793365  0.290116  1
  C  C1492  1  0.713952  0.985182  0.268495  1
  C  C1493  1  0.731920  0.786581  0.485765  1
  H  H1494  1  0.640741  0.999711  0.402130  1
  C  C1495  1  0.752528  0.761395  0.488468  1
  C  C1496  1  0.777576  0.757472  0.468083  1
  C  C1497  1  0.529598  0.797511  0.268118  1
  C  C1498  1  0.500701  0.891721  0.280392  1
  C  C1499  1  0.501354  0.859291  0.279230  1
  C  C1500  1  0.502199  0.842485  0.307105  1
  C  C1501  1  0.501241  0.857856  0.335369  1
  C  C1502  1  0.500557  0.890229  0.336929  1
  Cu  Cu1503  1  0.500211  0.999847  0.338019  1
  Cu  Cu1504  1  0.500267  0.999768  0.281445  1
  H  H1505  1  0.781522  0.774359  0.449473  1
  H  H1506  1  0.546261  0.816603  0.270401  1
  H  H1507  1  0.500301  0.904791  0.258583  1
  H  H1508  1  0.501032  0.847714  0.256607  1
  H  H1509  1  0.500012  0.901860  0.359539  1
  H  H1510  1  0.598635  0.999223  0.359173  1
  O  O1511  1  0.500343  0.783210  0.455921  1
  H  H1512  1  0.503548  0.756754  0.346365  1
  O  O1513  1  0.500202  0.835861  0.455411  1
  H  H1514  1  0.501950  0.758136  0.403773  1
  H  H1515  1  0.697104  0.966447  0.264926  1
  H  H1516  1  0.735484  0.803430  0.467031  1
  N  N1517  1  0.503007  0.812973  0.312213  1
  O  O1518  1  0.500374  0.955789  0.283486  1
  O  O1519  1  0.500268  0.955474  0.336221  1
  O  O1520  1  0.545018  0.999887  0.335946  1
  H  H1521  1  0.741689  0.999904  0.405295  1
  H  H1522  1  0.641021  0.901749  0.499563  1
  C  C1523  1  0.592865  0.809125  0.500498  1
  C  C1524  1  0.558237  0.809753  0.500365  1
  C  C1525  1  0.500044  0.809467  0.558847  1
  C  C1526  1  0.690647  0.941637  0.500353  1
  O  O1527  1  0.716791  0.955922  0.500341  1
  C  C1528  1  0.691408  0.906790  0.500628  1
  C  C1529  1  0.500178  0.836659  0.610452  1
  C  C1530  1  0.663557  0.889978  0.500224  1
  C  C1531  1  0.664829  0.857568  0.500992  1
  C  C1532  1  0.692878  0.841639  0.501892  1
  C  C1533  1  0.720836  0.858304  0.502440  1
  C  C1534  1  0.719952  0.890883  0.501594  1
  C  C1535  1  0.706636  0.790116  0.505985  1
  C  C1536  1  0.514831  0.768493  0.713949  1
  C  C1537  1  0.713421  0.985763  0.731921  1
  H  H1538  1  0.500291  0.902129  0.640741  1
  C  C1539  1  0.988469  0.752528  0.738608  1
  C  C1540  1  0.968083  0.777576  0.742534  1
  C  C1541  1  0.702491  0.768116  0.529607  1
  C  C1542  1  0.608280  0.780393  0.500703  1
  C  C1543  1  0.640710  0.779231  0.501362  1
  C  C1544  1  0.657515  0.807106  0.502220  1
  C  C1545  1  0.642144  0.835370  0.501248  1
  C  C1546  1  0.609772  0.836930  0.500560  1
  Cu  Cu1547  1  0.500154  0.838020  0.500212  1
  Cu  Cu1548  1  0.500234  0.781446  0.500268  1
  H  H1549  1  0.949472  0.781522  0.725649  1
  H  H1550  1  0.683398  0.770397  0.546271  1
  H  H1551  1  0.595210  0.758584  0.500299  1
  H  H1552  1  0.652287  0.756608  0.501040  1
  H  H1553  1  0.598141  0.859541  0.500010  1
  H  H1554  1  0.500779  0.859173  0.598636  1
  H  H1555  1  0.598252  0.999561  0.641022  1
  H  H1556  1  0.743247  0.846366  0.503563  1
  O  O1557  1  0.500120  0.783295  0.544613  1
  H  H1558  1  0.741865  0.903774  0.501952  1
  H  H1559  1  0.533563  0.764924  0.697099  1
  H  H1560  1  0.696573  0.967028  0.735485  1
  N  N1561  1  0.687027  0.812214  0.503027  1
  O  O1562  1  0.544212  0.783487  0.500375  1
  O  O1563  1  0.544527  0.836222  0.500269  1
  O  O1564  1  0.500114  0.835946  0.545020  1
  O  O1565  1  0.664140  0.955411  0.500199  1
  H  H1566  1  0.500103  0.905295  0.741690  1
  C  C1567  1  0.907522  0.808857  0.999841  1
  C  C1568  1  0.999839  0.907522  0.808857  1
  C  C1569  1  0.808856  0.999838  0.907522  1
  C  C1570  1  0.809575  0.999851  0.942149  1
  C  C1571  1  0.942148  0.809575  0.999852  1
  C  C1572  1  0.999850  0.942149  0.809576  1
  C  C1573  1  0.835451  0.857137  0.999466  1
  C  C1574  1  0.999452  0.835451  0.857136  1
  C  C1575  1  0.857136  0.999452  0.835451  1
  C  C1576  1  0.807433  0.841147  0.998650  1
  C  C1577  1  0.998626  0.807434  0.841147  1
  C  C1578  1  0.841147  0.998625  0.807434  1
  C  C1579  1  0.779441  0.857756  0.998114  1
  C  C1580  1  0.998105  0.779442  0.857756  1
  C  C1581  1  0.857755  0.998105  0.779442  1
  C  C1582  1  0.780262  0.890339  0.998910  1
  C  C1583  1  0.998906  0.780262  0.890338  1
  C  C1584  1  0.890338  0.998908  0.780262  1
  C  C1585  1  0.793766  0.789604  0.994604  1
  C  C1586  1  0.994592  0.793768  0.789601  1
  C  C1587  1  0.789601  0.994589  0.793768  1
  C  C1588  1  0.738607  0.988468  0.752528  1
  C  C1589  1  0.767591  0.970977  0.797926  1
  C  C1590  1  0.797923  0.767602  0.970985  1
  C  C1591  1  0.970978  0.797924  0.767594  1
  C  C1592  1  0.742532  0.968084  0.777577  1
  C  C1593  1  0.892171  0.780088  0.999708  1
  C  C1594  1  0.999705  0.892172  0.780088  1
  C  C1595  1  0.780088  0.999708  0.892172  1
  C  C1596  1  0.859742  0.778852  0.999129  1
  C  C1597  1  0.999121  0.859743  0.778852  1
  C  C1598  1  0.778851  0.999123  0.859743  1
  C  C1599  1  0.842869  0.806688  0.998299  1
  C  C1600  1  0.998281  0.842870  0.806687  1
  C  C1601  1  0.806686  0.998274  0.842870  1
  C  C1602  1  0.858181  0.834986  0.999191  1
  C  C1603  1  0.999180  0.858181  0.834986  1
  C  C1604  1  0.834985  0.999178  0.858181  1
  C  C1605  1  0.890550  0.836622  0.999799  1
  C  C1606  1  0.999793  0.890550  0.836621  1
  C  C1607  1  0.836621  0.999791  0.890550  1
  H  H1608  1  0.725645  0.949474  0.781524  1
  H  H1609  1  0.817008  0.769894  0.954315  1
  H  H1610  1  0.954307  0.817010  0.769882  1
  H  H1611  1  0.769878  0.954308  0.817011  1
  H  H1612  1  0.903184  0.998572  0.758322  1
  O  O1613  1  0.836082  0.999843  0.955786  1
  H  H1614  1  0.998569  0.758321  0.903184  1
  H  H1615  1  0.848215  0.756203  0.999499  1
  H  H1616  1  0.999490  0.848217  0.756203  1
  H  H1617  1  0.756202  0.999495  0.848216  1
  C  C1618  1  0.906305  0.999803  0.808774  1
  O  O1619  1  0.999842  0.955786  0.836083  1
  C  C1620  1  0.999801  0.808774  0.906305  1
  H  H1621  1  0.757052  0.845773  0.997044  1
  H  H1622  1  0.997036  0.757052  0.845773  1
  H  H1623  1  0.845773  0.997036  0.757053  1
  N  N1624  1  0.813345  0.811733  0.997546  1
  N  N1625  1  0.997523  0.813345  0.811732  1
  N  N1626  1  0.811732  0.997520  0.813346  1
  O  O1627  1  0.956246  0.783349  0.999845  1
  O  O1628  1  0.999844  0.956247  0.783349  1
  O  O1629  1  0.783348  0.999845  0.956247  1
  O  O1630  1  0.955786  0.836082  0.999844  1
  C  C1631  1  0.808774  0.906306  0.999806  1
  H  H1632  1  0.758321  0.903185  0.998568  1
