# Supplementary material for: Towards general network architecture design criteria for negative gas adsorption transitions in ultraporous frameworks
Source: Nat Commun. 2019 Aug 12;10:3632. doi: 10.1038/s41467-019-11565-3 (PMC6690989; doi:10.1038/s41467-019-11565-3)
Supplement: Supplementary file 3 — Supplementary Data 1 [file 41467_2019_11565_MOESM3_ESM.zip › MOF-FF optimized simulated structures/DUT-48cp_mofff.cif]

# generated using pymatgen
_publ_contact_author_name            Stefan Kaskel  
_publ_contact_author_address         Faculty of Chemistry and Food Chemistry, TU Dresden, Bergstrasse 66, 01062 Dresden, Germany
_publ_contact_author_email           stefan.kaskel@tu-dresden.de
_publ_contact_author_fax             +49 351 463-37287
_publ_contact_author_phone           +49 351 463-35955

data_DUT-48cp
_symmetry_space_group_name_H-M   'P 1'
_cell_length_a   32.94325000
_cell_length_b   32.94325000
_cell_length_c   32.94325000
_cell_angle_alpha   90.00000000
_cell_angle_beta   90.00000000
_cell_angle_gamma   90.00000000
_symmetry_Int_Tables_number   1
_chemical_formula_structural   CuH8C17NO4
_chemical_formula_sum   'Cu48 H384 C816 N48 O192'
_cell_volume   35751.9164029
_cell_formula_units_Z   48
loop_
 _symmetry_equiv_pos_site_id
 _symmetry_equiv_pos_as_xyz
  1  'x, y, z'
loop_
 _atom_site_type_symbol
 _atom_site_label
 _atom_site_symmetry_multiplicity
 _atom_site_fract_x
 _atom_site_fract_y
 _atom_site_fract_z
 _atom_site_occupancy
  C  C1  1  0.270105  0.075473  0.077840  1
  C  C2  1  0.306769  0.081852  0.097400  1
  C  C3  1  0.353001  0.140723  0.138922  1
  C  C4  1  0.318830  0.056528  0.129328  1
  C  C5  1  0.302753  0.127496  0.051670  1
  C  C6  1  0.353449  0.132595  0.097088  1
  H  H7  1  0.379657  0.174121  0.188351  1
  H  H8  1  0.067803  0.213786  0.048160  1
  H  H9  1  0.348179  0.060521  0.144338  1
  H  H10  1  0.214569  0.040783  0.074635  1
  H  H11  1  0.387010  0.141290  0.040880  1
  C  C12  1  0.292686  0.025589  0.142026  1
  H  H13  1  0.035191  0.066584  0.224699  1
  C  C14  1  0.109718  0.014918  0.246024  1
  C  C15  1  0.408832  0.187719  0.130794  1
  C  C16  1  0.497725  0.203023  0.125040  1
  C  C17  1  0.243665  0.044832  0.090159  1
  C  C18  1  0.465149  0.227857  0.136146  1
  H  H19  1  0.329715  0.127805  0.158786  1
  H  H20  1  0.210228  0.095064  0.018543  1
  H  H21  1  0.396084  0.063147  0.206397  1
  C  C22  1  0.411638  0.177010  0.089692  1
  C  C23  1  0.387765  0.036817  0.224888  1
  C  C24  1  0.407534  0.250506  0.154143  1
  H  H25  1  0.346293  0.228890  0.169207  1
  C  C26  1  0.237591  0.113840  0.020106  1
  N  N27  1  0.427920  0.218854  0.143523  1
  C  C28  1  0.255108  0.020065  0.122708  1
  H  H29  1  0.434001  0.191423  0.069761  1
  C  C30  1  0.384420  0.149133  0.073067  1
  N  N31  1  0.324149  0.112891  0.081164  1
  H  H32  1  0.334607  0.181225  0.028793  1
  C  C33  1  0.267656  0.104508  0.048398  1
  C  C34  1  0.380873  0.167739  0.155767  1
  C  C35  1  0.307933  0.161618  0.026608  1
  H  H36  1  0.090903  0.013418  0.218695  1
  C  C37  1  0.014712  0.235348  0.123170  1
  H  H38  1  0.495938  0.153362  0.190991  1
  H  H39  1  0.012338  0.208614  0.103606  1
  H  H40  1  0.493663  0.170252  0.121532  1
  C  C41  1  0.082179  0.243542  0.051574  1
  H  H42  1  0.301709  0.006163  0.167405  1
  C  C43  1  0.383469  -0.001248  0.206346  1
  H  H44  1  0.388014  -0.004540  0.173587  1
  C  C45  1  0.478923  0.246221  0.349454  1
  H  H46  1  0.367298  0.010346  0.323552  1
  C  C47  1  0.157689  0.021212  0.316198  1
  C  C48  1  0.246578  0.139373  0.415191  1
  C  C49  1  0.371808  0.007273  0.290769  1
  C  C50  1  0.183320  0.119292  0.420345  1
  H  H51  1  0.185205  0.057829  0.444283  1
  C  C52  1  0.318657  0.151591  0.421714  1
  H  H53  1  0.123255  0.151502  0.342745  1
  H  H54  1  0.345689  0.154895  0.440765  1
  C  C55  1  0.171283  0.078575  0.422378  1
  C  C56  1  0.280745  0.143708  0.439365  1
  O  O57  1  0.361632  0.171934  0.322124  1
  N  N58  1  0.215855  0.130796  0.437804  1
  C  C59  1  0.049581  0.120894  0.329299  1
  C  C60  1  0.163797  0.145680  0.393295  1
  H  H61  1  0.223142  0.137183  0.352936  1
  H  H62  1  0.288641  0.152325  0.321893  1
  C  C63  1  0.267522  0.137092  0.478314  1
  C  C64  1  0.286644  0.150429  0.354996  1
  C  C65  1  0.099919  0.042316  0.276787  1
  O  O66  1  0.462123  0.176482  0.357073  1
  C  C67  1  0.321387  0.153897  0.379172  1
  C  C68  1  0.226183  0.129028  0.475408  1
  H  H69  1  0.134253  0.031516  0.396066  1
  C  C70  1  0.249272  0.141992  0.372803  1
  H  H71  1  0.059822  0.208488  0.390219  1
  Cu  Cu72  1  0.406210  0.163564  0.285807  1
  C  C73  1  0.392092  0.080217  0.287400  1
  O  O74  1  0.431932  0.211692  0.306169  1
  C  C75  1  0.070036  0.070763  0.280034  1
  C  C76  1  0.479983  0.127934  0.267972  1
  O  O77  1  0.410360  0.078825  0.321804  1
  C  C78  1  0.076064  0.089977  0.316976  1
  C  C79  1  0.361144  0.155809  0.357645  1
  H  H80  1  0.171793  0.177949  0.392598  1
  C  C81  1  0.142875  0.063598  0.394617  1
  H  H82  1  0.053235  0.135944  0.358674  1
  O  O83  1  0.391775  0.139011  0.374698  1
  C  C84  1  0.126969  0.088924  0.364223  1
  C  C85  1  0.135876  0.130577  0.365244  1
  Cu  Cu86  1  0.437526  0.126371  0.341539  1
  C  C87  1  0.017807  0.132418  0.303430  1
  C  C88  1  0.122941  0.045576  0.311831  1
  C  C89  1  0.034452  0.227972  0.381277  1
  O  O90  1  0.481239  0.115870  0.304989  1
  C  C91  1  0.455852  0.209193  0.336810  1
  N  N92  1  0.107590  0.074163  0.334028  1
  O  O93  1  0.383012  0.113075  0.268560  1
  H  H94  1  0.177408  0.023432  0.342786  1
  C  C95  1  0.012697  0.113347  0.265641  1
  C  C96  1  0.382864  0.040780  0.267075  1
  C  C97  1  0.038783  0.082040  0.253877  1
  O  O98  1  0.146265  0.250784  0.455889  1
  O  O99  1  0.452988  0.152072  0.253593  1
  H  H100  1  -0.002798  0.156703  0.312750  1
  H  H101  1  0.439355  0.153403  0.661794  1
  C  C102  1  0.264456  0.126123  0.550562  1
  H  H103  1  0.131462  0.147233  0.559776  1
  C  C104  1  0.222239  0.120626  0.547986  1
  C  C105  1  0.116142  0.176244  0.554692  1
  C  C106  1  0.285778  0.115229  0.589094  1
  C  C107  1  0.435684  0.218339  0.651248  1
  C  C108  1  0.124804  0.092099  0.690032  1
  N  N109  1  0.138962  0.073435  0.720852  1
  C  C110  1  0.334127  0.036954  0.710186  1
  C  C111  1  0.020144  0.194373  0.665073  1
  O  O112  1  0.303559  0.060600  0.715127  1
  N  N113  1  0.072110  0.174930  0.614651  1
  C  C114  1  0.065549  0.116007  0.653365  1
  H  H115  1  0.032993  0.113559  0.647203  1
  H  H116  1  0.204349  0.114507  0.575316  1
  C  C117  1  0.131006  0.147100  0.641513  1
  H  H118  1  0.154825  0.157165  0.731160  1
  C  C119  1  0.473222  0.231855  0.639082  1
  O  O120  1  0.267342  0.121674  0.622819  1
  C  C121  1  0.038069  0.230368  0.603990  1
  C  C122  1  0.043270  0.197175  0.629337  1
  H  H123  1  0.319722  0.142211  0.517927  1
  C  C124  1  0.135196  0.035559  0.729705  1
  Cu  Cu125  1  0.339338  0.064657  0.630101  1
  C  C126  1  0.419788  0.180264  0.661716  1
  C  C127  1  0.107112  0.237614  0.514690  1
  C  C128  1  0.148877  0.119979  0.668756  1
  H  H129  1  0.150259  0.170101  0.627200  1
  C  C130  1  0.287116  0.136118  0.515921  1
  C  C131  1  0.086125  0.190080  0.581403  1
  H  H132  1  0.181593  0.121739  0.674384  1
  C  C133  1  0.265466  0.021894  0.627866  1
  O  O134  1  0.354420  0.034107  0.677036  1
  C  C135  1  0.088889  0.146454  0.634926  1
  O  O136  1  0.320827  0.135122  0.684331  1
  H  H137  1  0.023941  0.169203  0.686369  1
  O  O138  1  0.250842  0.047567  0.653263  1
  C  C139  1  0.083301  0.089184  0.681010  1
  O  O140  1  0.320290  0.097435  0.585933  1
  C  C141  1  0.378003  0.176994  0.669904  1
  Cu  Cu142  1  0.283822  0.092301  0.670383  1
  C  C143  1  0.356285  0.137207  0.668174  1
  C  C144  1  0.065703  0.225963  0.573448  1
  O  O145  1  0.372997  0.108360  0.648150  1
  H  H146  1  0.321811  0.209722  0.681196  1
  C  C147  1  0.203012  0.120944  0.510055  1
  H  H148  1  0.063992  0.067116  0.696670  1
  C  C149  1  0.353844  0.211819  0.672622  1
  C  C150  1  0.126351  0.200094  0.521031  1
  O  O151  1  0.302081  0.022745  0.614552  1
  C  C152  1  0.369629  0.249346  0.661180  1
  C  C153  1  0.346831  0.010471  0.744861  1
  H  H154  1  0.118386  0.005977  0.673102  1
  H  H155  1  0.170412  0.115022  0.507667  1
  C  C156  1  0.124708  0.002248  0.705500  1
  C  C157  1  0.075541  0.250121  0.540155  1
  H  H158  1  0.150012  0.189537  0.500279  1
  H  H159  1  0.188377  0.004026  0.652975  1
  C  C160  1  0.151788  0.068565  0.785500  1
  H  H161  1  0.282321  0.197956  0.978545  1
  Cu  Cu162  1  0.165827  0.214600  0.918669  1
  C  C163  1  0.159563  0.083939  0.824365  1
  C  C164  1  0.126942  0.229183  0.991628  1
  O  O165  1  0.080855  0.178228  0.916363  1
  C  C166  1  0.149535  0.094286  0.752246  1
  C  C167  1  0.164012  0.126020  0.829076  1
  C  C168  1  0.143148  0.030630  0.770813  1
  H  H169  1  0.160460  0.063705  0.850708  1
  O  O170  1  0.212264  0.192811  0.946609  1
  C  C171  1  0.083188  0.212685  0.898411  1
  C  C172  1  0.164939  0.151597  0.795123  1
  H  H173  1  0.014515  0.173580  0.872303  1
  O  O174  1  0.174904  0.140852  0.972035  1
  C  C175  1  0.242399  0.148203  0.995543  1
  O  O176  1  0.142578  0.127111  0.898234  1
  C  C177  1  0.011154  0.206581  0.874376  1
  C  C178  1  0.161798  0.145575  0.869830  1
  C  C179  1  0.207814  0.161433  0.969318  1
  Cu  Cu180  1  0.126741  0.157700  0.945220  1
  H  H181  1  0.170114  0.184247  0.798549  1
  O  O182  1  0.116354  0.232528  0.893098  1
  O  O183  1  0.177415  0.181076  0.873178  1
  C  C184  1  0.044265  0.231460  0.884575  1
  O  O185  1  0.113637  0.192524  0.990373  1
  H  H186  1  0.294453  0.024238  0.782623  1
  C  C187  1  0.156281  0.136070  0.756710  1
  H  H188  1  0.481240  0.217331  0.789635  1
  O  O189  1  0.151653  0.244431  0.965767  1
  C  C190  1  0.322579  0.006782  0.779713  1
  C  C191  1  0.278017  0.171397  0.998028  1
  C  C192  1  0.070822  0.269130  0.083406  1
  H  H193  1  0.436564  0.349923  0.153545  1
  H  H194  1  0.131866  0.350629  0.064270  1
  C  C195  1  0.351319  0.293368  0.172873  1
  H  H196  1  0.319559  0.296380  0.182094  1
  Cu  Cu197  1  0.337106  0.439436  0.121172  1
  C  C198  1  0.262663  0.376248  0.042089  1
  O  O199  1  0.249418  0.457046  0.147648  1
  C  C200  1  0.042769  0.265653  0.113780  1
  O  O201  1  0.318310  0.369704  0.175618  1
  C  C202  1  0.375402  0.327607  0.165413  1
  C  C203  1  0.334631  0.467824  0.200589  1
  C  C204  1  0.046535  0.300365  0.137340  1
  C  C205  1  0.469914  0.269514  0.140187  1
  O  O206  1  0.354241  0.469727  0.167070  1
  C  C207  1  0.348215  0.495612  0.233829  1
  C  C208  1  0.089528  0.306325  0.089265  1
  C  C209  1  0.118385  0.320404  0.061388  1
  C  C210  1  0.353820  0.367024  0.159916  1
  Cu  Cu211  1  0.282164  0.412629  0.162773  1
  O  O212  1  0.316759  0.407320  0.077551  1
  C  C213  1  0.432519  0.284262  0.151021  1
  C  C214  1  0.287047  0.363283  0.009605  1
  H  H215  1  0.172402  0.351027  0.228903  1
  N  N216  1  0.074939  0.322632  0.121722  1
  O  O217  1  0.304127  0.444287  0.206882  1
  H  H218  1  0.034612  0.383708  0.154026  1
  O  O219  1  0.370579  0.394874  0.138447  1
  C  C220  1  0.416971  0.323334  0.157079  1
  H  H221  1  0.201465  0.390602  0.062286  1
  H  H222  1  0.319649  0.358251  0.013618  1
  C  C223  1  0.022638  0.304359  0.172515  1
  H  H224  1  0.065896  0.433187  0.200039  1
  C  C225  1  0.127461  0.411153  0.190666  1
  C  C226  1  0.366763  0.254708  0.165575  1
  C  C227  1  0.282444  0.389282  0.080888  1
  C  C228  1  0.220635  0.381252  0.036810  1
  O  O229  1  0.299465  0.481899  0.107239  1
  C  C230  1  0.091264  0.352695  0.140039  1
  H  H231  1  0.025723  0.330384  0.192891  1
  C  C232  1  0.133716  0.354678  0.144055  1
  C  C233  1  0.151721  0.383942  0.168847  1
  O  O234  1  0.263853  0.383714  0.114784  1
  C  C235  1  0.067521  0.382813  0.158538  1
  C  C236  1  0.085409  0.411493  0.184127  1
  H  H237  1  0.184810  0.384442  0.172067  1
  H  H238  1  0.153503  0.332165  0.129723  1
  C  C239  1  0.133244  0.467968  0.230062  1
  N  N240  1  0.141886  0.431112  0.220512  1
  C  C241  1  0.263606  0.483139  0.122642  1
  C  C242  1  0.129647  0.295370  0.028981  1
  C  C243  1  0.112392  0.256613  0.024678  1
  C  C244  1  0.154369  0.411032  0.251658  1
  H  H245  1  0.152230  0.306321  0.007235  1
  H  H246  1  0.116050  0.496608  0.173159  1
  C  C247  1  0.205210  0.333201  0.464538  1
  H  H248  1  0.153930  0.438640  0.351448  1
  C  C249  1  0.039782  0.270112  0.377934  1
  C  C250  1  0.079458  0.288413  0.390461  1
  O  O251  1  0.172330  0.353599  0.468874  1
  C  C252  1  0.158080  0.419625  0.324521  1
  O  O253  1  0.175529  0.319372  0.368341  1
  C  C254  1  0.121858  0.265576  0.482271  1
  C  C255  1  0.161786  0.355770  0.366912  1
  Cu  Cu256  1  0.124097  0.339782  0.440096  1
  H  H257  1  0.186722  0.323713  0.295915  1
  C  C258  1  0.138036  0.472463  0.271692  1
  C  C259  1  0.150773  0.435445  0.285775  1
  O  O260  1  0.109210  0.302496  0.482438  1
  O  O261  1  0.208664  0.302045  0.441311  1
  O  O262  1  0.141707  0.372871  0.395561  1
  C  C263  1  0.176245  0.355134  0.293447  1
  O  O264  1  0.112305  0.268388  0.383745  1
  H  H265  1  0.294559  0.485538  0.270896  1
  C  C266  1  0.167921  0.370836  0.255103  1
  O  O267  1  0.078080  0.322503  0.409183  1
  C  C268  1  0.007308  0.295110  0.366090  1
  C  C269  1  0.167772  0.378268  0.328078  1
  Cu  Cu270  1  0.162049  0.283284  0.411205  1
  H  H271  1  0.011439  0.327929  0.362859  1
  H  H272  1  0.461275  0.283141  0.297669  1
  C  C273  1  0.276444  0.322920  0.490723  1
  H  H274  1  0.278881  0.294865  0.473098  1
  C  C275  1  0.241302  0.346922  0.488564  1
  C  C276  1  0.480487  0.280874  0.324672  1
  C  C277  1  0.415147  0.319916  0.579286  1
  H  H278  1  0.334590  0.376004  0.644577  1
  H  H279  1  0.043512  0.433029  0.711716  1
  C  C280  1  0.121150  0.482703  0.732047  1
  H  H281  1  0.497283  0.329198  0.611830  1
  N  N282  1  0.431233  0.282639  0.636727  1
  C  C283  1  0.308316  0.333870  0.516678  1
  H  H284  1  0.334734  0.313881  0.518712  1
  C  C285  1  0.357540  0.361227  0.625679  1
  C  C286  1  0.384929  0.335101  0.644553  1
  H  H287  1  0.437192  0.303562  0.560538  1
  C  C288  1  0.468501  0.272904  0.630758  1
  H  H289  1  0.390567  0.351743  0.527717  1
  H  H290  1  0.359198  0.442039  0.623138  1
  C  C291  1  0.412471  0.312706  0.621199  1
  C  C292  1  0.276177  0.424935  0.563368  1
  H  H293  1  0.059239  0.278562  0.534746  1
  N  N294  1  0.329056  0.385732  0.566528  1
  H  H295  1  0.395899  0.428203  0.707274  1
  C  C296  1  0.357936  0.366132  0.583360  1
  C  C297  1  0.328955  0.445991  0.609931  1
  C  C298  1  0.304732  0.478738  0.621949  1
  H  H299  1  0.383580  0.331353  0.677591  1
  C  C300  1  0.305499  0.369836  0.539443  1
  H  H301  1  0.349169  0.275434  0.661098  1
  H  H302  1  0.006711  0.286468  0.591710  1
  C  C303  1  0.251733  0.457522  0.574986  1
  C  C304  1  0.238841  0.383070  0.510916  1
  C  C305  1  0.313822  0.418689  0.581046  1
  C  C306  1  0.265799  0.483886  0.605303  1
  H  H307  1  0.221849  0.461543  0.561046  1
  C  C308  1  0.270891  0.393685  0.536528  1
  C  C309  1  0.388184  0.454749  0.725718  1
  C  C310  1  0.388231  0.346810  0.560522  1
  C  C311  1  0.386301  0.493106  0.707413  1
  C  C312  1  0.009911  0.260770  0.612515  1
  H  H313  1  0.211875  0.402420  0.509503  1
  H  H314  1  0.101285  0.486363  0.705667  1
  H  H315  1  0.392344  0.496522  0.674922  1
  C  C316  1  0.047781  0.417091  0.740553  1
  C  C317  1  0.021019  0.386562  0.753128  1
  C  C318  1  0.410673  0.252235  0.650248  1
  N  N319  1  0.119885  0.420695  0.818129  1
  C  C320  1  0.080515  0.426895  0.765566  1
  C  C321  1  0.327630  0.328966  0.877753  1
  O  O322  1  0.369623  0.315505  0.821068  1
  C  C323  1  0.227959  0.364197  0.965891  1
  C  C324  1  0.250902  0.345617  0.908561  1
  H  H325  1  0.130577  0.342543  0.827978  1
  C  C326  1  0.168918  0.346055  0.880439  1
  C  C327  1  0.189370  0.371255  0.907915  1
  H  H328  1  0.173674  0.313180  0.880906  1
  H  H329  1  0.349504  0.338053  0.939551  1
  Cu  Cu330  1  0.411628  0.329374  0.783858  1
  N  N331  1  0.219390  0.357770  0.928308  1
  C  C332  1  0.323074  0.337083  0.919421  1
  C  C333  1  0.269221  0.357410  0.971557  1
  C  C334  1  0.493163  0.252705  0.844066  1
  H  H335  1  0.063939  0.361493  0.844269  1
  O  O336  1  0.383203  0.378215  0.769139  1
  H  H337  1  0.066164  0.293322  0.892287  1
  H  H338  1  0.365163  0.481390  0.823811  1
  C  C339  1  0.284191  0.345954  0.934368  1
  O  O340  1  0.408921  0.413150  0.822712  1
  C  C341  1  0.481875  0.370649  0.765072  1
  H  H342  1  0.149595  0.462440  0.879205  1
  O  O343  1  0.482320  0.383120  0.802033  1
  H  H344  1  0.229782  0.334180  0.846332  1
  C  C345  1  0.155331  0.429718  0.878789  1
  C  C346  1  0.143812  0.362866  0.850724  1
  Cu  Cu347  1  0.440708  0.367852  0.839950  1
  C  C348  1  0.367783  0.330883  0.856829  1
  C  C349  1  0.026783  0.366897  0.790524  1
  C  C350  1  0.371116  0.484512  0.791266  1
  H  H351  1  0.296532  0.316648  0.820751  1
  H  H352  1  0.192236  0.467286  0.825555  1
  C  C353  1  0.111387  0.454380  0.762009  1
  C  C354  1  0.135570  0.449117  0.796067  1
  C  C355  1  0.381917  0.450754  0.767722  1
  O  O356  1  0.470236  0.320178  0.853354  1
  C  C357  1  0.293504  0.325062  0.852754  1
  H  H358  1  0.195947  0.433207  0.929893  1
  O  O359  1  0.442689  0.283532  0.801932  1
  C  C360  1  0.181130  0.413012  0.908029  1
  C  C361  1  0.466745  0.287614  0.832315  1
  C  C362  1  0.255225  0.335000  0.867567  1
  O  O363  1  0.396978  0.350001  0.874055  1
  C  C364  1  0.040069  0.273882  0.885566  1
  C  C365  1  0.391140  0.411335  0.788130  1
  C  C366  1  0.138241  0.405087  0.848525  1
  C  C367  1  0.087169  0.406685  0.801880  1
  C  C368  1  0.059917  0.376877  0.815123  1
  H  H369  1  0.170643  0.381256  0.993920  1
  C  C370  1  0.171560  0.471622  0.799978  1
  H  H371  1  -0.001769  0.324557  0.881324  1
  O  O372  1  0.455597  0.345931  0.750537  1
  H  H373  1  0.005711  0.343333  0.800721  1
  C  C374  1  0.001919  0.291581  0.879508  1
  C  C375  1  0.203191  0.376146  0.998326  1
  C  C376  1  0.461553  0.579559  0.240520  1
  C  C377  1  0.175748  0.557794  0.123412  1
  C  C378  1  0.084400  0.681083  0.088141  1
  H  H379  1  0.488284  0.710932  0.093232  1
  H  H380  1  0.146932  0.728760  0.170003  1
  H  H381  1  0.404083  0.513687  0.203036  1
  C  C382  1  0.028524  0.729591  0.135528  1
  C  C383  1  0.194026  0.632388  0.049459  1
  H  H384  1  0.281903  0.593848  0.010380  1
  C  C385  1  0.085315  0.689488  0.129839  1
  H  H386  1  0.147581  0.562747  0.140266  1
  H  H387  1  0.164259  0.628848  0.157501  1
  C  C388  1  0.112785  0.654598  0.071088  1
  C  C389  1  0.112408  0.537837  0.224361  1
  C  C390  1  0.141583  0.642613  0.137487  1
  H  H391  1  0.464912  0.565131  0.210784  1
  H  H392  1  0.275214  0.537556  0.061706  1
  C  C393  1  0.223232  0.576419  0.070992  1
  C  C394  1  0.112670  0.668434  0.154681  1
  N  N395  1  0.065579  0.719946  0.143371  1
  C  C396  1  0.384992  0.516835  0.230048  1
  C  C397  1  0.143052  0.636893  0.095241  1
  H  H398  1  0.432538  0.717070  0.038451  1
  H  H399  1  0.062564  0.696210  0.068175  1
  H  H400  1  0.102022  0.563378  0.205822  1
  C  C401  1  0.120098  0.500334  0.205924  1
  H  H402  1  0.111651  0.648712  0.038405  1
  C  C403  1  0.247638  0.542987  0.079417  1
  H  H404  1  0.112560  0.673144  0.187582  1
  C  C405  1  0.236209  0.517167  0.111006  1
  C  C406  1  0.188191  0.584520  0.092759  1
  C  C407  1  0.226870  0.606879  0.043270  1
  N  N408  1  0.172560  0.617679  0.078951  1
  C  C409  1  0.199958  0.524024  0.132402  1
  C  C410  1  0.190893  0.668012  0.026165  1
  C  C411  1  0.417794  0.746581  0.042419  1
  C  C412  1  0.487133  0.738258  0.112093  1
  H  H413  1  0.166071  0.689584  0.030613  1
  C  C414  1  0.256503  0.614911  0.014225  1
  H  H415  1  0.190491  0.503309  0.156565  1
  O  O416  1  0.109674  0.637359  0.373684  1
  C  C417  1  0.339671  0.643920  0.384206  1
  O  O418  1  0.112540  0.614388  0.267126  1
  H  H419  1  0.333126  0.676509  0.385785  1
  C  C420  1  0.237735  0.632886  0.471233  1
  C  C421  1  0.423744  0.587505  0.303161  1
  C  C422  1  0.488909  0.609341  0.253806  1
  C  C423  1  0.428998  0.569112  0.265622  1
  H  H424  1  0.211208  0.653721  0.316404  1
  C  C425  1  0.105029  0.581240  0.286217  1
  O  O426  1  0.137503  0.671454  0.320562  1
  C  C427  1  0.223204  0.640272  0.432957  1
  C  C428  1  0.129561  0.509474  0.290542  1
  C  C429  1  0.366269  0.629371  0.354595  1
  C  C430  1  0.252474  0.641776  0.365500  1
  Cu  Cu431  1  0.091117  0.664859  0.286863  1
  H  H432  1  0.158060  0.649995  0.436930  1
  H  H433  1  0.379588  0.650941  0.333122  1
  C  C434  1  0.256601  0.637284  0.407618  1
  H  H435  1  0.278129  0.638639  0.344691  1
  Cu  Cu436  1  0.061793  0.626425  0.342856  1
  C  C437  1  0.373590  0.547520  0.295929  1
  C  C438  1  0.180351  0.651939  0.374808  1
  C  C439  1  0.184583  0.647988  0.417004  1
  H  H440  1  0.133227  0.512712  0.323412  1
  C  C441  1  0.139597  0.654320  0.355468  1
  H  H442  1  0.315943  0.532006  0.325100  1
  N  N443  1  0.288041  0.628270  0.429062  1
  O  O444  1  0.015904  0.618038  0.307865  1
  C  C445  1  0.279036  0.625488  0.466966  1
  C  C446  1  0.484681  0.626628  0.292575  1
  C  C447  1  0.116560  0.542135  0.266544  1
  N  N448  1  0.390974  0.573673  0.319381  1
  C  C449  1  0.214322  0.650211  0.349305  1
  C  C450  1  0.319670  0.616693  0.410087  1
  C  C451  1  0.329515  0.575342  0.409097  1
  O  O452  1  0.067185  0.712500  0.310342  1
  O  O453  1  0.038886  0.676079  0.361494  1
  H  H454  1  0.448622  0.629633  0.347437  1
  C  C455  1  0.044249  0.709147  0.341677  1
  C  C456  1  0.373007  0.587502  0.350798  1
  C  C457  1  0.451925  0.615901  0.317397  1
  H  H458  1  0.314928  0.553874  0.429873  1
  C  C459  1  0.323833  0.501021  0.268285  1
  O  O460  1  0.086992  0.579185  0.320657  1
  C  C461  1  0.356469  0.560891  0.379716  1
  H  H462  1  0.363255  0.528336  0.378579  1
  C  C463  1  0.458955  0.721797  0.380208  1
  C  C464  1  0.396935  0.543040  0.261179  1
  H  H465  1  0.433191  0.702950  0.389479  1
  C  C466  1  0.336171  0.527354  0.299208  1
  C  C467  1  0.015672  0.631836  0.271375  1
  C  C468  1  -0.001630  0.743406  0.391453  1
  H  H469  1  0.001308  0.717639  0.412231  1
  C  C470  1  0.496825  0.703676  0.373602  1
  O  O471  1  0.042852  0.655480  0.256705  1
  H  H472  1  0.355309  0.684913  0.499415  1
  C  C473  1  0.020879  0.745505  0.355428  1
  H  H474  1  0.500641  0.670937  0.377705  1
  H  H475  1  0.357002  0.648147  0.730285  1
  C  C476  1  0.392669  0.736124  0.517767  1
  O  O477  1  0.200436  0.556209  0.707804  1
  C  C478  1  0.070016  0.714711  0.652664  1
  C  C479  1  0.150492  0.633869  0.662218  1
  H  H480  1  0.469474  0.672187  0.693975  1
  O  O481  1  0.133600  0.606244  0.640606  1
  Cu  Cu482  1  0.165933  0.561274  0.622711  1
  C  C483  1  0.128046  0.672797  0.668645  1
  C  C484  1  0.384680  0.583546  0.690626  1
  H  H485  1  0.183076  0.705294  0.685455  1
  H  H486  1  0.473696  0.617116  0.650149  1
  C  C487  1  0.151414  0.707582  0.675653  1
  O  O488  1  0.186490  0.631210  0.676981  1
  C  C489  1  0.242551  0.620875  0.543164  1
  C  C490  1  0.086303  0.676140  0.660337  1
  C  C491  1  0.386889  0.672824  0.555586  1
  C  C492  1  0.376379  0.526766  0.731345  1
  Cu  Cu493  1  0.221995  0.587224  0.663370  1
  C  C494  1  0.376495  0.696866  0.522012  1
  C  C495  1  0.169599  0.533016  0.702276  1
  H  H496  1  0.186403  0.636711  0.511811  1
  C  C497  1  0.456791  0.732363  0.610697  1
  O  O498  1  0.186582  0.593225  0.578829  1
  C  C499  1  0.221560  0.610074  0.581940  1
  C  C500  1  0.238586  0.516565  0.621115  1
  C  C501  1  0.284755  0.615759  0.539384  1
  C  C502  1  0.357547  0.608076  0.668924  1
  C  C503  1  0.032531  0.728696  0.640932  1
  H  H504  1  0.067174  0.649090  0.657826  1
  C  C505  1  0.414025  0.688300  0.584471  1
  O  O506  1  0.202005  0.518051  0.607687  1
  O  O507  1  0.240209  0.615876  0.615683  1
  C  C508  1  0.440955  0.615126  0.655508  1
  H  H509  1  0.374020  0.642375  0.558763  1
  C  C510  1  0.431535  0.726083  0.578515  1
  N  N511  1  0.427713  0.673676  0.618136  1
  C  C512  1  0.094694  0.748820  0.654664  1
  C  C513  1  0.372211  0.637465  0.642149  1
  H  H514  1  0.350387  0.657773  0.627495  1
  O  O515  1  0.253508  0.541594  0.646936  1
  C  C516  1  0.414179  0.642560  0.636879  1
  H  H517  1  0.303400  0.609435  0.566167  1
  H  H518  1  0.324810  0.605658  0.674130  1
  H  H519  1  0.447912  0.566376  0.698652  1
  N  N520  1  0.372500  0.564460  0.721957  1
  C  C521  1  0.426356  0.585945  0.682597  1
  C  C522  1  0.135344  0.745715  0.666913  1
  C  C523  1  0.453062  0.698389  0.635165  1
  O  O524  1  0.149174  0.531271  0.669184  1
  C  C525  1  0.473244  0.697389  0.672730  1
  C  C526  1  0.219044  0.631020  0.509177  1
  C  C527  1  0.156966  0.505309  0.735945  1
  C  C528  1  0.498593  0.729688  0.683790  1
  C  C529  1  0.303089  0.617001  0.500954  1
  H  H530  1  0.316274  0.499705  0.644977  1
  H  H531  1  0.335726  0.611617  0.497793  1
  Cu  Cu532  1  0.333532  0.711191  0.913153  1
  O  O533  1  0.285672  0.691869  0.940565  1
  H  H534  1  0.339057  0.676473  0.796328  1
  H  H535  1  0.031236  0.727694  0.797522  1
  C  C536  1  0.370194  0.730181  0.985880  1
  C  C537  1  0.417079  0.707939  0.896654  1
  C  C538  1  0.343781  0.618838  0.828286  1
  C  C539  1  0.289154  0.661920  0.965241  1
  C  C540  1  0.359239  0.560611  0.786557  1
  C  C541  1  0.456301  0.727111  0.884323  1
  Cu  Cu542  1  0.371361  0.655772  0.944302  1
  O  O543  1  0.418785  0.674284  0.916164  1
  C  C544  1  0.349955  0.576776  0.824771  1
  O  O545  1  0.346059  0.744289  0.958811  1
  H  H546  1  0.486588  0.670037  0.869935  1
  O  O547  1  0.323788  0.674307  0.869532  1
  O  O548  1  0.321735  0.641107  0.969937  1
  C  C549  1  0.344522  0.643795  0.793884  1
  C  C550  1  0.368412  0.522464  0.772559  1
  O  O551  1  0.384054  0.727053  0.888572  1
  H  H552  1  0.348512  0.557006  0.851440  1
  O  O553  1  0.357710  0.622077  0.899092  1
  C  C554  1  0.012586  0.730017  0.824907  1
  O  O555  1  0.382598  0.693238  0.987256  1
  C  C556  1  0.340803  0.639252  0.868563  1
  C  C557  1  0.354675  0.627560  0.756203  1
  C  C558  1  0.253891  0.650680  0.991547  1
  H  H559  1  0.217670  0.704203  0.978390  1
  C  C560  1  0.489440  0.703051  0.872400  1
  H  H561  1  0.209802  0.517709  0.773527  1
  C  C562  1  0.220413  0.676570  0.996627  1
  C  C563  1  0.361720  0.585729  0.752909  1
  C  C564  1  0.181765  0.500188  0.770194  1
  C  C565  1  0.076735  0.823892  0.161136  1
  C  C566  1  0.368099  0.797344  0.022220  1
  C  C567  1  0.085862  0.751159  0.155412  1
  N  N568  1  0.367550  0.927716  0.221000  1
  O  O569  1  0.137452  0.968571  0.181995  1
  C  C570  1  0.023950  0.771152  0.140909  1
  Cu  Cu571  1  0.154960  0.942632  0.133302  1
  C  C572  1  0.354437  0.882054  0.168747  1
  C  C573  1  0.379872  0.909265  0.189284  1
  H  H574  1  0.366892  0.852721  0.057535  1
  O  O575  1  0.229465  0.889739  0.123027  1
  O  O576  1  0.241712  0.960895  0.161185  1
  C  C577  1  0.157437  0.964834  0.215220  1
  H  H578  1  0.173911  0.795532  0.185645  1
  C  C579  1  0.061131  0.785186  0.153184  1
  C  C580  1  0.380893  0.822850  0.053744  1
  C  C581  1  0.370648  0.855043  0.140405  1
  O  O582  1  0.188138  0.941239  0.219725  1
  O  O583  1  0.175394  0.869299  0.182373  1
  H  H584  1  0.469015  0.888127  0.141044  1
  H  H585  1  0.350336  0.832582  0.126667  1
  C  C586  1  0.430417  0.772475  0.073418  1
  C  C587  1  0.118212  0.827610  0.170160  1
  C  C588  1  0.459540  0.769021  0.102757  1
  C  C589  1  0.411789  0.809634  0.079826  1
  H  H590  1  0.292881  0.901792  0.074366  1
  H  H591  1  0.321959  0.880722  0.175675  1
  C  C592  1  0.232957  0.888016  0.050310  1
  H  H593  1  0.349314  0.844122  0.230826  1
  C  C594  1  0.275265  0.892974  0.047606  1
  C  C595  1  0.227211  0.987346  0.136653  1
  Cu  Cu596  1  0.210483  0.914167  0.173014  1
  H  H597  1  0.057292  0.850703  0.158474  1
  C  C598  1  0.482023  0.808461  0.160149  1
  C  C599  1  0.142144  0.793028  0.176280  1
  C  C600  1  0.420822  0.912106  0.178048  1
  C  C601  1  0.139779  0.867275  0.166748  1
  H  H602  1  0.480497  0.835057  0.179914  1
  O  O603  1  0.122742  0.896125  0.146917  1
  O  O604  1  0.190848  0.987007  0.122601  1
  C  C605  1  0.126560  0.754773  0.167371  1
  C  C606  1  0.456910  0.804054  0.125931  1
  C  C607  1  0.373013  0.965274  0.230358  1
  C  C608  1  0.412426  0.855293  0.131839  1
  O  O609  1  0.176454  0.914599  0.086817  1
  C  C610  1  0.211345  0.897430  0.089324  1
  N  N611  1  0.427962  0.826248  0.111372  1
  H  H612  1  0.441045  0.933914  0.192913  1
  C  C613  1  0.436886  0.885555  0.149147  1
  C  C614  1  0.385808  0.758872  0.017278  1
  C  C615  1  0.210671  0.876337  0.015905  1
  H  H616  1  0.177799  0.871802  0.017535  1
  C  C617  1  0.295250  0.887812  0.010341  1
  H  H618  1  0.328063  0.892542  0.008234  1
  C  C619  1  0.144465  0.990826  0.250161  1
  H  H620  1  0.343862  0.807535  0.001916  1
  H  H621  1  0.349040  0.936939  0.351085  1
  C  C622  1  0.341351  0.855280  0.369919  1
  C  C623  1  0.298502  0.836581  0.471383  1
  H  H624  1  0.036069  0.782093  0.302648  1
  C  C625  1  0.340031  0.849590  0.294967  1
  C  C626  1  0.356758  0.931965  0.285980  1
  O  O627  1  0.391627  0.800762  0.485229  1
  C  C628  1  0.454759  0.764076  0.376820  1
  C  C629  1  0.348848  0.865100  0.256543  1
  O  O630  1  0.361224  0.872346  0.398729  1
  C  C631  1  0.366810  0.969720  0.271803  1
  O  O632  1  0.351500  0.750658  0.460230  1
  H  H633  1  0.333795  0.817103  0.298170  1
  O  O634  1  0.323435  0.820828  0.372823  1
  C  C635  1  0.416910  0.783984  0.391685  1
  O  O636  1  0.382898  0.765666  0.386445  1
  Cu  Cu637  1  0.377912  0.838604  0.443078  1
  O  O638  1  0.331990  0.856276  0.473647  1
  O  O639  1  0.421131  0.817697  0.410677  1
  C  C640  1  0.348680  0.916683  0.324739  1
  C  C641  1  0.017633  0.779631  0.330176  1
  C  C642  1  0.341767  0.874899  0.329125  1
  Cu  Cu643  1  0.335988  0.784115  0.415763  1
  C  C644  1  0.377503  0.764382  0.485684  1
  O  O645  1  0.292478  0.806243  0.447613  1
  H  H646  1  0.194868  0.974355  0.289437  1
  H  H647  1  0.230255  0.793869  0.488887  1
  C  C648  1  0.487315  0.788191  0.363744  1
  H  H649  1  0.483729  0.821013  0.359981  1
  C  C650  1  0.167877  0.993353  0.285671  1
  C  C651  1  0.357038  0.906690  0.252316  1
  C  C652  1  0.235475  0.895933  0.547308  1
  N  N653  1  0.074274  0.779885  0.642545  1
  H  H654  1  0.120916  0.851416  0.538049  1
  C  C655  1  0.201045  0.832956  0.532380  1
  H  H656  1  0.435745  0.780171  0.541974  1
  C  C657  1  0.252292  0.962273  0.582490  1
  C  C658  1  0.266583  0.886177  0.520096  1
  C  C659  1  0.177520  0.947736  0.621236  1
  H  H660  1  0.176604  0.811091  0.537380  1
  C  C661  1  0.421632  0.750292  0.545348  1
  C  C662  1  0.193060  0.919956  0.593052  1
  H  H663  1  0.005311  0.846940  0.690000  1
  C  C664  1  0.238282  0.988802  0.612682  1
  H  H665  1  0.114219  0.937500  0.704634  1
  C  C666  1  0.037161  0.770215  0.635073  1
  C  C667  1  0.147337  0.860368  0.637947  1
  H  H668  1  0.008359  0.826871  0.617380  1
  C  C669  1  0.229443  0.927780  0.573328  1
  H  H670  1  0.168585  0.875742  0.658342  1
  H  H671  1  0.148059  0.942768  0.635718  1
  H  H672  1  0.459732  0.939135  0.721810  1
  C  C673  1  0.122424  0.963705  0.723361  1
  H  H674  1  0.155142  0.772140  0.670046  1
  H  H675  1  0.281105  0.967635  0.566843  1
  C  C676  1  0.149695  0.865724  0.595736  1
  H  H677  1  0.118720  0.828668  0.687492  1
  C  C678  1  0.200208  0.982418  0.630727  1
  C  C679  1  0.093619  0.818494  0.587414  1
  N  N680  1  0.179003  0.885801  0.580168  1
  C  C681  1  0.202649  0.870191  0.553035  1
  C  C682  1  0.093571  0.810723  0.629243  1
  C  C683  1  0.119345  0.833177  0.654577  1
  C  C684  1  0.121187  0.846139  0.570871  1
  H  H685  1  0.073273  0.801902  0.567036  1
  C  C686  1  0.481626  0.764917  0.621310  1
  H  H687  1  0.483851  0.791311  0.601246  1
  H  H688  1  0.292184  0.906949  0.515978  1
  C  C689  1  0.231756  0.822951  0.504862  1
  C  C690  1  0.004526  0.794259  0.622441  1
  H  H691  1  0.402208  0.990256  0.714820  1
  C  C692  1  0.382709  0.987938  0.741611  1
  C  C693  1  0.264700  0.849221  0.498975  1
  C  C694  1  0.456713  0.924426  0.751456  1
  O  O695  1  0.050942  0.852791  0.751878  1
  C  C696  1  0.419057  0.916125  0.814431  1
  H  H697  1  0.278364  0.842324  0.857730  1
  C  C698  1  0.272755  0.876091  0.976215  1
  C  C699  1  0.333536  0.979878  0.810832  1
  C  C700  1  0.178488  0.840742  0.882393  1
  O  O701  1  0.065549  0.794151  0.807489  1
  H  H702  1  0.152882  0.851715  0.942368  1
  H  H703  1  0.434144  0.788250  0.895856  1
  O  O704  1  0.037102  0.832707  0.856973  1
  C  C705  1  0.251548  0.844693  0.877053  1
  C  C706  1  0.231093  0.870049  0.979221  1
  C  C707  1  0.128490  0.959251  0.765330  1
  H  H708  1  0.354673  0.973180  0.890456  1
  H  H709  1  0.444782  0.873648  0.858078  1
  H  H710  1  0.377296  0.852294  0.843481  1
  C  C711  1  0.180533  0.849753  0.924048  1
  O  O712  1  0.110425  0.864187  0.874843  1
  C  C713  1  0.218497  0.858257  0.941295  1
  Cu  Cu714  1  0.095870  0.838867  0.785958  1
  O  O715  1  0.138708  0.827811  0.823625  1
  C  C716  1  0.424566  0.934690  0.777064  1
  C  C717  1  0.116698  0.920633  0.785881  1
  C  C718  1  0.484281  0.894694  0.764138  1
  O  O719  1  0.123737  0.886857  0.767751  1
  C  C720  1  0.041180  0.799253  0.837495  1
  C  C721  1  0.349344  0.940376  0.890623  1
  Cu  Cu722  1  0.066418  0.879682  0.840136  1
  C  C723  1  0.460044  0.769504  0.886774  1
  C  C724  1  0.253437  0.856775  0.917852  1
  N  N725  1  0.283797  0.869066  0.939331  1
  C  C726  1  0.393204  0.961437  0.772903  1
  H  H727  1  0.307021  0.944694  0.940354  1
  C  C728  1  0.322731  0.924134  0.919485  1
  O  O729  1  0.024391  0.892270  0.801634  1
  C  C730  1  0.367769  0.915298  0.861457  1
  C  C731  1  0.314852  0.882303  0.920244  1
  O  O732  1  0.097967  0.923951  0.819854  1
  C  C733  1  0.447547  0.887611  0.828065  1
  C  C734  1  0.139671  0.843865  0.859149  1
  C  C735  1  0.214097  0.835084  0.859959  1
  C  C736  1  0.336927  0.856739  0.894321  1
  C  C737  1  0.369735  0.957478  0.807629  1
  C  C738  1  0.362866  0.873090  0.864989  1
  H  H739  1  0.332800  0.823772  0.895662  1
  N  N740  1  0.386275  0.930262  0.830716  1
  H  H741  1  0.313234  0.976833  0.836915  1
  C  C742  1  0.140364  0.992485  0.789065  1
  H  H743  1  0.212965  0.825404  0.828198  1
  C  C744  1  0.497381  0.788090  0.878839  1
  C  C745  1  0.480243  0.877184  0.802861  1
  C  C746  1  0.024004  0.877322  0.765590  1
  C  C747  1  0.015085  0.764279  0.850018  1
  H  H748  1  0.502333  0.854837  0.813593  1
  H  H749  1  0.146581  0.988975  0.821515  1
  C  C750  1  0.749944  0.148486  0.132613  1
  C  C751  1  0.622349  0.043376  0.196066  1
  C  C752  1  0.535750  0.220786  0.118560  1
  C  C753  1  0.766876  0.128893  0.028553  1
  C  C754  1  0.819162  0.147679  0.082663  1
  C  C755  1  0.979664  0.126217  0.237411  1
  C  C756  1  0.683437  0.117555  0.088216  1
  C  C757  1  0.780677  0.139499  0.066413  1
  H  H758  1  0.670392  0.176260  0.115252  1
  C  C759  1  0.746558  0.139769  0.091080  1
  C  C760  1  0.516556  0.129478  0.201263  1
  C  C761  1  0.862933  0.157031  0.145356  1
  O  O762  1  0.864151  0.173844  0.180501  1
  C  C763  1  0.822677  0.155439  0.124483  1
  H  H764  1  0.723865  0.148390  0.153093  1
  C  C765  1  0.626789  0.086659  0.143742  1
  C  C766  1  0.548697  0.117392  0.176263  1
  C  C767  1  0.879620  0.040401  0.235023  1
  H  H768  1  0.846072  0.146945  0.063191  1
  C  C769  1  0.643377  0.061400  0.113786  1
  C  C770  1  0.990322  0.239511  0.157763  1
  C  C771  1  0.568512  0.067990  0.226874  1
  C  C772  1  0.575066  0.086985  0.189891  1
  C  C773  1  0.725324  0.122940  0.032556  1
  C  C774  1  0.635258  0.128400  0.142755  1
  C  C775  1  0.598758  0.039753  0.230745  1
  O  O776  1  0.893181  0.139272  0.128489  1
  O  O777  1  0.908173  0.078340  0.181239  1
  C  C778  1  0.889585  0.080082  0.215371  1
  H  H779  1  0.561505  0.201607  0.110004  1
  N  N780  1  0.715443  0.129177  0.069826  1
  C  C781  1  0.787931  0.157538  0.148891  1
  O  O782  1  0.881375  0.113245  0.234276  1
  C  C783  1  0.663218  0.143807  0.114895  1
  Cu  Cu784  1  0.937866  0.124444  0.162755  1
  H  H785  1  0.635194  0.029233  0.112386  1
  Cu  Cu786  1  0.907408  0.163305  0.217766  1
  O  O787  1  0.936593  0.210268  0.197864  1
  O  O788  1  0.965393  0.172872  0.147811  1
  C  C789  1  0.671909  0.076633  0.086389  1
  C  C790  1  0.961867  0.205652  0.168494  1
  H  H791  1  0.790218  0.164499  0.181304  1
  H  H792  1  0.621943  0.149182  0.165016  1
  H  H793  1  0.861570  0.011223  0.178518  1
  O  O794  1  0.980187  0.112272  0.200971  1
  N  N795  1  0.607090  0.071618  0.173526  1
  H  H796  1  0.686321  0.055775  0.064876  1
  H  H797  1  0.552866  0.131567  0.146533  1
  C  C798  1  0.511368  0.111696  0.239591  1
  C  C799  1  0.867638  0.007338  0.210950  1
  C  C800  1  0.657770  0.019966  0.192039  1
  H  H801  1  0.677865  0.022796  0.165799  1
  O  O802  1  0.644738  0.243883  0.042097  1
  C  C803  1  0.996150  0.210752  0.374787  1
  H  H804  1  0.554607  0.226654  0.459694  1
  C  C805  1  0.741068  0.049642  0.409308  1
  C  C806  1  0.877657  0.157813  0.422232  1
  C  C807  1  0.814348  0.062773  0.367076  1
  H  H808  1  0.991573  0.178091  0.378766  1
  N  N809  1  0.817265  0.123216  0.410515  1
  H  H810  1  0.877509  0.150288  0.454623  1
  C  C811  1  0.963975  0.235865  0.363067  1
  C  C812  1  0.797480  0.176625  0.459009  1
  H  H813  1  0.532165  0.064791  0.281398  1
  C  C814  1  0.733971  0.161332  0.493319  1
  H  H815  1  0.828650  0.136848  0.333065  1
  C  C816  1  0.761300  0.114744  0.444199  1
  C  C817  1  0.906788  0.195855  0.366470  1
  H  H818  1  0.712585  0.045176  0.425847  1
  C  C819  1  0.848014  0.141853  0.396115  1
  H  H820  1  0.880843  0.183335  0.307150  1
  C  C821  1  0.794714  0.139513  0.438168  1
  N  N822  1  0.926709  0.227125  0.355343  1
  C  C823  1  0.801468  0.090057  0.396997  1
  C  C824  1  0.886114  0.035479  0.276844  1
  C  C825  1  0.880112  0.176390  0.339626  1
  C  C826  1  0.790165  0.028929  0.358236  1
  H  H827  1  0.589636  0.010004  0.288434  1
  H  H828  1  0.842784  0.067524  0.350624  1
  C  C829  1  0.906736  0.184943  0.407576  1
  H  H830  1  0.928102  0.198779  0.428932  1
  H  H831  1  0.844931  0.237773  0.331473  1
  C  C832  1  0.850741  0.149615  0.354349  1
  C  C833  1  0.765522  0.083126  0.417737  1
  C  C834  1  0.608877  0.012310  0.261449  1
  H  H835  1  0.895149  0.061349  0.295632  1
  C  C836  1  0.753664  0.022344  0.379339  1
  O  O837  1  0.952385  0.150152  0.251362  1
  C  C838  1  0.502435  0.244383  0.384747  1
  H  H839  1  0.500977  0.218186  0.405109  1
  C  C840  1  0.536647  0.079853  0.252133  1
  H  H841  1  0.822418  0.197904  0.453708  1
  C  C842  1  0.730957  0.124758  0.471882  1
  H  H843  1  0.705038  0.104369  0.475877  1
  C  C844  1  0.767226  0.187196  0.486952  1
  H  H845  1  0.799929  0.007919  0.334432  1
  Cu  Cu846  1  0.621948  0.165396  0.552390  1
  O  O847  1  0.615421  0.235713  0.610767  1
  O  O848  1  0.641742  0.131027  0.595144  1
  H  H849  1  0.657444  0.064572  0.639791  1
  C  C850  1  0.991649  0.224682  0.674086  1
  H  H851  1  0.680037  0.182187  0.695083  1
  C  C852  1  0.581817  0.216691  0.605427  1
  O  O853  1  0.667998  0.151744  0.520330  1
  Cu  Cu854  1  0.662493  0.220889  0.579721  1
  O  O855  1  0.678245  0.183380  0.621062  1
  C  C856  1  0.653474  0.067627  0.705506  1
  C  C857  1  0.618066  0.240318  0.511261  1
  C  C858  1  0.667043  0.125866  0.662952  1
  O  O859  1  0.578384  0.182806  0.586590  1
  C  C860  1  0.659759  0.083948  0.666684  1
  C  C861  1  0.700786  0.172666  0.522049  1
  C  C862  1  0.662755  0.147684  0.623375  1
  H  H863  1  0.514599  0.180681  0.639589  1
  H  H864  1  0.973666  0.222320  0.701911  1
  C  C865  1  0.543587  0.236599  0.619330  1
  O  O866  1  0.706475  0.202670  0.546239  1
  C  C867  1  0.672424  0.149941  0.697604  1
  C  C868  1  0.510927  0.213147  0.633505  1
  C  C869  1  0.655421  0.092491  0.739522  1
  C  C870  1  0.643396  0.029790  0.719955  1
  O  O871  1  0.604934  0.203584  0.511679  1
  H  H872  1  0.798570  0.017474  0.723152  1
  C  C873  1  0.665143  0.133742  0.735984  1
  H  H874  1  0.769366  0.216260  0.502905  1
  H  H875  1  0.655094  0.165766  0.867743  1
  O  O876  1  0.821313  0.125423  0.827320  1
  O  O877  1  0.807510  0.053383  0.790313  1
  C  C878  1  0.783236  0.099584  0.918939  1
  C  C879  1  0.626599  0.191932  0.976146  1
  C  C880  1  0.851760  0.004438  0.759939  1
  C  C881  1  0.589253  0.183112  0.913720  1
  C  C882  1  0.576452  0.242115  0.955747  1
  H  H883  1  0.687479  0.119664  0.818945  1
  O  O884  1  0.857120  0.025155  0.828826  1
  C  C885  1  0.548385  0.191287  0.864115  1
  C  C886  1  0.856340  0.127110  0.844328  1
  C  C887  1  0.639155  0.034312  0.761651  1
  N  N888  1  0.645329  0.071630  0.770986  1
  C  C889  1  0.765075  0.009172  0.872598  1
  C  C890  1  0.571430  0.110986  0.839473  1
  C  C891  1  0.618131  0.168794  0.941457  1
  C  C892  1  0.919435  0.170918  0.851222  1
  C  C893  1  0.935663  0.209806  0.857366  1
  C  C894  1  0.594223  0.141227  0.858888  1
  H  H895  1  0.818819  0.127226  0.988317  1
  H  H896  1  0.633837  0.139963  0.936420  1
  C  C897  1  0.606902  0.229254  0.982364  1
  C  C898  1  0.636331  0.142999  0.852478  1
  C  C899  1  0.568432  0.218781  0.921485  1
  C  C900  1  0.654750  0.117191  0.824349  1
  H  H901  1  0.701865  0.098282  0.934953  1
  C  C902  1  0.720286  0.106842  0.961270  1
  N  N903  1  0.576641  0.168828  0.879570  1
  H  H904  1  0.820957  0.199017  0.831293  1
  C  C905  1  0.631157  0.089650  0.802137  1
  C  C906  1  0.877629  0.167111  0.843335  1
  C  C907  1  0.762540  0.111186  0.957614  1
  Cu  Cu908  1  0.838960  0.052050  0.876761  1
  C  C909  1  0.526541  0.188997  0.827542  1
  H  H910  1  0.538883  0.107673  0.845523  1
  C  C911  1  0.785989  0.122996  0.991145  1
  H  H912  1  0.938853  0.144054  0.853587  1
  Cu  Cu913  1  0.784693  0.081529  0.836073  1
  O  O914  1  0.801338  0.008818  0.886988  1
  C  C915  1  0.838015  0.029584  0.795194  1
  C  C916  1  0.542260  0.223995  0.889795  1
  C  C917  1  0.589732  0.085535  0.811011  1
  C  C918  1  0.853270  0.201644  0.838593  1
  C  C919  1  0.973394  0.224610  0.867273  1
  O  O920  1  0.817333  0.081060  0.922117  1
  H  H921  1  0.570817  0.063651  0.794671  1
  O  O922  1  0.765292  0.106985  0.885108  1
  O  O923  1  0.872791  0.097619  0.863697  1
  O  O924  1  0.751580  0.035742  0.847613  1
  H  H925  1  0.667266  0.153881  0.762253  1
  C  C926  1  0.701551  0.111882  0.999114  1
  H  H927  1  0.530874  0.164147  0.805980  1
  C  C928  1  0.869435  0.240045  0.845576  1
  C  C929  1  0.910764  0.243679  0.854913  1
  C  C930  1  0.629071  0.001616  0.786726  1
  H  H931  1  0.625786  0.005607  0.819538  1
  C  C932  1  0.498346  0.219390  0.818041  1
  H  H933  1  0.668784  0.107364  1.002210  1
  H  H934  1  0.649240  0.181030  0.997857  1
  C  C935  1  0.653537  0.349902  0.201685  1
  O  O936  1  0.666823  0.347532  0.023943  1
  H  H937  1  0.657832  0.317003  0.199600  1
  C  C938  1  0.578823  0.282251  0.107412  1
  O  O939  1  0.637121  0.369141  0.097062  1
  C  C940  1  0.620037  0.257408  0.015276  1
  C  C941  1  0.507473  0.287697  0.132757  1
  O  O942  1  0.705114  0.298135  0.052898  1
  O  O943  1  0.575786  0.315537  0.087498  1
  C  C944  1  0.650423  0.416680  0.170035  1
  C  C945  1  0.655866  0.352973  0.127074  1
  C  C946  1  0.641878  0.433660  0.208119  1
  C  C947  1  0.699940  0.327426  0.027685  1
  H  H948  1  0.975544  0.277611  0.209584  1
  Cu  Cu949  1  0.660329  0.279182  0.085057  1
  O  O950  1  0.673081  0.318016  0.126127  1
  C  C951  1  0.540191  0.263082  0.121165  1
  Cu  Cu952  1  0.620057  0.333283  0.054643  1
  H  H953  1  0.652655  0.436029  0.143121  1
  C  C954  1  0.654844  0.374355  0.166957  1
  H  H955  1  0.789088  0.494225  0.228499  1
  C  C956  1  0.634329  0.472358  0.221705  1
  O  O957  1  0.605846  0.293723  0.014624  1
  H  H958  1  0.769626  0.284560  0.012870  1
  C  C959  1  0.644016  0.366909  0.239186  1
  O  O960  1  0.612355  0.263616  0.114386  1
  H  H961  1  0.510983  0.320610  0.135655  1
  C  C962  1  0.994159  0.274187  0.182255  1
  C  C963  1  0.638494  0.409008  0.242099  1
  C  C964  1  0.558244  0.280389  0.422365  1
  O  O965  1  0.817271  0.412107  0.420486  1
  O  O966  1  0.800155  0.454201  0.293208  1
  O  O967  1  0.870317  0.403933  0.357961  1
  O  O968  1  0.747285  0.463303  0.355192  1
  O  O969  1  0.818160  0.378807  0.320626  1
  C  C970  1  0.578135  0.360410  0.360731  1
  C  C971  1  0.932117  0.292565  0.347398  1
  C  C972  1  0.830603  0.477841  0.298909  1
  H  H973  1  0.553953  0.439802  0.298426  1
  N  N974  1  0.628391  0.431022  0.272804  1
  C  C975  1  0.638002  0.385402  0.325554  1
  C  C976  1  0.916680  0.331673  0.340646  1
  H  H977  1  0.701912  0.391562  0.432571  1
  H  H978  1  0.622814  0.360197  0.435289  1
  H  H979  1  0.639219  0.335770  0.367462  1
  H  H980  1  0.670641  0.382961  0.319526  1
  C  C981  1  0.620314  0.306292  0.472846  1
  H  H982  1  0.644680  0.316600  0.492842  1
  O  O983  1  0.764623  0.388617  0.382721  1
  C  C984  1  0.608216  0.330768  0.440212  1
  C  C985  1  0.720592  0.382644  0.458542  1
  H  H986  1  0.936525  0.358170  0.343492  1
  C  C987  1  0.853623  0.376019  0.336594  1
  C  C988  1  0.783210  0.393580  0.416625  1
  H  H989  1  0.641018  0.346575  0.265214  1
  H  H990  1  0.522684  0.394405  0.349082  1
  C  C991  1  0.850488  0.302079  0.326276  1
  C  C992  1  0.626543  0.468788  0.263027  1
  C  C993  1  0.761644  0.488192  0.381426  1
  O  O994  1  0.851075  0.479473  0.332030  1
  H  H995  1  0.818505  0.305229  0.317871  1
  C  C996  1  0.620077  0.358930  0.353342  1
  H  H997  1  0.509667  0.338080  0.312577  1
  C  C998  1  0.508003  0.312221  0.333302  1
  C  C999  1  0.572884  0.417315  0.313925  1
  C  C1000  1  0.762929  0.379329  0.454658  1
  Cu  Cu1001  1  0.836113  0.446748  0.377673  1
  C  C1002  1  0.875008  0.336229  0.332427  1
  Cu  Cu1003  1  0.780771  0.420222  0.336402  1
  C  C1004  1  0.969370  0.277469  0.358580  1
  C  C1005  1  0.614164  0.413456  0.304239  1
  C  C1006  1  0.577339  0.316986  0.414378  1
  C  C1007  1  0.786662  0.366834  0.487709  1
  C  C1008  1  0.865771  0.263451  0.333994  1
  C  C1009  1  0.555064  0.391122  0.342244  1
  C  C1010  1  0.532799  0.309565  0.367937  1
  N  N1011  1  0.561710  0.332299  0.381868  1
  C  C1012  1  0.529649  0.275736  0.392792  1
  C  C1013  1  0.602083  0.268320  0.479341  1
  H  H1014  1  0.819538  0.363110  0.484633  1
  O  O1015  1  0.798312  0.487545  0.394666  1
  C  C1016  1  0.906725  0.259035  0.344756  1
  C  C1017  1  0.569957  0.255672  0.454632  1
  C  C1018  1  0.702096  0.376467  0.496331  1
  H  H1019  1  0.669332  0.380683  0.499793  1
  H  H1020  1  0.613835  0.500486  0.319527  1
  H  H1021  1  0.686710  0.465950  0.667564  1
  C  C1022  1  0.518409  0.368614  0.698225  1
  C  C1023  1  0.961839  0.294004  0.660622  1
  C  C1024  1  0.685730  0.371145  0.585945  1
  C  C1025  1  0.886337  0.461627  0.730212  1
  C  C1026  1  0.632111  0.405087  0.642966  1
  C  C1027  1  0.665980  0.469758  0.693185  1
  H  H1028  1  0.792832  0.322125  0.676842  1
  C  C1029  1  0.824636  0.336022  0.620612  1
  Cu  Cu1030  1  0.911967  0.338440  0.712464  1
  H  H1031  1  0.668687  0.313091  0.612112  1
  H  H1032  1  0.847491  0.345462  0.559132  1
  C  C1033  1  0.637419  0.362823  0.640844  1
  C  C1034  1  0.663982  0.345962  0.612421  1
  C  C1035  1  0.513843  0.386025  0.736875  1
  H  H1036  1  0.555200  0.365036  0.643921  1
  O  O1037  1  0.912176  0.423192  0.674820  1
  C  C1038  1  0.790114  0.330049  0.644700  1
  O  O1039  1  0.887799  0.389050  0.729465  1
  H  H1040  1  0.725482  0.334590  0.648832  1
  O  O1041  1  0.985026  0.388126  0.690099  1
  N  N1042  1  0.716523  0.357850  0.566622  1
  O  O1043  1  0.959137  0.351675  0.742540  1
  C  C1044  1  0.895370  0.421963  0.709934  1
  C  C1045  1  0.726109  0.364841  0.529383  1
  C  C1046  1  0.551680  0.378904  0.673870  1
  C  C1047  1  0.747919  0.347282  0.587432  1
  H  H1048  1  0.645141  0.462447  0.613002  1
  C  C1049  1  0.605224  0.452645  0.730152  1
  O  O1050  1  0.965450  0.326425  0.639347  1
  N  N1051  1  0.613096  0.420821  0.672887  1
  Cu  Cu1052  1  0.939867  0.375860  0.655105  1
  C  C1053  1  0.820771  0.342972  0.578723  1
  C  C1054  1  0.751645  0.337151  0.628609  1
  O  O1055  1  0.866564  0.327511  0.678416  1
  C  C1056  1  0.767749  0.359900  0.525036  1
  O  O1057  1  0.892766  0.360862  0.624134  1
  H  H1058  1  0.693481  0.433033  0.564316  1
  C  C1059  1  0.864216  0.341378  0.642091  1
  C  C1060  1  0.539225  0.278548  0.613300  1
  C  C1061  1  0.781933  0.349268  0.562680  1
  C  C1062  1  0.677639  0.412903  0.585492  1
  C  C1063  1  0.579841  0.407219  0.688371  1
  C  C1064  1  0.650684  0.429687  0.613584  1
  H  H1065  1  0.622622  0.342531  0.662623  1
  C  C1066  1  0.987401  0.258466  0.648482  1
  H  H1067  1  0.565049  0.296965  0.603346  1
  C  C1068  1  0.629392  0.448053  0.696003  1
  O  O1069  1  0.938771  0.290803  0.691882  1
  C  C1070  1  0.573651  0.426158  0.725417  1
  C  C1071  1  0.986211  0.374642  0.726688  1
  H  H1072  1  0.865751  0.491468  0.674870  1
  C  C1073  1  0.872418  0.494711  0.707265  1
  O  O1074  1  0.643933  0.254630  0.536572  1
  C  C1075  1  0.676728  0.496910  0.724097  1
  C  C1076  1  0.501174  0.296776  0.617954  1
  H  H1077  1  0.496392  0.346415  0.687041  1
  H  H1078  1  0.904788  0.440334  0.789871  1
  C  C1079  1  0.910751  0.313403  0.919042  1
  H  H1080  1  0.855817  0.436655  0.870763  1
  C  C1081  1  0.747490  0.451219  0.917154  1
  C  C1082  1  0.764722  0.385735  0.953129  1
  H  H1083  1  0.511042  0.280276  0.901554  1
  H  H1084  1  0.849243  0.266293  0.843559  1
  C  C1085  1  0.853816  0.359050  0.909235  1
  H  H1086  1  0.717462  0.455121  0.930847  1
  C  C1087  1  0.808965  0.411589  0.910258  1
  C  C1088  1  0.732310  0.375207  0.978308  1
  C  C1089  1  0.798769  0.361248  0.949637  1
  C  C1090  1  0.800220  0.324161  0.970644  1
  C  C1091  1  0.886894  0.328308  0.851004  1
  H  H1092  1  0.880824  0.344874  0.967892  1
  H  H1093  1  0.705826  0.395174  0.980390  1
  H  H1094  1  0.836856  0.369639  0.846039  1
  H  H1095  1  0.930952  0.297080  0.939769  1
  C  C1096  1  0.771144  0.417777  0.927565  1
  C  C1097  1  0.825259  0.440174  0.883307  1
  C  C1098  1  0.857751  0.354573  0.867014  1
  H  H1099  1  0.536797  0.431172  0.779447  1
  H  H1100  1  0.888697  0.323891  0.818079  1
  H  H1101  1  0.595823  0.482202  0.787867  1
  H  H1102  1  0.825668  0.303132  0.967357  1
  N  N1103  1  0.931505  0.275417  0.864263  1
  C  C1104  1  0.893989  0.466154  0.771938  1
  C  C1105  1  0.912177  0.306285  0.877138  1
  C  C1106  1  0.615631  0.479369  0.761347  1
  N  N1107  1  0.823287  0.377845  0.923885  1
  C  C1108  1  0.881915  0.340035  0.934987  1
  C  C1109  1  0.801866  0.473981  0.872560  1
  C  C1110  1  0.968908  0.266417  0.870623  1
  H  H1111  1  0.559673  0.270340  0.960894  1
  C  C1112  1  0.762473  0.478531  0.888248  1
  C  C1113  1  0.514706  0.254725  0.880630  1
  C  C1114  1  0.768186  0.313394  0.996409  1
  H  H1115  1  0.814472  0.496349  0.851472  1
  C  C1116  1  0.651868  0.501459  0.758402  1
  C  C1117  1  0.734298  0.338872  1.000340  1
  C  C1118  1  0.540739  0.416153  0.750077  1
  H  H1119  1  0.942192  0.639992  0.150145  1
  H  H1120  1  0.808681  0.540762  0.173744  1
  C  C1121  1  0.958101  0.724048  0.116477  1
  C  C1122  1  0.916456  0.597987  0.194168  1
  C  C1123  1  0.846909  0.572782  0.118495  1
  C  C1124  1  0.865464  0.598647  0.146887  1
  Cu  Cu1125  1  0.592612  0.666268  0.209218  1
  C  C1126  1  0.753838  0.657234  0.083582  1
  C  C1127  1  0.814734  0.630343  0.085477  1
  O  O1128  1  0.596814  0.582251  0.170729  1
  C  C1129  1  0.719808  0.652875  0.059177  1
  C  C1130  1  0.750086  0.673333  0.122851  1
  H  H1131  1  0.833614  0.689388  0.107987  1
  C  C1132  1  0.836723  0.656432  0.110955  1
  C  C1133  1  0.821400  0.588406  0.088358  1
  C  C1134  1  0.922061  0.579385  0.231513  1
  O  O1135  1  0.621055  0.617419  0.224768  1
  C  C1136  1  0.945084  0.626149  0.180168  1
  C  C1137  1  0.521620  0.624324  0.226077  1
  C  C1138  1  0.866404  0.557771  0.201848  1
  O  O1139  1  0.547551  0.649208  0.241000  1
  C  C1140  1  0.733827  0.638398  0.022826  1
  C  C1141  1  0.623703  0.544764  0.226030  1
  C  C1142  1  0.614081  0.584178  0.205559  1
  C  C1143  1  0.711591  0.682801  0.137739  1
  O  O1144  1  0.609837  0.646028  0.120200  1
  C  C1145  1  0.775375  0.633115  0.027688  1
  C  C1146  1  0.677071  0.672841  0.115002  1
  C  C1147  1  0.538271  0.707644  0.159088  1
  H  H1148  1  0.805663  0.567330  0.068071  1
  C  C1149  1  0.638059  0.666696  0.137363  1
  C  C1150  1  0.680976  0.661244  0.074209  1
  Cu  Cu1151  1  0.565082  0.627412  0.152650  1
  O  O1152  1  0.635924  0.680807  0.173615  1
  H  H1153  1  0.654262  0.656456  0.055041  1
  N  N1154  1  0.784977  0.643335  0.064263  1
  C  C1155  1  0.861674  0.640774  0.141512  1
  O  O1156  1  0.561680  0.711992  0.189974  1
  H  H1157  1  0.851445  0.539865  0.120157  1
  H  H1158  1  0.776221  0.679182  0.142396  1
  H  H1159  1  0.932254  0.705389  0.107109  1
  C  C1160  1  0.978002  0.636413  0.205095  1
  H  H1161  1  0.876414  0.662117  0.162242  1
  H  H1162  1  0.708835  0.695781  0.168203  1
  N  N1163  1  0.883334  0.584292  0.178272  1
  C  C1164  1  0.890219  0.553333  0.236278  1
  O  O1165  1  0.535389  0.674851  0.138317  1
  C  C1166  1  0.818031  0.510391  0.230753  1
  O  O1167  1  0.522226  0.611525  0.189222  1
  C  C1168  1  0.982282  0.618671  0.243633  1
  H  H1169  1  1.000170  0.658689  0.194375  1
  C  C1170  1  0.829359  0.536809  0.199387  1
  C  C1171  1  0.632952  0.510310  0.202682  1
  H  H1172  1  0.638578  0.512817  0.170017  1
  O  O1173  1  0.850593  0.750354  0.039962  1
  C  C1174  1  0.995785  0.705563  0.123172  1
  C  C1175  1  0.511910  0.742403  0.146428  1
  H  H1176  1  0.999308  0.672794  0.119086  1
  H  H1177  1  0.616102  0.661866  0.465930  1
  H  H1178  1  0.641685  0.563085  0.376689  1
  N  N1179  1  0.674739  0.623772  0.427285  1
  C  C1180  1  0.642568  0.642551  0.367449  1
  C  C1181  1  0.748536  0.547931  0.426087  1
  C  C1182  1  0.645169  0.641998  0.410047  1
  H  H1183  1  0.664506  0.626100  0.348678  1
  C  C1184  1  0.879371  0.527237  0.267864  1
  H  H1185  1  0.566234  0.705418  0.431620  1
  C  C1186  1  0.529399  0.728089  0.361462  1
  C  C1187  1  0.731988  0.615328  0.458809  1
  H  H1188  1  0.946995  0.725869  0.468701  1
  C  C1189  1  0.688441  0.588984  0.415744  1
  C  C1190  1  0.698799  0.640666  0.453361  1
  H  H1191  1  0.612822  0.568388  0.286762  1
  H  H1192  1  0.778010  0.543644  0.440810  1
  C  C1193  1  0.763977  0.625623  0.484556  1
  H  H1194  1  0.647132  0.727038  0.325608  1
  C  C1195  1  0.613473  0.666349  0.347877  1
  H  H1196  1  0.612605  0.667055  0.314651  1
  C  C1197  1  0.587358  0.687543  0.413195  1
  C  C1198  1  0.954691  0.589134  0.256641  1
  C  C1199  1  0.694730  0.524700  0.381186  1
  C  C1200  1  0.725536  0.582455  0.434384  1
  C  C1201  1  0.671944  0.559467  0.389929  1
  H  H1202  1  0.672947  0.699792  0.469081  1
  N  N1203  1  0.566621  0.718851  0.354193  1
  C  C1204  1  0.616117  0.663265  0.432733  1
  C  C1205  1  0.586751  0.690232  0.370695  1
  C  C1206  1  0.619040  0.503156  0.286839  1
  C  C1207  1  0.618607  0.541395  0.268245  1
  C  C1208  1  0.697829  0.678274  0.473527  1
  H  H1209  1  0.957948  0.574138  0.286111  1
  C  C1210  1  0.733832  0.520126  0.397523  1
  C  C1211  1  0.729542  0.688857  0.499940  1
  H  H1212  1  0.789628  0.604774  0.487884  1
  H  H1213  1  0.506547  0.649073  0.303598  1
  H  H1214  1  0.899032  0.524496  0.294512  1
  C  C1215  1  0.842919  0.505556  0.265028  1
  H  H1216  1  0.682060  0.501729  0.360825  1
  C  C1217  1  0.866851  0.532154  0.726508  1
  O  O1218  1  0.923408  0.680346  0.592274  1
  O  O1219  1  0.889272  0.734568  0.617543  1
  C  C1220  1  0.961878  0.733987  0.621578  1
  O  O1221  1  0.793836  0.704257  0.556600  1
  C  C1222  1  0.882548  0.738993  0.518868  1
  Cu  Cu1223  1  0.877682  0.664419  0.559817  1
  C  C1224  1  0.797584  0.673883  0.532423  1
  C  C1225  1  0.994894  0.710066  0.634150  1
  C  C1226  1  0.834932  0.626632  0.671703  1
  H  H1227  1  0.728496  0.718104  0.515664  1
  C  C1228  1  0.830737  0.650544  0.706581  1
  O  O1229  1  0.824502  0.684629  0.630476  1
  Cu  Cu1230  1  0.840002  0.721218  0.588491  1
  H  H1231  1  0.821007  0.682254  0.704486  1
  O  O1232  1  0.829852  0.652273  0.529473  1
  O  O1233  1  0.858191  0.631024  0.603301  1
  C  C1234  1  0.854027  0.569444  0.713161  1
  C  C1235  1  0.854501  0.594389  0.747098  1
  H  H1236  1  0.843703  0.565430  0.648204  1
  C  C1237  1  0.843372  0.584990  0.675062  1
  C  C1238  1  0.838723  0.648412  0.632185  1
  C  C1239  1  0.922152  0.714710  0.610545  1
  H  H1240  1  0.705227  0.513803  0.721507  1
  H  H1241  1  0.991403  0.677337  0.638714  1
  O  O1242  1  0.894498  0.701862  0.518544  1
  C  C1243  1  0.762745  0.662684  0.505369  1
  H  H1244  1  0.514265  0.728673  0.713069  1
  C  C1245  1  0.842331  0.635090  0.744201  1
  C  C1246  1  0.941928  0.619698  0.843297  1
  H  H1247  1  0.681793  0.633390  0.982937  1
  O  O1248  1  0.694968  0.552196  0.787612  1
  C  C1249  1  0.964465  0.735084  0.894140  1
  C  C1250  1  0.961393  0.701266  0.869165  1
  O  O1251  1  0.680159  0.625899  0.821702  1
  O  O1252  1  0.698343  0.511162  0.885982  1
  Cu  Cu1253  1  0.661611  0.554056  0.873499  1
  H  H1254  1  0.825183  0.619920  0.826125  1
  N  N1255  1  0.933547  0.677636  0.883545  1
  C  C1256  1  0.858190  0.619826  0.830342  1
  C  C1257  1  0.875537  0.647542  0.857305  1
  C  C1258  1  0.664494  0.528423  0.792757  1
  O  O1259  1  0.644427  0.525574  0.826016  1
  H  H1260  1  0.561894  0.642572  0.847960  1
  C  C1261  1  0.644611  0.627757  0.837668  1
  C  C1262  1  0.877719  0.699296  0.977079  1
  C  C1263  1  0.917770  0.648801  0.862913  1
  C  C1264  1  0.918642  0.692108  0.916707  1
  H  H1265  1  0.676145  0.699894  0.815865  1
  Cu  Cu1266  1  0.716751  0.582025  0.832907  1
  C  C1267  1  0.936651  0.729354  0.924464  1
  C  C1268  1  0.924699  0.592520  0.815623  1
  H  H1269  1  0.974706  0.618384  0.848741  1
  O  O1270  1  0.628320  0.599053  0.858249  1
  C  C1271  1  0.889138  0.504043  0.790704  1
  C  C1272  1  0.580483  0.669829  0.844007  1
  H  H1273  1  0.798437  0.598112  0.933062  1
  H  H1274  1  0.982982  0.673392  0.812745  1
  C  C1275  1  0.714576  0.629040  0.986216  1
  C  C1276  1  0.889814  0.676127  0.943590  1
  C  C1277  1  0.563779  0.708338  0.851064  1
  C  C1278  1  0.737959  0.614534  0.953789  1
  C  C1279  1  0.621888  0.666855  0.833958  1
  C  C1280  1  0.644617  0.701892  0.826151  1
  H  H1281  1  0.876927  0.645867  0.938939  1
  O  O1282  1  0.735369  0.609146  0.881329  1
  H  H1283  1  0.855504  0.669342  0.872329  1
  O  O1284  1  0.749327  0.536456  0.847094  1
  C  C1285  1  0.780126  0.609618  0.958295  1
  H  H1286  1  0.944604  0.571647  0.799134  1
  C  C1287  1  0.882840  0.593377  0.807889  1
  N  N1288  1  0.868594  0.574109  0.777434  1
  C  C1289  1  0.985178  0.698871  0.833862  1
  C  C1290  1  0.526366  0.722044  0.863406  1
  O  O1291  1  0.682753  0.584548  0.918378  1
  C  C1292  1  0.717202  0.602478  0.915183  1
  C  C1293  1  0.875409  0.536892  0.767524  1
  C  C1294  1  0.734902  0.510783  0.872531  1
  H  H1295  1  0.841535  0.655498  0.770311  1
  C  C1296  1  0.893714  0.738333  0.982984  1
  C  C1297  1  0.628120  0.739978  0.834213  1
  H  H1298  1  0.895837  0.507605  0.823047  1
  C  C1299  1  0.798938  0.618251  0.995556  1
  C  C1300  1  0.587659  0.742841  0.847123  1
  H  H1301  1  0.831635  0.613623  0.999227  1
  H  H1302  1  0.855221  0.686906  0.998119  1
  H  H1303  1  0.843727  0.936189  0.149752  1
  C  C1304  1  0.833387  0.849401  0.206399  1
  C  C1305  1  0.853005  0.931440  0.214704  1
  O  O1306  1  0.824004  0.853140  0.028674  1
  C  C1307  1  0.836021  0.853852  0.131537  1
  C  C1308  1  0.875916  0.765627  0.014585  1
  C  C1309  1  0.835707  0.874302  0.172035  1
  H  H1310  1  0.529607  0.781849  0.196339  1
  O  O1311  1  0.819990  0.818367  0.129062  1
  O  O1312  1  0.917768  0.820403  0.088936  1
  Cu  Cu1313  1  0.833707  0.782268  0.085482  1
  O  O1314  1  0.887497  0.802826  0.014873  1
  H  H1315  1  0.695793  0.974119  0.218973  1
  H  H1316  1  0.825292  0.817292  0.203665  1
  C  C1317  1  0.954001  0.766314  0.120277  1
  C  C1318  1  0.986807  0.790121  0.133202  1
  C  C1319  1  0.915351  0.786102  0.107290  1
  C  C1320  1  0.863635  0.969123  0.229011  1
  C  C1321  1  0.791543  0.831767  0.031770  1
  O  O1322  1  0.787753  0.800982  0.055289  1
  O  O1323  1  0.854699  0.871549  0.102370  1
  C  C1324  1  0.854173  0.905883  0.248184  1
  C  C1325  1  0.843534  0.916068  0.176189  1
  Cu  Cu1326  1  0.872216  0.838932  0.057662  1
  O  O1327  1  0.882150  0.766697  0.113444  1
  C  C1328  1  0.844168  0.864669  0.244358  1
  C  C1329  1  0.756302  0.843289  0.005581  1
  H  H1330  1  0.720475  0.789372  0.018602  1
  H  H1331  1  0.983614  0.822952  0.137151  1
  C  C1332  1  0.668242  0.992329  0.222527  1
  C  C1333  1  0.510001  0.777945  0.169804  1
  C  C1334  1  0.722550  0.817613  0.001227  1
  C  C1335  1  0.918746  0.856251  0.366500  1
  O  O1336  1  0.678184  0.909870  0.419020  1
  H  H1337  1  0.973505  0.891017  0.354270  1
  Cu  Cu1338  1  0.712826  0.912378  0.333623  1
  C  C1339  1  0.922730  0.912476  0.319053  1
  C  C1340  1  0.619683  0.826356  0.329135  1
  H  H1341  1  0.854878  0.814791  0.499942  1
  C  C1342  1  0.775797  0.887419  0.460696  1
  H  H1343  1  0.858289  0.830278  0.373869  1
  N  N1344  1  0.936097  0.829045  0.387946  1
  H  H1345  1  0.985993  0.835244  0.317584  1
  C  C1346  1  0.890550  0.828077  0.446683  1
  H  H1347  1  0.844336  0.843731  0.270067  1
  C  C1348  1  0.921452  0.814152  0.421007  1
  C  C1349  1  0.858222  0.879556  0.331398  1
  N  N1350  1  0.866599  0.926336  0.279136  1
  C  C1351  1  0.876833  0.853653  0.359253  1
  C  C1352  1  0.970125  0.773858  0.399658  1
  H  H1353  1  0.558719  0.849592  0.340262  1
  H  H1354  1  0.674821  0.794296  0.311546  1
  C  C1355  1  0.524700  0.769650  0.356176  1
  C  C1356  1  0.643171  0.791752  0.321364  1
  O  O1357  1  0.638878  0.966823  0.325958  1
  H  H1358  1  0.875169  0.856982  0.441043  1
  O  O1359  1  0.731986  0.886396  0.383120  1
  C  C1360  1  0.658662  0.963718  0.292596  1
  C  C1361  1  0.898510  0.766907  0.487064  1
  H  H1362  1  0.825539  0.876688  0.326002  1
  C  C1363  1  0.881416  0.907899  0.309781  1
  C  C1364  1  0.879355  0.804339  0.480074  1
  O  O1365  1  0.625003  0.892824  0.357977  1
  O  O1366  1  0.743652  0.958988  0.346956  1
  O  O1367  1  0.690000  0.940945  0.287804  1
  C  C1368  1  0.733623  0.882610  0.456188  1
  H  H1369  1  0.794590  0.895913  0.434653  1
  O  O1370  1  0.678279  0.867443  0.322466  1
  C  C1371  1  0.713185  0.892950  0.416722  1
  O  O1372  1  0.692465  0.983878  0.385805  1
  C  C1373  1  0.941810  0.778373  0.429615  1
  Cu  Cu1374  1  0.656734  0.939306  0.373562  1
  C  C1375  1  0.871513  0.964021  0.270103  1
  C  C1376  1  0.989166  0.809966  0.338839  1
  C  C1377  1  0.941186  0.887049  0.347542  1
  C  C1378  1  0.562018  0.783931  0.344393  1
  C  C1379  1  0.586782  0.749981  0.341867  1
  C  C1380  1  0.642095  0.865061  0.336647  1
  C  C1381  1  0.728176  0.986021  0.370196  1
  C  C1382  1  0.577976  0.822686  0.337260  1
  C  C1383  1  0.965409  0.806963  0.374101  1
  H  H1384  1  0.941345  0.934967  0.303176  1
  C  C1385  1  0.644497  0.989218  0.257721  1
  C  C1386  1  0.709928  0.871202  0.489712  1
  C  C1387  1  0.627332  0.753374  0.329441  1
  C  C1388  1  0.930960  0.754354  0.462711  1
  H  H1389  1  0.677186  0.866405  0.486730  1
  H  H1390  1  0.888596  0.992917  0.326964  1
  C  C1391  1  0.882725  0.996964  0.294510  1
  O  O1392  1  0.554743  0.793568  0.698805  1
  H  H1393  1  0.648617  0.848386  0.560029  1
  C  C1394  1  0.743313  0.844108  0.631318  1
  C  C1395  1  0.728622  0.865877  0.527456  1
  C  C1396  1  0.898003  0.955346  0.731532  1
  C  C1397  1  0.822854  0.917818  0.588084  1
  H  H1398  1  0.768991  0.843036  0.652258  1
  C  C1399  1  0.675097  0.847001  0.580053  1
  Cu  Cu1400  1  0.557352  0.877631  0.659946  1
  C  C1401  1  0.747708  0.854414  0.590239  1
  C  C1402  1  0.921979  0.908418  0.690414  1
  C  C1403  1  0.983714  0.869835  0.700586  1
  C  C1404  1  0.516912  0.880737  0.735680  1
  C  C1405  1  0.966576  0.776061  0.616487  1
  C  C1406  1  0.859231  0.865617  0.644242  1
  N  N1407  1  0.779265  0.865636  0.569943  1
  H  H1408  1  0.808764  0.938943  0.566667  1
  O  O1409  1  0.616720  0.887366  0.728635  1
  C  C1410  1  0.670556  0.838722  0.621627  1
  O  O1411  1  0.516285  0.893570  0.698789  1
  H  H1412  1  0.940968  0.794801  0.606655  1
  H  H1413  1  0.859637  0.964887  0.614600  1
  C  C1414  1  0.714037  0.855144  0.564912  1
  H  H1415  1  0.823564  0.818243  0.616629  1
  C  C1416  1  0.530192  0.797834  0.668864  1
  C  C1417  1  0.770096  0.871940  0.532345  1
  C  C1418  1  0.610349  0.920381  0.708867  1
  O  O1419  1  0.589907  0.922776  0.675860  1
  H  H1420  1  0.639418  0.988312  0.669017  1
  Cu  Cu1421  1  0.587026  0.838966  0.715563  1
  C  C1422  1  0.810977  0.876976  0.589314  1
  H  H1423  1  0.944860  0.863512  0.647792  1
  C  C1424  1  0.630119  0.839840  0.642294  1
  C  C1425  1  0.851420  0.932691  0.615781  1
  O  O1426  1  0.527010  0.830212  0.647487  1
  C  C1427  1  0.949568  0.879045  0.676757  1
  C  C1428  1  0.704889  0.834848  0.646442  1
  O  O1429  1  0.857833  0.753998  0.544845  1
  O  O1430  1  0.600754  0.859009  0.625288  1
  C  C1431  1  0.836844  0.972354  0.695188  1
  C  C1432  1  0.830934  0.850656  0.616281  1
  H  H1433  1  0.701952  0.826598  0.678492  1
  C  C1434  1  0.868247  0.907236  0.645565  1
  O  O1435  1  0.628179  0.823868  0.677769  1
  C  C1436  1  0.873093  0.950075  0.698035  1
  N  N1437  1  0.888540  0.922127  0.675153  1
  H  H1438  1  0.872578  0.844619  0.666263  1
  C  C1439  1  0.636534  0.991943  0.701929  1
  C  C1440  1  0.929333  0.928635  0.726630  1
  C  C1441  1  0.625285  0.959150  0.726823  1
  C  C1442  1  0.794086  0.882827  0.498943  1
  H  H1443  1  0.815860  0.968565  0.669781  1
  H  H1444  1  0.826789  0.887583  0.502310  1
  C  C1445  1  0.989928  0.889412  0.737999  1
  C  C1446  1  0.826767  1.000110  0.725751  1
  C  C1447  1  0.962985  0.919692  0.750717  1
  C  C1448  1  0.502977  0.763282  0.657979  1
  H  H1449  1  0.776857  0.955937  0.934518  1
  H  H1450  1  0.615377  0.937673  0.788473  1
  C  C1451  1  0.758449  0.879336  0.983306  1
  N  N1452  1  0.566909  0.773932  0.858574  1
  N  N1453  1  0.671552  0.878542  0.922515  1
  H  H1454  1  0.644857  0.934274  0.862502  1
  H  H1455  1  0.563611  0.797171  0.933827  1
  H  H1456  1  0.689070  0.991894  0.843274  1
  H  H1457  1  0.662854  0.867716  0.844252  1
  C  C1458  1  0.748257  0.951376  0.918250  1
  C  C1459  1  0.612555  0.840334  0.930904  1
  H  H1460  1  0.611425  0.846070  0.963612  1
  C  C1461  1  0.640702  0.853269  0.864357  1
  C  C1462  1  0.698886  0.971217  0.867259  1
  H  H1463  1  0.908536  0.986167  0.788514  1
  C  C1464  1  0.694107  0.863263  0.950866  1
  H  H1465  1  0.967685  0.936003  0.779271  1
  C  C1466  1  0.585958  0.804795  0.872103  1
  C  C1467  1  0.623232  0.963510  0.769124  1
  H  H1468  1  0.612551  0.822020  0.814291  1
  C  C1469  1  0.612560  0.826655  0.847192  1
  C  C1470  1  0.727605  0.888208  0.955769  1
  H  H1471  1  0.500628  0.821034  0.881592  1
  C  C1472  1  0.687122  0.911493  0.908137  1
  C  C1473  1  0.674012  0.938393  0.877879  1
  C  C1474  1  0.584920  0.813073  0.913855  1
  H  H1475  1  0.666629  0.805740  0.969654  1
  C  C1476  1  0.642140  0.858934  0.906591  1
  H  H1477  1  0.784364  0.899906  0.986255  1
  C  C1478  1  0.530181  0.763868  0.867082  1
  C  C1479  1  0.723304  0.918795  0.928258  1
  H  H1480  1  0.938667  0.782558  0.962827  1
  C  C1481  1  0.736439  0.976972  0.886570  1
  C  C1482  1  0.691736  0.827117  0.973421  1
  H  H1483  1  0.647510  0.766530  0.829995  1
  C  C1484  1  0.991424  0.766649  0.885343  1
  C  C1485  1  0.888263  0.982726  0.762418  1
  H  H1486  1  0.993286  0.792968  0.905542  1
  C  C1487  1  0.924599  0.752915  0.957573  1
  O  O1488  1  0.543908  0.856580  0.749862  1
