# Supplementary material for: Towards general network architecture design criteria for negative gas adsorption transitions in ultraporous frameworks
Source: Nat Commun. 2019 Aug 12;10:3632. doi: 10.1038/s41467-019-11565-3 (PMC6690989; doi:10.1038/s41467-019-11565-3)
Supplement: Supplementary file 3 — Supplementary Data 1 [file 41467_2019_11565_MOESM3_ESM.zip › MOF-FF optimized simulated structures/DUT-48op_mofff.cif]

# generated using pymatgen
_publ_contact_author_name            Stefan Kaskel  
_publ_contact_author_address         Faculty of Chemistry and Food Chemistry, TU Dresden, Bergstrasse 66, 01062 Dresden, Germany
_publ_contact_author_email           stefan.kaskel@tu-dresden.de
_publ_contact_author_fax             +49 351 463-37287
_publ_contact_author_phone           +49 351 463-35955

data_DUT-48op
_symmetry_space_group_name_H-M   'P 1'
_cell_length_a   39.91035600
_cell_length_b   39.91035600
_cell_length_c   39.91035600
_cell_angle_alpha   90.00000000
_cell_angle_beta   90.00000000
_cell_angle_gamma   90.00000000
_symmetry_Int_Tables_number   1
_chemical_formula_structural   CuH8C17NO4
_chemical_formula_sum   'Cu48 H384 C816 N48 O192'
_cell_volume   63570.6724052
_cell_formula_units_Z   48
loop_
 _symmetry_equiv_pos_site_id
 _symmetry_equiv_pos_as_xyz
  1  'x, y, z'
loop_
 _atom_site_type_symbol
 _atom_site_label
 _atom_site_symmetry_multiplicity
 _atom_site_fract_x
 _atom_site_fract_y
 _atom_site_fract_z
 _atom_site_occupancy
  H  H1  1  0.498855  0.103307  0.239288  1
  C  C2  1  0.225035  0.000002  0.224842  1
  Cu  Cu3  1  0.000120  0.000066  0.235959  1
  H  H4  1  0.498223  0.237397  0.165077  1
  C  C5  1  0.000002  0.224970  0.224849  1
  Cu  Cu6  1  0.000124  0.000061  0.174934  1
  H  H7  1  0.396651  0.239230  0.001304  1
  H  H8  1  0.396797  0.001188  0.239216  1
  H  H9  1  0.262656  0.001729  0.164935  1
  H  H10  1  0.262557  0.165017  0.001715  1
  H  H11  1  0.334971  0.237430  0.001813  1
  H  H12  1  0.335119  0.001703  0.237390  1
  H  H13  1  0.000341  0.105966  0.151915  1
  H  H14  1  0.498293  0.164984  0.237495  1
  H  H15  1  0.105917  0.151953  0.000149  1
  H  H16  1  0.106016  0.000286  0.151932  1
  O  O17  1  -0.000004  0.177105  0.048035  1
  O  O18  1  0.000078  0.233942  0.047625  1
  C  C19  1  0.118685  0.000175  0.176261  1
  C  C20  1  0.118580  0.176286  0.000055  1
  H  H21  1  0.498741  0.239206  0.103397  1
  H  H22  1  0.260820  0.001230  0.103256  1
  H  H23  1  0.260753  0.103339  0.001181  1
  C  C24  1  0.000164  0.170510  0.208099  1
  C  C25  1  0.205668  0.000052  0.062857  1
  N  N26  1  0.000021  0.202316  0.202203  1
  C  C27  1  0.063041  0.000018  0.205626  1
  C  C28  1  0.000082  0.205663  0.062866  1
  C  C29  1  0.000222  0.118632  0.176246  1
  O  O30  1  0.048207  0.000067  0.177070  1
  C  C31  1  0.206372  0.000194  0.100336  1
  C  C32  1  0.153645  0.000143  0.177734  1
  O  O33  1  0.047806  0.000063  0.233907  1
  C  C34  1  0.000226  0.206350  0.100344  1
  C  C35  1  0.206307  0.100394  0.000113  1
  C  C36  1  0.153540  0.177768  0.000055  1
  C  C37  1  0.237237  0.000705  0.117246  1
  C  C38  1  0.000178  0.153592  0.177724  1
  O  O39  1  0.000128  0.048145  0.177056  1
  C  C40  1  0.000730  0.237209  0.117264  1
  C  C41  1  0.237164  0.117317  0.000650  1
  O  O42  1  0.233939  0.000030  0.047606  1
  C  C43  1  0.238340  0.000790  0.152296  1
  C  C44  1  0.170570  0.000139  0.208106  1
  O  O45  1  0.000115  0.047750  0.233893  1
  C  C46  1  0.000807  0.238297  0.152315  1
  C  C47  1  0.238248  0.152368  0.000755  1
  C  C48  1  0.000072  0.062982  0.205610  1
  N  N49  1  0.202376  0.000006  0.202200  1
  C  C50  1  0.170455  0.208146  0.000075  1
  O  O51  1  0.322967  0.000013  0.451860  1
  C  C52  1  0.499991  0.224863  0.275146  1
  C  C53  1  0.499896  0.176226  0.381475  1
  C  C54  1  0.499910  0.177716  0.346515  1
  C  C55  1  0.499868  0.208097  0.329605  1
  H  H56  1  0.348129  0.000232  0.394034  1
  C  C57  1  0.499255  0.152331  0.261803  1
  C  C58  1  0.499375  0.117280  0.262881  1
  H  H59  1  0.247361  0.203965  0.458024  1
  H  H60  1  0.247485  0.041972  0.295987  1
  C  C61  1  0.499913  0.100350  0.293733  1
  H  H62  1  0.499812  0.151891  0.394134  1
  C  C63  1  0.248773  0.023153  0.276073  1
  C  C64  1  0.248649  0.223872  0.476851  1
  C  C65  1  0.323801  0.000127  0.381363  1
  C  C66  1  0.322331  0.000097  0.346402  1
  C  C67  1  0.399725  0.000134  0.293664  1
  C  C68  1  0.291959  0.000107  0.329476  1
  C  C69  1  0.382811  0.000658  0.262801  1
  C  C70  1  0.347761  0.000752  0.261704  1
  H  H71  1  0.203962  0.247365  0.458022  1
  H  H72  1  0.041950  0.247427  0.296004  1
  C  C73  1  0.023136  0.248710  0.276085  1
  C  C74  1  0.223867  0.248654  0.476850  1
  Cu  Cu75  1  0.325066  0.000007  0.499952  1
  Cu  Cu76  1  0.264041  0.000005  0.499909  1
  H  H77  1  0.348049  0.105928  0.499729  1
  C  C78  1  0.294367  0.062929  0.499977  1
  C  C79  1  0.399602  0.206310  0.499855  1
  C  C80  1  0.382680  0.237168  0.499341  1
  C  C81  1  0.347629  0.238254  0.499250  1
  O  O82  1  0.266088  0.047691  0.499913  1
  C  C83  1  0.291850  0.170460  0.499875  1
  C  C84  1  0.322228  0.153547  0.499879  1
  C  C85  1  0.323715  0.118587  0.499837  1
  O  O86  1  0.322925  0.048096  0.499945  1
  C  C87  1  0.023158  0.223929  0.251304  1
  C  C88  1  0.223988  0.023161  0.251294  1
  H  H89  1  0.204081  0.041986  0.252593  1
  H  H90  1  0.041990  0.204028  0.252603  1
  C  C91  1  0.499918  0.062926  0.705669  1
  H  H92  1  0.499655  0.105932  0.652001  1
  H  H93  1  0.001270  0.239238  0.603278  1
  H  H94  1  0.103350  0.239250  0.501161  1
  H  H95  1  0.239237  0.103358  0.501178  1
  H  H96  1  0.001682  0.165002  0.737396  1
  H  H97  1  0.237334  0.001760  0.664930  1
  H  H98  1  0.164889  0.001767  0.737400  1
  H  H99  1  0.001781  0.237431  0.664957  1
  H  H100  1  0.165029  0.237449  0.501715  1
  H  H101  1  0.237439  0.165037  0.501722  1
  C  C102  1  0.499990  0.224912  0.724973  1
  H  H103  1  0.394073  0.151945  0.500261  1
  H  H104  1  0.393974  0.000263  0.651924  1
  Cu  Cu105  1  0.499869  0.000028  0.674935  1
  O  O106  1  0.500001  0.177065  0.548164  1
  O  O107  1  0.499866  0.048110  0.677104  1
  C  C108  1  0.499768  0.118587  0.676337  1
  H  H109  1  0.001136  0.103325  0.739216  1
  H  H110  1  0.239167  0.001247  0.603251  1
  H  H111  1  0.103211  0.001255  0.739227  1
  C  C112  1  0.294322  0.000048  0.562853  1
  C  C113  1  0.437081  0.205620  0.500004  1
  C  C114  1  0.499814  0.153546  0.677830  1
  Cu  Cu115  1  0.499998  0.174908  0.500082  1
  C  C116  1  0.293614  0.000195  0.600331  1
  O  O117  1  0.451908  0.177060  0.500082  1
  C  C118  1  0.499811  0.170454  0.708211  1
  C  C119  1  0.293683  0.100408  0.500140  1
  C  C120  1  0.262750  0.000718  0.617240  1
  O  O121  1  0.322889  0.000001  0.548039  1
  N  N122  1  0.499969  0.202262  0.702323  1
  C  C123  1  0.262828  0.117334  0.500663  1
  C  C124  1  0.261649  0.000812  0.652291  1
  C  C125  1  0.499943  0.205627  0.562986  1
  O  O126  1  0.499873  0.047673  0.733941  1
  C  C127  1  0.261748  0.152385  0.500773  1
  C  C128  1  0.499203  0.238256  0.652439  1
  C  C129  1  0.329550  0.208155  0.500166  1
  C  C130  1  0.329421  0.000159  0.708098  1
  O  O131  1  0.452324  0.233896  0.500017  1
  C  C132  1  0.499291  0.237174  0.617388  1
  C  C133  1  0.346458  0.177774  0.500140  1
  C  C134  1  0.346345  0.000143  0.677727  1
  O  O135  1  0.266053  0.000008  0.547596  1
  C  C136  1  0.499794  0.206318  0.600464  1
  C  C137  1  0.381417  0.176281  0.500166  1
  C  C138  1  0.381305  0.000159  0.676253  1
  O  O139  1  0.451786  0.000033  0.677065  1
  C  C140  1  0.274959  0.000027  0.724838  1
  C  C141  1  0.275091  0.224919  0.500022  1
  N  N142  1  0.297741  0.202268  0.500022  1
  N  N143  1  0.297615  0.000027  0.702194  1
  O  O144  1  0.499975  0.233902  0.547739  1
  C  C145  1  0.176212  0.000122  0.881371  1
  C  C146  1  0.000069  0.177778  0.846409  1
  C  C147  1  0.177680  0.000113  0.846410  1
  C  C148  1  0.000084  0.176298  0.881369  1
  C  C149  1  0.000093  0.208152  0.829490  1
  O  O150  1  0.047564  -0.000010  0.766089  1
  H  H151  1  0.151885  0.000223  0.894044  1
  C  C152  1  0.208051  0.000122  0.829484  1
  H  H153  1  0.000175  0.151966  0.894034  1
  C  C154  1  0.224788  0.000019  0.775019  1
  H  H155  1  0.252684  0.203952  0.958022  1
  H  H156  1  0.252538  0.041993  0.795996  1
  C  C157  1  0.152247  0.000810  0.761713  1
  C  C158  1  0.000727  0.152359  0.761708  1
  C  C159  1  0.251379  0.223856  0.976851  1
  C  C160  1  0.062805  0.000032  0.794367  1
  N  N161  1  0.202146  0.000010  0.797678  1
  C  C162  1  0.000085  0.100392  0.793662  1
  C  C163  1  0.117197  0.000718  0.762811  1
  C  C164  1  0.100284  0.000184  0.793674  1
  C  C165  1  0.251240  0.023178  0.776078  1
  C  C166  1  0.000615  0.117308  0.762802  1
  C  C167  1  0.276161  0.248637  0.976878  1
  C  C168  1  0.476852  0.248658  0.776206  1
  H  H169  1  0.296084  0.247351  0.958068  1
  H  H170  1  0.458034  0.247378  0.796122  1
  O  O171  1  0.177067  0.048081  0.999934  1
  C  C172  1  0.224914  0.224903  0.999996  1
  Cu  Cu173  1  0.000010  0.235990  0.999940  1
  H  H174  1  0.151942  0.105919  0.999665  1
  C  C175  1  0.176277  0.118577  0.999787  1
  C  C176  1  0.062926  0.205645  0.999867  1
  C  C177  1  0.205624  0.062916  0.999958  1
  C  C178  1  0.100405  0.206320  0.999729  1
  C  C179  1  0.177767  0.153537  0.999821  1
  O  O180  1  0.233904  0.047679  0.999892  1
  O  O181  1  0.048087  0.177091  0.999948  1
  C  C182  1  0.117335  0.237173  0.999220  1
  N  N183  1  0.202262  0.202254  0.999970  1
  O  O184  1  0.047694  0.233928  0.999872  1
  C  C185  1  0.208148  0.170445  0.999838  1
  C  C186  1  0.152386  0.238250  0.999155  1
  H  H187  1  0.295935  0.041999  0.752593  1
  H  H188  1  0.457999  0.203973  0.752726  1
  C  C189  1  0.276019  0.023183  0.751294  1
  C  C190  1  0.476832  0.223873  0.751427  1
  H  H191  1  0.001134  0.396719  0.239209  1
  C  C192  1  0.223844  0.251342  0.023169  1
  H  H193  1  0.203918  0.252628  0.041977  1
  H  H194  1  0.001654  0.335040  0.237390  1
  Cu  Cu195  1  0.499897  0.499971  0.235960  1
  Cu  Cu196  1  0.499854  0.499944  0.174935  1
  H  H197  1  0.348052  0.394066  0.000330  1
  H  H198  1  0.247321  0.296027  0.042025  1
  H  H199  1  0.247189  0.458023  0.203978  1
  O  O200  1  0.322870  0.499983  0.048166  1
  H  H201  1  0.001738  0.262608  0.164963  1
  O  O202  1  0.452210  0.499936  0.233944  1
  H  H203  1  0.001253  0.260797  0.103284  1
  C  C204  1  0.437077  0.294360  0.000092  1
  C  C205  1  0.294369  0.437066  0.000033  1
  C  C206  1  0.399599  0.293675  0.000244  1
  O  O207  1  0.451774  0.499952  0.177107  1
  C  C208  1  0.382674  0.262820  0.000770  1
  N  N209  1  0.297621  0.499962  0.202309  1
  C  C210  1  0.347623  0.261738  0.000862  1
  C  C211  1  0.274970  0.499974  0.224959  1
  C  C212  1  0.323616  0.499838  0.118637  1
  C  C213  1  0.291851  0.329536  0.000212  1
  C  C214  1  0.322117  0.499849  0.153595  1
  C  C215  1  0.322230  0.346447  0.000199  1
  C  C216  1  0.291735  0.499841  0.170500  1
  C  C217  1  0.323718  0.381407  0.000225  1
  C  C218  1  0.275091  0.275077  0.000050  1
  C  C219  1  0.248626  0.276123  0.023196  1
  C  C220  1  0.248500  0.476835  0.223896  1
  C  C221  1  0.347504  0.499142  0.238305  1
  N  N222  1  0.297740  0.297728  0.000070  1
  O  O223  1  0.451907  0.322919  0.000049  1
  O  O224  1  0.322926  0.451900  0.000090  1
  O  O225  1  0.452318  0.266082  0.000043  1
  O  O226  1  0.266090  0.452303  0.000053  1
  Cu  Cu227  1  0.499994  0.325066  0.000061  1
  H  H228  1  0.499666  0.394027  0.151998  1
  O  O229  1  0.499929  0.452284  0.233940  1
  C  C230  1  0.499946  0.294346  0.062977  1
  O  O231  1  0.499996  0.266071  0.047731  1
  C  C232  1  0.499934  0.437035  0.205666  1
  O  O233  1  0.499850  0.451856  0.177103  1
  C  C234  1  0.499789  0.293652  0.100455  1
  O  O235  1  0.499994  0.322908  0.048151  1
  C  C236  1  0.499268  0.262794  0.117377  1
  N  N237  1  0.499949  0.297694  0.202318  1
  C  C238  1  0.499171  0.261708  0.152428  1
  C  C239  1  0.499807  0.329503  0.208208  1
  C  C240  1  0.499812  0.346413  0.177828  1
  C  C241  1  0.499772  0.381372  0.176334  1
  C  C242  1  0.499959  0.275043  0.224968  1
  Cu  Cu243  1  0.325063  0.499989  0.000087  1
  Cu  Cu244  1  0.264038  0.499988  0.000020  1
  H  H245  1  0.347955  0.499728  0.105986  1
  C  C246  1  0.436957  0.499899  0.205673  1
  C  C247  1  0.399480  0.499753  0.206368  1
  C  C248  1  0.382556  0.499222  0.237223  1
  C  C249  1  0.223721  0.476846  0.248681  1
  H  H250  1  0.203793  0.458043  0.247382  1
  H  H251  1  0.000184  0.348070  0.394031  1
  C  C252  1  0.476820  0.251305  0.276207  1
  C  C253  1  0.000709  0.347684  0.261702  1
  C  C254  1  0.000074  0.291891  0.329483  1
  H  H255  1  0.458005  0.252593  0.296125  1
  C  C256  1  0.000611  0.382735  0.262795  1
  C  C257  1  0.000056  0.322265  0.346404  1
  C  C258  1  0.000082  0.323740  0.381363  1
  C  C259  1  0.000091  0.399651  0.293656  1
  H  H260  1  0.396534  0.498679  0.260812  1
  C  C261  1  0.118473  0.499906  0.323781  1
  H  H262  1  0.262456  0.498237  0.335007  1
  H  H263  1  0.334852  0.498189  0.262613  1
  H  H264  1  0.105813  0.499802  0.348114  1
  C  C265  1  0.153435  0.499909  0.322293  1
  C  C266  1  0.224798  0.499999  0.275139  1
  H  H267  1  0.260675  0.498745  0.396684  1
  C  C268  1  0.170343  0.499892  0.291911  1
  C  C269  1  0.205570  0.499969  0.437130  1
  C  C270  1  0.206231  0.499824  0.399651  1
  C  C271  1  0.237080  0.499287  0.382716  1
  C  C272  1  0.238151  0.499197  0.347666  1
  O  O273  1  0.047688  0.266098  0.499898  1
  Cu  Cu274  1  0.000004  0.264040  0.499932  1
  H  H275  1  0.260762  0.396660  0.498869  1
  H  H276  1  0.334979  0.262564  0.498309  1
  H  H277  1  0.262564  0.334981  0.498344  1
  H  H278  1  0.105925  0.348062  0.499713  1
  H  H279  1  0.396659  0.260756  0.498817  1
  C  C280  1  0.062924  0.294379  0.499955  1
  C  C281  1  0.206315  0.399607  0.499873  1
  C  C282  1  0.237171  0.382683  0.499374  1
  C  C283  1  0.238254  0.347632  0.499275  1
  O  O284  1  0.048087  0.322935  0.499915  1
  C  C285  1  0.170455  0.291859  0.499857  1
  C  C286  1  0.153544  0.322238  0.499868  1
  C  C287  1  0.118584  0.323727  0.499819  1
  H  H288  1  0.457976  0.295994  0.252725  1
  C  C289  1  0.476804  0.276088  0.251425  1
  C  C290  1  0.276139  0.251362  0.523192  1
  H  H291  1  0.296046  0.252650  0.542019  1
  C  C292  1  0.176369  0.499865  0.618645  1
  C  C293  1  0.177871  0.499886  0.653603  1
  C  C294  1  0.208254  0.499879  0.670507  1
  O  O295  1  0.000091  0.452287  0.733882  1
  H  H296  1  0.151949  0.394085  0.500259  1
  H  H297  1  0.000344  0.394072  0.651897  1
  C  C298  1  0.152487  0.499211  0.738314  1
  H  H299  1  0.252790  0.458056  0.703974  1
  C  C300  1  0.117435  0.499294  0.737233  1
  H  H301  1  0.252644  0.296049  0.542021  1
  O  O302  1  0.047779  0.499970  0.733951  1
  C  C303  1  0.000068  0.294369  0.562855  1
  C  C304  1  0.205630  0.437086  0.500013  1
  C  C305  1  0.000074  0.437065  0.705594  1
  C  C306  1  0.100510  0.499814  0.706378  1
  C  C307  1  0.000225  0.293685  0.600334  1
  C  C308  1  0.063033  0.499953  0.705681  1
  O  O309  1  0.233910  0.452325  0.500031  1
  C  C310  1  0.100402  0.293696  0.500119  1
  C  C311  1  0.000744  0.262827  0.617257  1
  H  H312  1  0.152030  0.499754  0.605996  1
  O  O313  1  0.000045  0.266089  0.547618  1
  C  C314  1  0.117327  0.262841  0.500646  1
  C  C315  1  0.000836  0.261741  0.652308  1
  Cu  Cu316  1  0.000090  0.499970  0.735961  1
  H  H317  1  0.498775  0.260764  0.603410  1
  C  C318  1  0.152378  0.261758  0.500762  1
  O  O319  1  0.000144  0.451915  0.677045  1
  C  C320  1  0.208152  0.329556  0.500162  1
  C  C321  1  0.000203  0.329532  0.708088  1
  H  H322  1  0.498353  0.334966  0.737482  1
  O  O323  1  0.177073  0.451919  0.500078  1
  C  C324  1  0.177773  0.346467  0.500138  1
  C  C325  1  0.000200  0.346448  0.677711  1
  H  H326  1  0.498270  0.262565  0.665091  1
  O  O327  1  -0.000005  0.322925  0.548019  1
  C  C328  1  0.176284  0.381426  0.500170  1
  C  C329  1  0.000237  0.381409  0.676229  1
  H  H330  1  0.498895  0.396645  0.739268  1
  C  C331  1  0.000041  0.275072  0.724844  1
  C  C332  1  0.224914  0.275096  0.500021  1
  C  C333  1  0.251488  0.476867  0.723894  1
  N  N334  1  0.202263  0.297747  0.500018  1
  C  C335  1  0.251356  0.276144  0.523193  1
  N  N336  1  0.000058  0.297724  0.702195  1
  C  C337  1  0.276273  0.476869  0.748674  1
  H  H338  1  0.296193  0.458058  0.747369  1
  C  C339  1  0.499901  0.323740  0.881465  1
  C  C340  1  0.023169  0.251336  0.776088  1
  C  C341  1  0.499928  0.322247  0.846505  1
  C  C342  1  0.499900  0.291865  0.829599  1
  O  O343  1  0.499996  0.322945  0.951968  1
  H  H344  1  0.041983  0.252623  0.796008  1
  H  H345  1  0.499805  0.348075  0.894122  1
  C  C346  1  0.499927  0.399604  0.793714  1
  C  C347  1  0.499408  0.382673  0.762862  1
  C  C348  1  0.499298  0.347622  0.761788  1
  O  O349  1  0.322980  0.499995  0.951988  1
  H  H350  1  0.237554  0.498233  0.835000  1
  H  H351  1  0.165139  0.498264  0.762623  1
  O  O352  1  0.266143  0.499953  0.952338  1
  H  H353  1  0.394195  0.499755  0.848108  1
  H  H354  1  0.239335  0.498713  0.896677  1
  H  H355  1  0.103457  0.498761  0.760823  1
  C  C356  1  0.294437  0.499931  0.937126  1
  C  C357  1  0.293780  0.499791  0.899646  1
  C  C358  1  0.262930  0.499262  0.882710  1
  C  C359  1  0.261859  0.499187  0.847659  1
  C  C360  1  0.381536  0.499871  0.823774  1
  C  C361  1  0.329666  0.499896  0.791904  1
  C  C362  1  0.346574  0.499893  0.822286  1
  H  H363  1  0.239241  0.396638  0.998851  1
  H  H364  1  0.165042  0.262557  0.998220  1
  H  H365  1  0.237441  0.334960  0.998338  1
  H  H366  1  0.394078  0.348041  0.999821  1
  H  H367  1  0.103362  0.260766  0.998685  1
  C  C368  1  0.293687  0.399587  0.999902  1
  C  C369  1  0.262831  0.382662  0.999381  1
  C  C370  1  0.261749  0.347611  0.999288  1
  C  C371  1  0.329549  0.291839  0.999936  1
  C  C372  1  0.346459  0.322219  0.999951  1
  C  C373  1  0.381419  0.323707  0.999925  1
  H  H374  1  0.042026  0.296016  0.752602  1
  C  C375  1  0.023194  0.276115  0.751303  1
  C  C376  1  0.499983  0.724867  0.224855  1
  C  C377  1  0.499759  0.618536  0.176232  1
  H  H378  1  0.001268  0.739275  0.103418  1
  C  C379  1  0.223852  0.748628  0.023188  1
  H  H380  1  0.203939  0.747333  0.042008  1
  H  H381  1  0.001651  0.665097  0.237487  1
  H  H382  1  0.237328  0.501742  0.165062  1
  H  H383  1  0.164921  0.501795  0.237503  1
  H  H384  1  0.001767  0.737486  0.165099  1
  H  H385  1  0.499650  0.605873  0.151899  1
  O  O386  1  0.266033  0.500024  0.047709  1
  C  C387  1  0.499809  0.653497  0.177715  1
  O  O388  1  0.322924  0.548079  0.000089  1
  H  H389  1  0.393958  0.500200  0.152002  1
  H  H390  1  0.348049  0.605912  0.000265  1
  C  C391  1  0.499905  0.562880  0.205595  1
  H  H392  1  0.247338  0.703932  0.042008  1
  N  N393  1  0.297736  0.702251  0.000029  1
  H  H394  1  0.001105  0.603419  0.239269  1
  H  H395  1  0.239146  0.501259  0.103379  1
  H  H396  1  0.103244  0.501323  0.239302  1
  C  C397  1  0.294299  0.500045  0.062972  1
  C  C398  1  0.499960  0.705605  0.062870  1
  N  N399  1  0.499965  0.702216  0.202205  1
  C  C400  1  0.248634  0.723846  0.023189  1
  C  C401  1  0.293591  0.500180  0.100449  1
  C  C402  1  0.399598  0.706300  0.000157  1
  O  O403  1  0.499868  0.547654  0.233881  1
  C  C404  1  0.275086  0.724902  0.000029  1
  C  C405  1  0.262731  0.500710  0.117364  1
  C  C406  1  0.382673  0.737155  0.000682  1
  C  C407  1  0.499807  0.670409  0.208094  1
  O  O408  1  0.499853  0.548035  0.177044  1
  C  C409  1  0.261639  0.500788  0.152416  1
  C  C410  1  0.347622  0.738239  0.000790  1
  C  C411  1  0.499202  0.738209  0.152327  1
  C  C412  1  0.323714  0.618571  0.000168  1
  C  C413  1  0.499297  0.737131  0.117277  1
  C  C414  1  0.381300  0.500088  0.176337  1
  C  C415  1  0.329429  0.500076  0.208204  1
  C  C416  1  0.291847  0.670442  0.000170  1
  O  O417  1  0.499998  0.733889  0.047640  1
  C  C418  1  0.499808  0.706278  0.100349  1
  C  C419  1  0.346342  0.500073  0.177826  1
  C  C420  1  0.322226  0.653531  0.000145  1
  O  O421  1  0.047960  0.500037  0.322965  1
  O  O422  1  0.177024  0.500017  0.451984  1
  C  C423  1  0.176193  0.500159  0.381480  1
  C  C424  1  0.000093  0.676303  0.381470  1
  C  C425  1  0.000062  0.677805  0.346511  1
  O  O426  1  0.047591  0.500095  0.266129  1
  H  H427  1  0.151863  0.500277  0.394148  1
  C  C428  1  0.177669  0.500138  0.346518  1
  H  H429  1  0.000186  0.651964  0.394121  1
  C  C430  1  0.000084  0.708190  0.329610  1
  H  H431  1  0.252640  0.703931  0.458066  1
  H  H432  1  0.252577  0.541955  0.296116  1
  C  C433  1  0.208045  0.500131  0.329601  1
  O  O434  1  0.233861  0.500007  0.452348  1
  C  C435  1  0.251352  0.723853  0.476877  1
  C  C436  1  0.062812  0.500108  0.294417  1
  O  O437  1  0.000015  0.677077  0.451977  1
  C  C438  1  0.000063  0.600453  0.293714  1
  C  C439  1  0.152269  0.500842  0.261811  1
  C  C440  1  0.100292  0.500246  0.293748  1
  N  N441  1  0.202152  0.500008  0.297794  1
  C  C442  1  0.000586  0.617388  0.262864  1
  C  C443  1  0.000698  0.652439  0.261793  1
  C  C444  1  0.117219  0.500773  0.262894  1
  C  C445  1  0.251266  0.523140  0.276199  1
  C  C446  1  0.276133  0.748635  0.476856  1
  C  C447  1  0.476842  0.748613  0.276085  1
  H  H448  1  0.296040  0.747331  0.458030  1
  H  H449  1  0.458020  0.747337  0.295998  1
  H  H450  1  0.151945  0.605932  0.499828  1
  C  C451  1  0.100401  0.706325  0.499879  1
  C  C452  1  0.176279  0.618591  0.499932  1
  C  C453  1  0.117326  0.737180  0.499354  1
  C  C454  1  0.152377  0.738261  0.499266  1
  C  C455  1  0.208148  0.670461  0.499940  1
  C  C456  1  0.177768  0.653551  0.499950  1
  H  H457  1  0.295973  0.541932  0.252714  1
  H  H458  1  0.457978  0.703938  0.252596  1
  C  C459  1  0.476818  0.723832  0.251303  1
  C  C460  1  0.276046  0.523127  0.251416  1
  Cu  Cu461  1  0.174933  0.500008  0.500077  1
  Cu  Cu462  1  0.000006  0.674934  0.500075  1
  H  H463  1  0.498891  0.603343  0.739212  1
  Cu  Cu464  1  0.235958  0.500010  0.500031  1
  O  O465  1  0.177070  0.548098  0.500072  1
  Cu  Cu466  1  0.000139  0.500013  0.674935  1
  H  H467  1  0.396641  0.739236  0.501188  1
  H  H468  1  0.396767  0.501274  0.739297  1
  H  H469  1  0.262661  0.501773  0.665064  1
  H  H470  1  0.262557  0.665038  0.501806  1
  H  H471  1  0.334962  0.737443  0.501731  1
  H  H472  1  0.335090  0.501780  0.737495  1
  H  H473  1  0.000337  0.605919  0.652000  1
  H  H474  1  0.498268  0.737442  0.664969  1
  H  H475  1  0.105921  0.651959  0.500320  1
  H  H476  1  0.106032  0.500245  0.652012  1
  O  O477  1  -0.000003  0.677071  0.548161  1
  C  C478  1  0.224910  0.724920  0.500047  1
  C  C479  1  0.225025  0.500014  0.724963  1
  C  C480  1  0.000028  0.724897  0.724978  1
  H  H481  1  0.498350  0.665022  0.737396  1
  H  H482  1  0.260839  0.501268  0.603383  1
  H  H483  1  0.260756  0.603358  0.501304  1
  C  C484  1  0.000070  0.562910  0.705668  1
  C  C485  1  0.205687  0.500050  0.562976  1
  C  C486  1  0.062923  0.705640  0.500019  1
  H  H487  1  0.498771  0.739242  0.603290  1
  C  C488  1  0.000060  0.705629  0.562991  1
  C  C489  1  0.205627  0.562932  0.500099  1
  O  O490  1  0.048219  0.500018  0.677114  1
  C  C491  1  0.206393  0.500195  0.600454  1
  O  O492  1  0.000026  0.733908  0.547753  1
  O  O493  1  0.047682  0.733918  0.500037  1
  C  C494  1  0.000217  0.706311  0.600469  1
  C  C495  1  0.206311  0.600410  0.500252  1
  O  O496  1  0.048093  0.677081  0.500084  1
  C  C497  1  0.237254  0.500727  0.617369  1
  C  C498  1  0.118690  0.500140  0.676347  1
  O  O499  1  0.233955  0.500012  0.547718  1
  C  C500  1  0.000736  0.737165  0.617397  1
  C  C501  1  0.237166  0.617335  0.500773  1
  O  O502  1  0.177119  0.500000  0.548163  1
  C  C503  1  0.238348  0.500816  0.652420  1
  C  C504  1  0.118581  0.676293  0.500209  1
  O  O505  1  0.000087  0.547657  0.733939  1
  C  C506  1  0.000828  0.738243  0.652448  1
  C  C507  1  0.238249  0.652386  0.500860  1
  C  C508  1  0.000191  0.670438  0.708214  1
  N  N509  1  0.202370  0.500010  0.702317  1
  C  C510  1  0.170452  0.708160  0.500190  1
  C  C511  1  0.170562  0.500132  0.708213  1
  O  O512  1  0.000139  0.548094  0.677102  1
  N  N513  1  0.202260  0.702270  0.500062  1
  C  C514  1  0.000190  0.653532  0.677832  1
  N  N515  1  0.000048  0.702247  0.702328  1
  C  C516  1  0.153540  0.677781  0.500187  1
  C  C517  1  0.153648  0.500124  0.677836  1
  O  O518  1  0.233907  0.547694  0.500036  1
  C  C519  1  0.000230  0.618573  0.676337  1
  O  O520  1  0.499997  0.677089  0.951853  1
  O  O521  1  0.452421  0.500005  0.766126  1
  C  C522  1  0.499899  0.676303  0.881370  1
  C  C523  1  0.499935  0.677788  0.846411  1
  C  C524  1  0.499911  0.708165  0.829496  1
  H  H525  1  0.348147  0.500236  0.894142  1
  O  O526  1  0.499993  0.733926  0.952269  1
  C  C527  1  0.499301  0.652377  0.761708  1
  H  H528  1  0.247444  0.541977  0.796123  1
  C  C529  1  0.499410  0.617325  0.762799  1
  O  O530  1  0.452048  0.499999  0.822962  1
  C  C531  1  0.499933  0.600407  0.793659  1
  H  H532  1  0.499805  0.651969  0.894031  1
  N  N533  1  0.297857  0.500017  0.797787  1
  C  C534  1  0.437198  0.500048  0.794414  1
  C  C535  1  0.248746  0.523167  0.776202  1
  C  C536  1  0.399717  0.500201  0.793743  1
  C  C537  1  0.275207  0.500018  0.775135  1
  C  C538  1  0.382792  0.500735  0.762887  1
  C  C539  1  0.323818  0.500130  0.881474  1
  C  C540  1  0.347741  0.500824  0.761804  1
  C  C541  1  0.291964  0.500135  0.829594  1
  C  C542  1  0.322341  0.500122  0.846512  1
  H  H543  1  0.041974  0.747363  0.796133  1
  C  C544  1  0.023160  0.748643  0.776214  1
  H  H545  1  0.103341  0.739243  0.998803  1
  H  H546  1  0.239237  0.603340  0.998795  1
  H  H547  1  0.165020  0.737435  0.998306  1
  O  O548  1  0.451914  0.677062  0.999939  1
  Cu  Cu549  1  0.499995  0.735959  0.999956  1
  O  O550  1  0.266087  0.547674  0.999987  1
  H  H551  1  0.237438  0.665019  0.998293  1
  O  O552  1  0.452311  0.733899  0.999963  1
  H  H553  1  0.394074  0.651934  0.999738  1
  C  C554  1  0.437077  0.705618  0.999999  1
  C  C555  1  0.294366  0.562912  0.999993  1
  C  C556  1  0.293683  0.600391  0.999848  1
  C  C557  1  0.262828  0.617316  0.999328  1
  C  C558  1  0.261746  0.652367  0.999240  1
  C  C559  1  0.329545  0.708139  0.999886  1
  C  C560  1  0.346456  0.677759  0.999890  1
  C  C561  1  0.381416  0.676269  0.999849  1
  C  C562  1  0.023184  0.723859  0.751435  1
  C  C563  1  0.223962  0.523164  0.751423  1
  H  H564  1  0.204040  0.541975  0.752728  1
  H  H565  1  0.042016  0.703958  0.752736  1
  Cu  Cu566  1  0.000003  0.825090  0.000053  1
  C  C567  1  0.176352  0.999877  0.118534  1
  H  H568  1  0.260763  0.896641  0.001231  1
  H  H569  1  0.334973  0.762548  0.001740  1
  H  H570  1  0.262561  0.834961  0.001762  1
  O  O571  1  0.000118  0.952380  0.233925  1
  C  C572  1  0.177861  0.999895  0.153493  1
  H  H573  1  0.000346  0.894118  0.151979  1
  H  H574  1  0.105927  0.848055  0.000246  1
  H  H575  1  0.252773  0.958022  0.203861  1
  C  C576  1  0.208249  0.999879  0.170389  1
  H  H577  1  0.498778  0.760724  0.103304  1
  H  H578  1  0.396651  0.760746  0.001201  1
  C  C579  1  0.000078  0.794398  0.062980  1
  C  C580  1  0.205634  0.937070  0.000001  1
  C  C581  1  0.000078  0.937137  0.205648  1
  C  C582  1  0.152507  0.999233  0.238215  1
  C  C583  1  0.000233  0.793720  0.100459  1
  C  C584  1  0.206318  0.899591  0.000169  1
  O  O585  1  0.177103  0.999988  0.048036  1
  C  C586  1  0.117456  0.999334  0.237149  1
  C  C587  1  0.000745  0.762868  0.117390  1
  C  C588  1  0.237172  0.882665  0.000703  1
  O  O589  1  0.000059  0.766117  0.047745  1
  C  C590  1  0.100518  0.999860  0.206300  1
  C  C591  1  0.000830  0.761793  0.152442  1
  C  C592  1  0.238253  0.847614  0.000806  1
  O  O593  1  0.048092  0.822940  0.000055  1
  H  H594  1  0.152010  0.999780  0.105889  1
  O  O595  1  0.000129  0.951966  0.177088  1
  H  H596  1  0.498261  0.762516  0.164983  1
  C  C597  1  0.000190  0.829604  0.208200  1
  C  C598  1  0.170450  0.791845  0.000152  1
  H  H599  1  0.498876  0.896609  0.239192  1
  N  N600  1  0.202260  0.797731  0.000027  1
  C  C601  1  0.000195  0.846507  0.177816  1
  C  C602  1  0.153542  0.822226  0.000134  1
  O  O603  1  0.000000  0.822954  0.048143  1
  N  N604  1  0.000048  0.797794  0.202319  1
  C  C605  1  0.000234  0.881467  0.176317  1
  C  C606  1  0.118583  0.823719  0.000150  1
  C  C607  1  0.000023  0.775146  0.224973  1
  C  C608  1  0.224909  0.775080  0.000029  1
  C  C609  1  0.251483  0.976837  0.223778  1
  H  H610  1  0.498337  0.834928  0.237384  1
  C  C611  1  0.276268  0.976829  0.248558  1
  H  H612  1  0.296178  0.958007  0.247258  1
  C  C613  1  0.499912  0.823661  0.381359  1
  C  C614  1  0.023145  0.751404  0.276217  1
  C  C615  1  0.499938  0.822174  0.346400  1
  C  C616  1  0.499916  0.791796  0.329488  1
  C  C617  1  0.499291  0.847577  0.261694  1
  H  H618  1  0.041959  0.752686  0.296137  1
  H  H619  1  0.499818  0.847995  0.394019  1
  C  C620  1  0.499928  0.899547  0.293638  1
  C  C621  1  0.499400  0.882628  0.262780  1
  O  O622  1  0.452447  0.999964  0.266081  1
  H  H623  1  0.237546  0.998250  0.334874  1
  H  H624  1  0.165169  0.998282  0.262518  1
  O  O625  1  0.266130  1.000000  0.452226  1
  H  H626  1  0.394179  0.999714  0.348027  1
  O  O627  1  0.452035  0.999919  0.322917  1
  H  H628  1  0.239316  0.998771  0.396552  1
  H  H629  1  0.103488  0.998811  0.260744  1
  N  N630  1  0.297862  0.999972  0.297671  1
  C  C631  1  0.294420  0.999964  0.437007  1
  C  C632  1  0.437204  0.999986  0.294358  1
  C  C633  1  0.275217  0.999984  0.275014  1
  C  C634  1  0.381530  0.999816  0.323687  1
  C  C635  1  0.293760  0.999814  0.399528  1
  C  C636  1  0.346571  0.999843  0.322184  1
  C  C637  1  0.262913  0.999294  0.382588  1
  C  C638  1  0.329673  0.999825  0.291796  1
  C  C639  1  0.261849  0.999198  0.347537  1
  H  H640  1  0.239244  0.896658  0.498740  1
  H  H641  1  0.165029  0.762569  0.498316  1
  H  H642  1  0.237440  0.834979  0.498262  1
  H  H643  1  0.394081  0.848047  0.499669  1
  H  H644  1  0.103350  0.760770  0.498820  1
  C  C645  1  0.437074  0.794357  0.499960  1
  C  C646  1  0.294374  0.937083  0.499895  1
  C  C647  1  0.293691  0.899604  0.499766  1
  C  C648  1  0.262834  0.882681  0.499265  1
  C  C649  1  0.261750  0.847630  0.499193  1
  C  C650  1  0.329544  0.791853  0.499845  1
  C  C651  1  0.346458  0.822231  0.499830  1
  C  C652  1  0.381418  0.823715  0.499791  1
  N  N653  1  0.297737  0.797745  0.499988  1
  O  O654  1  0.451913  0.822911  0.499912  1
  O  O655  1  0.322931  0.951917  0.499956  1
  O  O656  1  0.452306  0.766075  0.499919  1
  O  O657  1  0.266095  0.952320  0.499909  1
  Cu  Cu658  1  0.499990  0.764011  0.499948  1
  H  H659  1  0.042007  0.796086  0.252737  1
  C  C660  1  0.023172  0.776187  0.251435  1
  H  H661  1  0.001134  0.896627  0.739266  1
  C  C662  1  0.223862  0.751380  0.523197  1
  H  H663  1  0.203954  0.752684  0.542022  1
  H  H664  1  0.001773  0.762550  0.665103  1
  H  H665  1  0.001676  0.834948  0.737484  1
  Cu  Cu666  1  0.499868  0.999985  0.735961  1
  O  O667  1  0.452183  0.999984  0.733903  1
  H  H668  1  0.348057  0.894080  0.500168  1
  H  H669  1  0.247356  0.796084  0.541988  1
  H  H670  1  0.247204  0.958059  0.703856  1
  C  C671  1  0.323636  0.999875  0.618528  1
  C  C672  1  0.322128  0.999901  0.653487  1
  H  H673  1  0.001262  0.760757  0.603422  1
  C  C674  1  0.291740  0.999896  0.670383  1
  C  C675  1  0.347483  0.999213  0.738207  1
  C  C676  1  0.399595  0.793681  0.500116  1
  C  C677  1  0.382534  0.999296  0.737141  1
  C  C678  1  0.382667  0.762828  0.500657  1
  C  C679  1  0.399472  0.999825  0.706292  1
  C  C680  1  0.347616  0.761750  0.500766  1
  C  C681  1  0.436950  0.999967  0.705620  1
  H  H682  1  0.347977  0.999767  0.605882  1
  C  C683  1  0.291851  0.829553  0.500105  1
  C  C684  1  0.499985  0.775089  0.724851  1
  C  C685  1  0.322231  0.846462  0.500077  1
  C  C686  1  0.499764  0.881422  0.676228  1
  C  C687  1  0.323722  0.881422  0.500081  1
  C  C688  1  0.275086  0.775095  0.500007  1
  C  C689  1  0.248644  0.776162  0.523177  1
  C  C690  1  0.248504  0.976872  0.723776  1
  C  C691  1  0.499810  0.846461  0.677712  1
  C  C692  1  0.499808  0.829547  0.708090  1
  C  C693  1  0.499199  0.761751  0.652317  1
  N  N694  1  0.499965  0.797739  0.702200  1
  C  C695  1  0.499286  0.762834  0.617266  1
  O  O696  1  0.500004  0.822917  0.548015  1
  C  C697  1  0.499789  0.793689  0.600339  1
  H  H698  1  0.499649  0.894085  0.651895  1
  O  O699  1  0.499871  0.952302  0.733880  1
  C  C700  1  0.499936  0.794365  0.562860  1
  O  O701  1  0.499956  0.766081  0.547631  1
  C  C702  1  0.499916  0.937080  0.705592  1
  O  O703  1  0.499863  0.951930  0.677044  1
  H  H704  1  0.203808  0.958052  0.747261  1
  C  C705  1  0.223724  0.976867  0.748560  1
  H  H706  1  0.000171  0.848068  0.894121  1
  C  C707  1  0.251361  0.776135  0.976869  1
  C  C708  1  0.000724  0.847605  0.761789  1
  C  C709  1  0.476851  0.751350  0.776090  1
  H  H710  1  0.252657  0.796048  0.958048  1
  C  C711  1  0.276142  0.751353  0.976868  1
  C  C712  1  0.000084  0.791852  0.829603  1
  C  C713  1  0.000078  0.823731  0.881467  1
  C  C714  1  0.000085  0.899589  0.793711  1
  C  C715  1  0.000062  0.822235  0.846507  1
  C  C716  1  0.000614  0.882656  0.762861  1
  O  O717  1  0.047972  0.999982  0.822925  1
  O  O718  1  0.177041  0.999995  0.951857  1
  C  C719  1  0.118479  0.999855  0.823697  1
  H  H720  1  0.396501  0.998751  0.760736  1
  C  C721  1  0.153439  0.999879  0.822193  1
  H  H722  1  0.262465  0.998261  0.834877  1
  H  H723  1  0.334820  0.998257  0.762509  1
  H  H724  1  0.105830  0.999740  0.848037  1
  C  C725  1  0.170335  0.999884  0.791806  1
  H  H726  1  0.260698  0.998748  0.896557  1
  O  O727  1  0.233879  0.999958  0.952236  1
  C  C728  1  0.238163  0.999204  0.847542  1
  C  C729  1  0.205592  0.999935  0.937012  1
  C  C730  1  0.206254  0.999796  0.899534  1
  C  C731  1  0.237100  0.999280  0.882593  1
  H  H732  1  0.458032  0.752633  0.796004  1
  H  H733  1  0.296055  0.752648  0.958048  1
  O  O734  1  0.047676  0.766103  0.999991  1
  H  H735  1  0.151952  0.894072  0.999738  1
  C  C736  1  0.062920  0.794380  0.999979  1
  O  O737  1  0.233913  0.952308  0.999959  1
  C  C738  1  0.100398  0.793690  0.999835  1
  C  C739  1  0.117320  0.762832  0.999326  1
  C  C740  1  0.152371  0.761745  0.999242  1
  C  C741  1  0.208151  0.829539  0.999890  1
  Cu  Cu742  1  0.235959  0.999994  0.999920  1
  Cu  Cu743  1  0.174934  0.999991  0.999942  1
  O  O744  1  0.177077  0.951902  0.999939  1
  C  C745  1  0.177773  0.846452  0.999886  1
  C  C746  1  0.176286  0.881412  0.999852  1
  H  H747  1  0.457993  0.796028  0.752601  1
  C  C748  1  0.476828  0.776129  0.751305  1
  Cu  Cu749  1  0.825066  0.000057  0.000058  1
  Cu  Cu750  1  0.764041  0.000057  0.000080  1
  H  H751  1  0.603497  0.001186  0.239263  1
  C  C752  1  0.723864  0.248693  0.023163  1
  C  C753  1  0.523130  0.248601  0.223907  1
  H  H754  1  0.541944  0.247313  0.203989  1
  O  O755  1  0.822959  0.000052  0.048143  1
  H  H756  1  0.737536  0.001776  0.165125  1
  H  H757  1  0.665177  0.001698  0.237489  1
  O  O758  1  0.766090  0.047742  0.000043  1
  H  H759  1  0.703957  0.247401  0.041989  1
  O  O760  1  0.766121  0.000091  0.047764  1
  C  C761  1  0.999916  0.176321  0.118529  1
  O  O762  1  0.822926  0.048147  0.000063  1
  H  H763  1  0.894171  0.000314  0.151963  1
  H  H764  1  0.848053  0.105978  0.000266  1
  C  C765  1  0.999927  0.177815  0.153489  1
  O  O766  1  0.952028  0.000066  0.177075  1
  H  H767  1  0.747359  0.204005  0.041987  1
  O  O768  1  0.952436  0.000060  0.233911  1
  H  H769  1  0.739302  0.001301  0.103444  1
  C  C770  1  0.794408  0.000114  0.062989  1
  C  C771  1  0.937081  0.205675  0.000023  1
  C  C772  1  0.937196  0.000017  0.205633  1
  N  N773  1  0.797854  0.000022  0.202322  1
  C  C774  1  0.793746  0.000252  0.100466  1
  C  C775  1  0.899603  0.206364  0.000173  1
  C  C776  1  0.999900  0.208198  0.170393  1
  C  C777  1  0.748648  0.223914  0.023163  1
  C  C778  1  0.762900  0.000765  0.117408  1
  C  C779  1  0.882680  0.237221  0.000687  1
  C  C780  1  0.999259  0.152443  0.238206  1
  O  O781  1  0.952324  0.233952  0.000009  1
  C  C782  1  0.761838  0.000836  0.152459  1
  C  C783  1  0.847629  0.238306  0.000775  1
  C  C784  1  0.999373  0.117392  0.237134  1
  C  C785  1  0.775213  0.000001  0.224981  1
  C  C786  1  0.999908  0.100460  0.206283  1
  C  C787  1  0.823719  0.118638  0.000157  1
  C  C788  1  0.829665  0.000154  0.208194  1
  C  C789  1  0.791853  0.170509  0.000129  1
  H  H790  1  0.999827  0.151985  0.105874  1
  C  C791  1  0.881522  0.000195  0.176302  1
  C  C792  1  0.846562  0.000166  0.177807  1
  C  C793  1  0.822232  0.153597  0.000127  1
  C  C794  1  0.523146  0.223818  0.248689  1
  H  H795  1  0.541974  0.203914  0.247388  1
  H  H796  1  0.998851  0.103421  0.260728  1
  H  H797  1  0.998195  0.237479  0.334886  1
  H  H798  1  0.998301  0.165100  0.262511  1
  H  H799  1  0.998705  0.239257  0.396568  1
  N  N800  1  0.500006  0.202211  0.297796  1
  H  H801  1  0.500343  0.105865  0.348100  1
  H  H802  1  0.652023  0.000180  0.394117  1
  C  C803  1  0.776148  0.248569  0.476833  1
  C  C804  1  0.751490  0.023124  0.276232  1
  H  H805  1  0.752664  0.203858  0.458048  1
  H  H806  1  0.752784  0.041930  0.296157  1
  H  H807  1  0.796060  0.247262  0.458013  1
  C  C808  1  0.751368  0.223785  0.476853  1
  C  C809  1  0.500081  0.062870  0.294404  1
  O  O810  1  0.499995  0.177028  0.451983  1
  C  C811  1  0.676365  0.000079  0.381471  1
  C  C812  1  0.500063  0.205580  0.437138  1
  O  O813  1  0.500135  0.048020  0.322953  1
  C  C814  1  0.500223  0.118528  0.323767  1
  C  C815  1  0.600528  0.000125  0.293707  1
  C  C816  1  0.500205  0.206257  0.399658  1
  O  O817  1  0.500044  0.233864  0.452367  1
  O  O818  1  0.500127  0.047646  0.266117  1
  C  C819  1  0.617465  0.000653  0.262859  1
  C  C820  1  0.500709  0.237113  0.382732  1
  C  C821  1  0.677872  0.000062  0.346512  1
  C  C822  1  0.500171  0.153489  0.322283  1
  C  C823  1  0.652516  0.000744  0.261792  1
  C  C824  1  0.500789  0.238197  0.347681  1
  C  C825  1  0.500160  0.170403  0.291905  1
  C  C826  1  0.708259  0.000081  0.329616  1
  C  C827  1  0.676283  0.118528  0.499924  1
  H  H828  1  0.651948  0.105870  0.499833  1
  C  C829  1  0.677773  0.153488  0.499933  1
  C  C830  1  0.600407  0.206265  0.499890  1
  C  C831  1  0.617334  0.237119  0.499349  1
  C  C832  1  0.708154  0.170398  0.499905  1
  C  C833  1  0.652385  0.238198  0.499245  1
  H  H834  1  0.796180  0.041965  0.252752  1
  C  C835  1  0.776270  0.023143  0.251447  1
  C  C836  1  0.724918  0.224857  0.500014  1
  O  O837  1  0.677072  0.048034  0.500044  1
  O  O838  1  0.547965  0.000030  0.677082  1
  C  C839  1  0.724783  -0.000000  0.724985  1
  Cu  Cu840  1  0.500011  0.235933  0.500051  1
  O  O841  1  0.548089  0.177033  0.500088  1
  H  H842  1  0.896661  0.239218  0.501228  1
  H  H843  1  0.896511  0.001234  0.739255  1
  H  H844  1  0.762454  0.001721  0.665125  1
  H  H845  1  0.762563  0.164971  0.501775  1
  H  H846  1  0.834982  0.237404  0.501729  1
  H  H847  1  0.834830  0.001750  0.737482  1
  C  C848  1  0.976866  0.248634  0.723782  1
  C  C849  1  0.500096  0.176287  0.618644  1
  H  H850  1  0.605925  0.151899  0.500335  1
  H  H851  1  0.605821  0.000234  0.651972  1
  H  H852  1  0.500186  0.151952  0.605986  1
  H  H853  1  0.958053  0.247347  0.703862  1
  C  C854  1  0.618470  0.000137  0.676312  1
  C  C855  1  0.670459  0.208097  0.500179  1
  C  C856  1  0.618586  0.176232  0.500218  1
  H  H857  1  0.760684  0.001188  0.603447  1
  H  H858  1  0.760760  0.103292  0.501289  1
  O  O859  1  0.733909  0.047629  0.500092  1
  C  C860  1  0.670328  0.000141  0.708203  1
  C  C861  1  0.562928  0.205588  0.500041  1
  C  C862  1  0.738254  0.152321  0.500833  1
  C  C863  1  0.500075  0.177775  0.653603  1
  C  C864  1  0.705629  0.062867  0.500108  1
  C  C865  1  0.500081  0.100403  0.706366  1
  C  C866  1  0.706240  0.000139  0.600471  1
  N  N867  1  0.702267  0.202207  0.500032  1
  C  C868  1  0.653430  0.000116  0.677816  1
  O  O869  1  0.547695  0.233870  0.500081  1
  C  C870  1  0.706314  0.100346  0.500244  1
  C  C871  1  0.500615  0.117323  0.737224  1
  C  C872  1  0.737087  0.000665  0.617411  1
  C  C873  1  0.500101  0.208154  0.670515  1
  C  C874  1  0.653546  0.177719  0.500183  1
  C  C875  1  0.738151  0.000768  0.652462  1
  C  C876  1  0.737170  0.117270  0.500756  1
  C  C877  1  0.500728  0.152374  0.738310  1
  H  H878  1  0.958010  0.203953  0.747267  1
  C  C879  1  0.976842  0.223854  0.748567  1
  H  H880  1  0.501257  0.239263  0.896706  1
  H  H881  1  0.501686  0.165022  0.762620  1
  C  C882  1  0.999772  0.118583  0.823688  1
  C  C883  1  0.999992  0.224900  0.775028  1
  H  H884  1  0.501770  0.237456  0.835028  1
  H  H885  1  0.847990  0.000271  0.894110  1
  C  C886  1  0.999815  0.153542  0.822188  1
  H  H887  1  0.747214  0.041990  0.796126  1
  O  O888  1  0.822897  0.000062  0.951964  1
  C  C889  1  0.999822  0.170444  0.791803  1
  H  H890  1  0.501139  0.103341  0.760812  1
  C  C891  1  0.999186  0.238259  0.847558  1
  C  C892  1  0.999268  0.237185  0.882609  1
  N  N893  1  0.999968  0.202255  0.797683  1
  C  C894  1  0.936959  0.000032  0.794374  1
  C  C895  1  0.999775  0.206334  0.899542  1
  C  C896  1  0.899482  0.000186  0.793699  1
  O  O897  1  0.999999  0.177101  0.951857  1
  C  C898  1  0.882544  0.000708  0.762851  1
  O  O899  1  0.999883  0.047670  0.766079  1
  C  C900  1  0.847492  0.000802  0.761785  1
  C  C901  1  0.791751  0.000153  0.829611  1
  C  C902  1  0.999924  0.205657  0.937021  1
  C  C903  1  0.822139  0.000144  0.846507  1
  C  C904  1  0.999925  0.062912  0.794356  1
  C  C905  1  0.823648  0.000169  0.881466  1
  O  O906  1  0.999941  0.233938  0.952255  1
  C  C907  1  0.774965  0.000012  0.775158  1
  C  C908  1  0.748510  0.023169  0.776215  1
  O  O909  1  0.766061  0.000023  0.952394  1
  O  O910  1  0.999872  0.048082  0.822915  1
  N  N911  1  0.797624  0.000020  0.797800  1
  H  H912  1  0.999658  0.105931  0.848026  1
  O  O913  1  0.951909  0.177115  0.999944  1
  H  H914  1  0.603361  0.239266  0.998819  1
  H  H915  1  0.739241  0.103409  0.998787  1
  H  H916  1  0.665040  0.237480  0.998285  1
  H  H917  1  0.737443  0.165089  0.998266  1
  H  H918  1  0.894078  0.151999  0.999758  1
  C  C919  1  0.794369  0.062980  1.000000  1
  N  N920  1  0.797744  0.202317  0.999996  1
  C  C921  1  0.793687  0.100458  0.999841  1
  C  C922  1  0.762832  0.117384  0.999314  1
  C  C923  1  0.761751  0.152436  0.999216  1
  C  C924  1  0.775093  0.224967  0.999995  1
  C  C925  1  0.829552  0.208205  0.999870  1
  C  C926  1  0.846461  0.177825  0.999880  1
  Cu  Cu927  1  0.999997  0.174965  0.999946  1
  C  C928  1  0.881421  0.176334  0.999859  1
  H  H929  1  0.703809  0.041979  0.752730  1
  C  C930  1  0.723725  0.023163  0.751435  1
  O  O931  1  0.547690  0.266102  0.000049  1
  Cu  Cu932  1  0.500005  0.264041  0.000045  1
  H  H933  1  0.760743  0.396703  0.001162  1
  H  H934  1  0.834979  0.262615  0.001714  1
  H  H935  1  0.762551  0.335026  0.001689  1
  H  H936  1  0.500197  0.348017  0.105986  1
  C  C937  1  0.976825  0.251406  0.223785  1
  H  H938  1  0.958011  0.252689  0.203865  1
  H  H939  1  0.605910  0.348079  0.000272  1
  C  C940  1  0.618574  0.323748  0.000169  1
  C  C941  1  0.670335  0.499865  0.208096  1
  N  N942  1  0.702143  0.499997  0.202213  1
  H  H943  1  0.896659  0.260810  0.001209  1
  O  O944  1  0.548083  0.322939  0.000071  1
  C  C945  1  0.738141  0.499211  0.152340  1
  C  C946  1  0.737069  0.499311  0.117290  1
  C  C947  1  0.562922  0.294385  0.000014  1
  C  C948  1  0.653426  0.499880  0.177715  1
  C  C949  1  0.706295  0.399647  0.000137  1
  C  C950  1  0.500081  0.399557  0.206362  1
  C  C951  1  0.706220  0.499844  0.100354  1
  H  H952  1  0.760665  0.498778  0.103322  1
  C  C953  1  0.737153  0.382725  0.000649  1
  C  C954  1  0.500596  0.382635  0.237220  1
  C  C955  1  0.618465  0.499852  0.176227  1
  C  C956  1  0.500099  0.323680  0.118640  1
  C  C957  1  0.738240  0.347674  0.000750  1
  C  C958  1  0.500700  0.347584  0.238307  1
  H  H959  1  0.605805  0.499751  0.151893  1
  C  C960  1  0.500094  0.291806  0.170509  1
  H  H961  1  0.834861  0.498266  0.237377  1
  C  C962  1  0.653535  0.322268  0.000131  1
  C  C963  1  0.670451  0.291891  0.000146  1
  C  C964  1  0.500070  0.322186  0.153599  1
  H  H965  1  0.762446  0.498253  0.164998  1
  C  C966  1  0.724793  0.499994  0.224865  1
  O  O967  1  0.547953  0.499938  0.177039  1
  H  H968  1  0.896543  0.498789  0.239176  1
  H  H969  1  0.957972  0.296091  0.247267  1
  C  C970  1  0.976803  0.276188  0.248566  1
  H  H971  1  0.501233  0.260704  0.396708  1
  H  H972  1  0.501110  0.396616  0.260809  1
  H  H973  1  0.501724  0.262506  0.335030  1
  H  H974  1  0.501642  0.334936  0.262618  1
  H  H975  1  0.747227  0.458011  0.296008  1
  O  O976  1  0.822880  0.499932  0.451837  1
  C  C977  1  0.999799  0.329600  0.291798  1
  C  C978  1  0.748521  0.476831  0.276096  1
  N  N979  1  0.797630  0.499985  0.297683  1
  C  C980  1  0.999147  0.261783  0.347547  1
  H  H981  1  0.999668  0.394113  0.348020  1
  O  O982  1  0.999943  0.452375  0.266075  1
  O  O983  1  0.999963  0.266094  0.452246  1
  O  O984  1  0.999858  0.451954  0.322911  1
  O  O985  1  0.999995  0.322932  0.451843  1
  N  N986  1  0.999938  0.297790  0.297677  1
  C  C987  1  0.999928  0.294376  0.437010  1
  C  C988  1  0.999945  0.437129  0.294350  1
  C  C989  1  0.999766  0.293702  0.399533  1
  C  C990  1  0.999957  0.275144  0.275023  1
  C  C991  1  0.999774  0.381461  0.323682  1
  C  C992  1  0.999238  0.262852  0.382598  1
  C  C993  1  0.999804  0.346502  0.322183  1
  H  H994  1  0.847970  0.499737  0.394004  1
  C  C995  1  0.936967  0.499989  0.294319  1
  C  C996  1  0.899490  0.499834  0.293622  1
  C  C997  1  0.882565  0.499312  0.262766  1
  C  C998  1  0.847513  0.499213  0.261685  1
  C  C999  1  0.791746  0.499847  0.329493  1
  C  C1000  1  0.822129  0.499864  0.346397  1
  C  C1001  1  0.823631  0.499839  0.381355  1
  C  C1002  1  0.774976  0.499988  0.275036  1
  O  O1003  1  0.766076  0.452273  0.499933  1
  H  H1004  1  0.739223  0.396598  0.498665  1
  H  H1005  1  0.665037  0.262506  0.498278  1
  O  O1006  1  0.952320  0.266080  0.499974  1
  O  O1007  1  0.822914  0.451854  0.499931  1
  H  H1008  1  0.737431  0.334916  0.498182  1
  H  H1009  1  0.894063  0.348028  0.499686  1
  H  H1010  1  0.603359  0.260710  0.498812  1
  O  O1011  1  0.951904  0.322917  0.499925  1
  C  C1012  1  0.937076  0.294357  0.499995  1
  C  C1013  1  0.794353  0.437029  0.499886  1
  C  C1014  1  0.793667  0.399552  0.499736  1
  C  C1015  1  0.762814  0.382623  0.499210  1
  C  C1016  1  0.761737  0.347572  0.499133  1
  C  C1017  1  0.829546  0.291810  0.499823  1
  C  C1018  1  0.846451  0.322193  0.499824  1
  C  C1019  1  0.881410  0.323691  0.499802  1
  C  C1020  1  0.775089  0.275040  0.499971  1
  N  N1021  1  0.797736  0.297694  0.499953  1
  Cu  Cu1022  1  0.764040  0.499960  0.499969  1
  Cu  Cu1023  1  0.825065  0.499937  0.499923  1
  Cu  Cu1024  1  0.999995  0.325065  0.499925  1
  H  H1025  1  0.703824  0.458014  0.252612  1
  C  C1026  1  0.723737  0.476833  0.251316  1
  C  C1027  1  0.723861  0.251326  0.523155  1
  H  H1028  1  0.703950  0.252634  0.541976  1
  H  H1029  1  0.541990  0.252624  0.703998  1
  C  C1030  1  0.523171  0.251345  0.723913  1
  C  C1031  1  0.775201  0.499994  0.724860  1
  C  C1032  1  0.823805  0.499813  0.618519  1
  C  C1033  1  0.822330  0.499846  0.653481  1
  H  H1034  1  0.848034  0.394038  0.500170  1
  C  C1035  1  0.999914  0.323714  0.618519  1
  H  H1036  1  0.747343  0.296039  0.541937  1
  H  H1037  1  0.747447  0.458010  0.703906  1
  N  N1038  1  0.797848  0.499983  0.702205  1
  C  C1039  1  0.791954  0.499839  0.670399  1
  C  C1040  1  0.847731  0.499200  0.738189  1
  C  C1041  1  0.882781  0.499287  0.737106  1
  C  C1042  1  0.899598  0.293664  0.500142  1
  O  O1043  1  0.766137  0.499932  0.547651  1
  C  C1044  1  0.882679  0.262805  0.500680  1
  C  C1045  1  0.899707  0.499801  0.706250  1
  C  C1046  1  0.847628  0.261714  0.500767  1
  C  C1047  1  0.937187  0.499947  0.705581  1
  C  C1048  1  0.794427  0.499978  0.562869  1
  C  C1049  1  0.791841  0.329501  0.500073  1
  O  O1050  1  0.952408  0.499967  0.733870  1
  C  C1051  1  0.822217  0.346417  0.500055  1
  H  H1052  1  0.848135  0.499703  0.605851  1
  C  C1053  1  0.823701  0.381376  0.500066  1
  O  O1054  1  0.822974  0.499934  0.548016  1
  C  C1055  1  0.999941  0.322222  0.653479  1
  C  C1056  1  0.748640  0.276111  0.523133  1
  C  C1057  1  0.748746  0.476837  0.723812  1
  C  C1058  1  0.999918  0.291840  0.670386  1
  C  C1059  1  0.999299  0.347602  0.738192  1
  H  H1060  1  0.999817  0.348050  0.605862  1
  C  C1061  1  0.999926  0.399585  0.706263  1
  C  C1062  1  0.999404  0.382653  0.737116  1
  H  H1063  1  0.542026  0.296028  0.747394  1
  H  H1064  1  0.704051  0.458032  0.747309  1
  C  C1065  1  0.723967  0.476849  0.748596  1
  C  C1066  1  0.523192  0.276130  0.748692  1
  O  O1067  1  0.500101  0.452315  0.766105  1
  H  H1068  1  0.500341  0.394097  0.848081  1
  C  C1069  1  0.776142  0.251413  0.976828  1
  H  H1070  1  0.796052  0.252705  0.958005  1
  H  H1071  1  0.752646  0.296100  0.958002  1
  C  C1072  1  0.500053  0.294391  0.937129  1
  C  C1073  1  0.500079  0.437082  0.794388  1
  C  C1074  1  0.500210  0.293710  0.899650  1
  O  O1075  1  0.500013  0.266109  0.952362  1
  C  C1076  1  0.500730  0.262852  0.882728  1
  O  O1077  1  0.500149  0.451918  0.822943  1
  C  C1078  1  0.500823  0.261766  0.847677  1
  N  N1079  1  0.500044  0.297747  0.797790  1
  C  C1080  1  0.751358  0.276192  0.976828  1
  C  C1081  1  0.500189  0.329554  0.791895  1
  C  C1082  1  0.618701  0.499879  0.823662  1
  C  C1083  1  0.500187  0.346471  0.822271  1
  C  C1084  1  0.653659  0.499903  0.822173  1
  C  C1085  1  0.500232  0.381431  0.823750  1
  C  C1086  1  0.500031  0.275093  0.775144  1
  H  H1087  1  0.998746  0.260779  0.896580  1
  H  H1088  1  0.998886  0.396625  0.760709  1
  H  H1089  1  0.998252  0.262565  0.834900  1
  H  H1090  1  0.998351  0.334948  0.762499  1
  H  H1091  1  0.896756  0.498762  0.760697  1
  H  H1092  1  0.762675  0.498311  0.834940  1
  H  H1093  1  0.835079  0.498258  0.762498  1
  H  H1094  1  0.606043  0.499775  0.847997  1
  H  H1095  1  0.760856  0.498828  0.896622  1
  C  C1096  1  0.706409  0.499868  0.899551  1
  C  C1097  1  0.737270  0.499350  0.882636  1
  C  C1098  1  0.738362  0.499255  0.847585  1
  C  C1099  1  0.670572  0.499885  0.791796  1
  H  H1100  1  0.651930  0.394118  0.999734  1
  O  O1101  1  0.733897  0.452358  0.999980  1
  C  C1102  1  0.676266  0.381462  0.999834  1
  C  C1103  1  0.705615  0.437127  0.999990  1
  O  O1104  1  0.677061  0.451968  0.999912  1
  N  N1105  1  0.702258  0.297786  0.999996  1
  C  C1106  1  0.600400  0.293712  0.999861  1
  C  C1107  1  0.617332  0.262860  0.999340  1
  C  C1108  1  0.652383  0.261786  0.999235  1
  C  C1109  1  0.708141  0.329595  0.999854  1
  C  C1110  1  0.677759  0.346502  0.999870  1
  C  C1111  1  0.724912  0.275139  0.999995  1
  C  C1112  1  0.976842  0.748713  0.223911  1
  H  H1113  1  0.958030  0.747431  0.203990  1
  C  C1114  1  0.500114  0.708105  0.170398  1
  O  O1115  1  0.500014  0.677052  0.048029  1
  C  C1116  1  0.670455  0.708191  0.000043  1
  C  C1117  1  0.708036  0.500138  0.170406  1
  H  H1118  1  0.896638  0.739287  0.001303  1
  C  C1119  1  0.751246  0.523152  0.223807  1
  C  C1120  1  0.738265  0.652430  0.000713  1
  H  H1121  1  0.762572  0.665084  0.001657  1
  H  H1122  1  0.834959  0.737494  0.001762  1
  C  C1123  1  0.500108  0.676243  0.118525  1
  O  O1124  1  0.733855  0.500038  0.047662  1
  H  H1125  1  0.651852  0.500272  0.105859  1
  H  H1126  1  0.605939  0.651973  0.000174  1
  C  C1127  1  0.618591  0.676311  0.000064  1
  H  H1128  1  0.500198  0.651910  0.105862  1
  C  C1129  1  0.652260  0.500770  0.238197  1
  C  C1130  1  0.676182  0.500163  0.118527  1
  H  H1131  1  0.752541  0.541974  0.203896  1
  C  C1132  1  0.500700  0.652337  0.238198  1
  C  C1133  1  0.500079  0.677726  0.153486  1
  H  H1134  1  0.760779  0.603404  0.001160  1
  O  O1135  1  0.677019  0.500069  0.048013  1
  C  C1136  1  0.705562  0.500004  0.062874  1
  C  C1137  1  0.737188  0.617378  0.000630  1
  C  C1138  1  0.562803  0.500015  0.205588  1
  C  C1139  1  0.617209  0.500677  0.237115  1
  C  C1140  1  0.677659  0.500130  0.153488  1
  C  C1141  1  0.500060  0.600359  0.206266  1
  C  C1142  1  0.653551  0.677809  0.000042  1
  C  C1143  1  0.500582  0.617287  0.237120  1
  C  C1144  1  0.600283  0.500163  0.206259  1
  O  O1145  1  0.547580  0.500003  0.233875  1
  C  C1146  1  0.706334  0.600450  0.000113  1
  H  H1147  1  0.795945  0.541968  0.247289  1
  H  H1148  1  0.957979  0.704034  0.247391  1
  C  C1149  1  0.776031  0.523150  0.248586  1
  C  C1150  1  0.976815  0.723931  0.248693  1
  H  H1151  1  0.501239  0.739183  0.396589  1
  H  H1152  1  0.501649  0.664991  0.262505  1
  H  H1153  1  0.737339  0.501718  0.334935  1
  H  H1154  1  0.664911  0.501711  0.262507  1
  H  H1155  1  0.501750  0.737385  0.334908  1
  C  C1156  1  0.999967  0.724969  0.275153  1
  H  H1157  1  0.893969  0.500252  0.347987  1
  C  C1158  1  0.723860  0.748590  0.476795  1
  H  H1159  1  0.747357  0.703905  0.457965  1
  H  H1160  1  0.703952  0.747300  0.457969  1
  H  H1161  1  0.501092  0.603313  0.260712  1
  H  H1162  1  0.739160  0.501210  0.396616  1
  H  H1163  1  0.603234  0.501198  0.260706  1
  C  C1164  1  0.794312  0.500009  0.437024  1
  C  C1165  1  0.999754  0.618625  0.323751  1
  C  C1166  1  0.793607  0.500158  0.399546  1
  C  C1167  1  0.999798  0.653585  0.322273  1
  C  C1168  1  0.762745  0.500680  0.382631  1
  C  C1169  1  0.999788  0.670506  0.291899  1
  C  C1170  1  0.761651  0.500770  0.347579  1
  C  C1171  1  0.999190  0.738285  0.347696  1
  N  N1172  1  0.999945  0.702313  0.297799  1
  C  C1173  1  0.829438  0.500120  0.291787  1
  C  C1174  1  0.999286  0.737189  0.382747  1
  C  C1175  1  0.846352  0.500115  0.322164  1
  C  C1176  1  0.999793  0.706328  0.399663  1
  C  C1177  1  0.881310  0.500146  0.323652  1
  O  O1178  1  0.999878  0.547745  0.266102  1
  O  O1179  1  0.999967  0.733913  0.452383  1
  C  C1180  1  0.748644  0.723811  0.476793  1
  O  O1181  1  0.999858  0.548133  0.322939  1
  C  C1182  1  0.999945  0.705635  0.437143  1
  O  O1183  1  0.951781  0.500049  0.322885  1
  O  O1184  1  0.766043  0.499993  0.452281  1
  O  O1185  1  0.952221  0.500025  0.266048  1
  C  C1186  1  0.999912  0.562975  0.294386  1
  Cu  Cu1187  1  0.999861  0.500043  0.325063  1
  Cu  Cu1188  1  0.999909  0.500061  0.264038  1
  H  H1189  1  0.999647  0.605958  0.348081  1
  H  H1190  1  0.848071  0.605883  0.499740  1
  C  C1191  1  0.794386  0.562875  0.500000  1
  C  C1192  1  0.899601  0.706290  0.499863  1
  O  O1193  1  0.822940  0.548034  0.499918  1
  C  C1194  1  0.823735  0.618540  0.499828  1
  C  C1195  1  0.822242  0.653500  0.499851  1
  C  C1196  1  0.882670  0.737141  0.499334  1
  C  C1197  1  0.847619  0.738216  0.499216  1
  C  C1198  1  0.775089  0.724863  0.499961  1
  C  C1199  1  0.791860  0.670407  0.499819  1
  N  N1200  1  0.797743  0.702216  0.499961  1
  C  C1201  1  0.999908  0.676278  0.618646  1
  C  C1202  1  0.999933  0.677763  0.653606  1
  O  O1203  1  0.951918  0.677062  0.500075  1
  H  H1204  1  0.603340  0.739190  0.501153  1
  H  H1205  1  0.739259  0.603299  0.501164  1
  C  C1206  1  0.999910  0.708140  0.670520  1
  H  H1207  1  0.737542  0.501721  0.664993  1
  H  H1208  1  0.665149  0.501775  0.737387  1
  O  O1209  1  0.766104  0.547643  0.499999  1
  H  H1210  1  0.665020  0.737385  0.501662  1
  H  H1211  1  0.737451  0.664977  0.501667  1
  C  C1212  1  0.999298  0.652357  0.738312  1
  H  H1213  1  0.894091  0.651922  0.500277  1
  H  H1214  1  0.894186  0.500215  0.651884  1
  C  C1215  1  0.523166  0.748655  0.723793  1
  C  C1216  1  0.999405  0.617306  0.737224  1
  H  H1217  1  0.541983  0.747372  0.703878  1
  C  C1218  1  0.999922  0.600387  0.706365  1
  H  H1219  1  0.999810  0.651945  0.605985  1
  H  H1220  1  0.739322  0.501193  0.603316  1
  H  H1221  1  0.603467  0.501268  0.739187  1
  Cu  Cu1222  1  0.999996  0.735960  0.500068  1
  C  C1223  1  0.937079  0.705616  0.500033  1
  O  O1224  1  0.952311  0.733899  0.500091  1
  C  C1225  1  0.881526  0.500117  0.676218  1
  C  C1226  1  0.793767  0.500132  0.600349  1
  C  C1227  1  0.881427  0.676254  0.500165  1
  C  C1228  1  0.846564  0.500096  0.677706  1
  C  C1229  1  0.793706  0.600355  0.500137  1
  C  C1230  1  0.762917  0.500662  0.617284  1
  C  C1231  1  0.846467  0.677734  0.500115  1
  O  O1232  1  0.952040  0.500013  0.677033  1
  C  C1233  1  0.762848  0.617277  0.500643  1
  C  C1234  1  0.761847  0.500764  0.652334  1
  C  C1235  1  0.829657  0.500111  0.708088  1
  C  C1236  1  0.829550  0.708110  0.500114  1
  C  C1237  1  0.761761  0.652328  0.500731  1
  H  H1238  1  0.542024  0.703977  0.747283  1
  C  C1239  1  0.523188  0.723875  0.748578  1
  Cu  Cu1240  1  0.500147  0.500002  0.825066  1
  Cu  Cu1241  1  0.500103  0.500000  0.764040  1
  H  H1242  1  0.998892  0.603323  0.760812  1
  H  H1243  1  0.998240  0.737443  0.835036  1
  H  H1244  1  0.998354  0.665003  0.762624  1
  H  H1245  1  0.500348  0.605943  0.848023  1
  H  H1246  1  0.652045  0.500288  0.894013  1
  H  H1247  1  0.998732  0.739256  0.896716  1
  O  O1248  1  0.548228  0.499997  0.822892  1
  H  H1249  1  0.752690  0.704008  0.957969  1
  H  H1250  1  0.752785  0.541997  0.795997  1
  C  C1251  1  0.776159  0.748700  0.976818  1
  N  N1252  1  0.500053  0.702270  0.797688  1
  C  C1253  1  0.500082  0.562927  0.794352  1
  C  C1254  1  0.705701  0.500011  0.937028  1
  C  C1255  1  0.563044  0.500047  0.794327  1
  C  C1256  1  0.500040  0.705650  0.937026  1
  O  O1257  1  0.677129  0.500069  0.951833  1
  H  H1258  1  0.796086  0.747412  0.958013  1
  C  C1259  1  0.600521  0.500201  0.793632  1
  C  C1260  1  0.500192  0.706336  0.899548  1
  O  O1261  1  0.500151  0.548097  0.822912  1
  C  C1262  1  0.751485  0.523173  0.776089  1
  C  C1263  1  0.617445  0.500730  0.762776  1
  C  C1264  1  0.500697  0.737190  0.882620  1
  O  O1265  1  0.547791  0.500003  0.766055  1
  C  C1266  1  0.751379  0.723916  0.976793  1
  C  C1267  1  0.652497  0.500821  0.761695  1
  C  C1268  1  0.500799  0.738268  0.847569  1
  C  C1269  1  0.500210  0.670460  0.791805  1
  C  C1270  1  0.708266  0.500161  0.829500  1
  C  C1271  1  0.725030  0.500017  0.775040  1
  O  O1272  1  0.733967  0.500040  0.952291  1
  C  C1273  1  0.500200  0.653555  0.822187  1
  C  C1274  1  0.677884  0.500152  0.846404  1
  C  C1275  1  0.500032  0.724917  0.775034  1
  O  O1276  1  0.500103  0.547685  0.766075  1
  C  C1277  1  0.500243  0.618596  0.823685  1
  C  C1278  1  0.676384  0.500182  0.881362  1
  N  N1279  1  0.702380  0.500025  0.797690  1
  O  O1280  1  0.677087  0.548148  0.999910  1
  Cu  Cu1281  1  0.674936  0.500065  0.999913  1
  Cu  Cu1282  1  0.500006  0.674933  0.999940  1
  Cu  Cu1283  1  0.735961  0.500042  0.999980  1
  C  C1284  1  0.724911  0.724964  0.999935  1
  C  C1285  1  0.676301  0.618626  0.999786  1
  N  N1286  1  0.702265  0.702309  0.999918  1
  O  O1287  1  0.548097  0.677083  0.999942  1
  H  H1288  1  0.651968  0.605964  0.999682  1
  C  C1289  1  0.677785  0.653585  0.999804  1
  C  C1290  1  0.652372  0.738287  0.999117  1
  C  C1291  1  0.708161  0.670502  0.999793  1
  C  C1292  1  0.562924  0.705644  0.999896  1
  O  O1293  1  0.733925  0.547728  0.999981  1
  O  O1294  1  0.547680  0.733920  0.999946  1
  C  C1295  1  0.705648  0.562973  0.999984  1
  C  C1296  1  0.617321  0.737197  0.999208  1
  C  C1297  1  0.600403  0.706337  0.999739  1
  H  H1298  1  0.796180  0.541979  0.752591  1
  C  C1299  1  0.776264  0.523162  0.751304  1
  O  O1300  1  0.766093  0.952372  0.000107  1
  C  C1301  1  0.723834  0.751410  0.023100  1
  H  H1302  1  0.703907  0.752699  0.041905  1
  O  O1303  1  0.952305  0.766128  0.000127  1
  O  O1304  1  0.822930  0.951967  0.000064  1
  H  H1305  1  0.541992  0.752571  0.203887  1
  C  C1306  1  0.523170  0.751295  0.223799  1
  H  H1307  1  0.848054  0.894131  0.000332  1
  C  C1308  1  0.999923  0.823755  0.118634  1
  H  H1309  1  0.747303  0.796102  0.041949  1
  H  H1310  1  0.747475  0.958024  0.203991  1
  C  C1311  1  0.823788  0.999927  0.118629  1
  O  O1312  1  0.951912  0.822964  0.000051  1
  C  C1313  1  0.937073  0.794410  0.000130  1
  C  C1314  1  0.794373  0.937134  0.000038  1
  C  C1315  1  0.899594  0.793733  0.000262  1
  C  C1316  1  0.822320  0.999931  0.153590  1
  C  C1317  1  0.882665  0.762879  0.000767  1
  C  C1318  1  0.791949  0.999912  0.170516  1
  C  C1319  1  0.847614  0.761801  0.000830  1
  C  C1320  1  0.847754  0.999227  0.238287  1
  C  C1321  1  0.882804  0.999326  0.237188  1
  C  C1322  1  0.791848  0.829604  0.000148  1
  C  C1323  1  0.899716  0.999864  0.206326  1
  C  C1324  1  0.822229  0.846513  0.000169  1
  H  H1325  1  0.848116  0.999832  0.105956  1
  C  C1326  1  0.823719  0.881473  0.000206  1
  C  C1327  1  0.999922  0.791898  0.170512  1
  C  C1328  1  0.999942  0.822273  0.153594  1
  C  C1329  1  0.748614  0.776194  0.023125  1
  C  C1330  1  0.748768  0.976834  0.223914  1
  N  N1331  1  0.797734  0.797795  0.000011  1
  Cu  Cu1332  1  0.999990  0.764065  0.000059  1
  H  H1333  1  0.999829  0.848087  0.105970  1
  C  C1334  1  0.999923  0.899657  0.206342  1
  C  C1335  1  0.999400  0.882740  0.237203  1
  C  C1336  1  0.999291  0.847689  0.238296  1
  H  H1337  1  0.542031  0.795972  0.247287  1
  H  H1338  1  0.704080  0.957990  0.247395  1
  C  C1339  1  0.723988  0.976814  0.248698  1
  C  C1340  1  0.523192  0.776077  0.248580  1
  O  O1341  1  0.500129  0.952276  0.266062  1
  H  H1342  1  0.500350  0.894019  0.348003  1
  O  O1343  1  0.733948  0.999942  0.452403  1
  H  H1344  1  0.998343  0.835045  0.262608  1
  C  C1345  1  0.670579  0.999821  0.291901  1
  C  C1346  1  0.500059  0.794318  0.437015  1
  C  C1347  1  0.500085  0.937024  0.294334  1
  C  C1348  1  0.500214  0.793629  0.399538  1
  O  O1349  1  0.500025  0.766043  0.452261  1
  C  C1350  1  0.500723  0.762773  0.382613  1
  O  O1351  1  0.500136  0.951841  0.322899  1
  C  C1352  1  0.500815  0.761693  0.347561  1
  O  O1353  1  0.499999  0.822880  0.451837  1
  N  N1354  1  0.500050  0.797689  0.297681  1
  C  C1355  1  0.500206  0.829497  0.291793  1
  C  C1356  1  0.738351  0.999149  0.347707  1
  C  C1357  1  0.500199  0.846405  0.322174  1
  H  H1358  1  0.998256  0.762599  0.335054  1
  C  C1359  1  0.500240  0.881363  0.323667  1
  C  C1360  1  0.500029  0.775040  0.275030  1
  C  C1361  1  0.653655  0.999821  0.322272  1
  H  H1362  1  0.998774  0.760775  0.396732  1
  H  H1363  1  0.998883  0.896724  0.260789  1
  Cu  Cu1364  1  0.500131  0.999923  0.325064  1
  Cu  Cu1365  1  0.500132  0.999963  0.264039  1
  H  H1366  1  0.896790  0.998789  0.260773  1
  H  H1367  1  0.762665  0.998200  0.335067  1
  H  H1368  1  0.835113  0.998267  0.262600  1
  N  N1369  1  0.702385  0.999951  0.297805  1
  H  H1370  1  0.606026  0.999685  0.348075  1
  O  O1371  1  0.677111  0.999951  0.451959  1
  H  H1372  1  0.760833  0.998696  0.396748  1
  C  C1373  1  0.705679  0.999903  0.437146  1
  C  C1374  1  0.725041  0.999961  0.275161  1
  O  O1375  1  0.548214  0.999919  0.322935  1
  C  C1376  1  0.563050  0.999984  0.294380  1
  C  C1377  1  0.618695  0.999796  0.323746  1
  C  C1378  1  0.706386  0.999756  0.399668  1
  C  C1379  1  0.737250  0.999233  0.382758  1
  O  O1380  1  0.547817  0.999965  0.266097  1
  Cu  Cu1381  1  0.500002  0.825037  0.499918  1
  O  O1382  1  0.547675  0.766049  0.499982  1
  H  H1383  1  0.760758  0.896593  0.498788  1
  H  H1384  1  0.834963  0.762522  0.498262  1
  H  H1385  1  0.762556  0.834913  0.498244  1
  H  H1386  1  0.605922  0.848002  0.499738  1
  C  C1387  1  0.618579  0.823667  0.499830  1
  H  H1388  1  0.896642  0.760735  0.498820  1
  O  O1389  1  0.548091  0.822886  0.499917  1
  C  C1390  1  0.562918  0.794326  0.499993  1
  N  N1391  1  0.702256  0.797683  0.499970  1
  C  C1392  1  0.706312  0.899543  0.499850  1
  C  C1393  1  0.737167  0.882617  0.499316  1
  C  C1394  1  0.738248  0.847566  0.499204  1
  C  C1395  1  0.670448  0.791795  0.499832  1
  C  C1396  1  0.724907  0.775033  0.499965  1
  C  C1397  1  0.653538  0.822175  0.499855  1
  C  C1398  1  0.976848  0.751330  0.723914  1
  C  C1399  1  0.776135  0.751305  0.523132  1
  H  H1400  1  0.796042  0.752596  0.541959  1
  H  H1401  1  0.958032  0.752609  0.703997  1
  C  C1402  1  0.708041  0.999859  0.670523  1
  H  H1403  1  0.500180  0.848055  0.605861  1
  H  H1404  1  0.651946  0.894022  0.500270  1
  O  O1405  1  0.733909  0.952258  0.500084  1
  N  N1406  1  0.702138  0.999999  0.702329  1
  H  H1407  1  0.752529  0.958015  0.704024  1
  C  C1408  1  0.652240  0.999213  0.738296  1
  H  H1409  1  0.752639  0.795990  0.541961  1
  C  C1410  1  0.677670  0.999862  0.653598  1
  O  O1411  1  0.733870  0.999945  0.547773  1
  C  C1412  1  0.705630  0.937021  0.500018  1
  O  O1413  1  0.677073  0.951855  0.500053  1
  C  C1414  1  0.617189  0.999301  0.737198  1
  C  C1415  1  0.600276  0.999820  0.706336  1
  O  O1416  1  0.547553  0.999983  0.733918  1
  C  C1417  1  0.500079  0.899600  0.706262  1
  C  C1418  1  0.600396  0.793637  0.500135  1
  C  C1419  1  0.751351  0.776084  0.523134  1
  C  C1420  1  0.562796  0.999964  0.705641  1
  C  C1421  1  0.500615  0.882670  0.737115  1
  C  C1422  1  0.617319  0.762779  0.500639  1
  C  C1423  1  0.676280  0.881363  0.500160  1
  C  C1424  1  0.676199  0.999826  0.618637  1
  C  C1425  1  0.500728  0.847619  0.738193  1
  C  C1426  1  0.652370  0.761695  0.500729  1
  C  C1427  1  0.500097  0.791853  0.670391  1
  C  C1428  1  0.708147  0.829491  0.500127  1
  C  C1429  1  0.751235  0.976839  0.723933  1
  C  C1430  1  0.705580  0.999986  0.562992  1
  C  C1431  1  0.500070  0.822233  0.653481  1
  C  C1432  1  0.677768  0.846403  0.500118  1
  H  H1433  1  0.651871  0.999716  0.605965  1
  O  O1434  1  0.677033  0.999937  0.548139  1
  C  C1435  1  0.500091  0.823721  0.618520  1
  Cu  Cu1436  1  0.674934  0.999944  0.500047  1
  Cu  Cu1437  1  0.735959  0.999943  0.500090  1
  H  H1438  1  0.795933  0.958026  0.747418  1
  H  H1439  1  0.957991  0.796014  0.747392  1
  C  C1440  1  0.776019  0.976846  0.748712  1
  C  C1441  1  0.976824  0.776114  0.748693  1
  H  H1442  1  0.501204  0.760782  0.896595  1
  H  H1443  1  0.501142  0.896642  0.760708  1
  H  H1444  1  0.501732  0.762577  0.834915  1
  H  H1445  1  0.501689  0.834965  0.762499  1
  Cu  Cu1446  1  0.999876  0.999987  0.825066  1
  Cu  Cu1447  1  0.999880  0.999985  0.764040  1
  C  C1448  1  0.999820  0.829539  0.791896  1
  O  O1449  1  0.952194  0.999989  0.766092  1
  O  O1450  1  0.951793  0.999982  0.822930  1
  C  C1451  1  0.999175  0.761754  0.847684  1
  H  H1452  1  0.999657  0.894084  0.848079  1
  O  O1453  1  0.999884  0.952300  0.766103  1
  O  O1454  1  0.999922  0.766114  0.952373  1
  O  O1455  1  0.999872  0.951903  0.822940  1
  O  O1456  1  1.000000  0.822950  0.951963  1
  N  N1457  1  0.999961  0.797732  0.797794  1
  C  C1458  1  0.999916  0.794391  0.937132  1
  C  C1459  1  0.999926  0.937067  0.794385  1
  C  C1460  1  0.999766  0.793703  0.899654  1
  C  C1461  1  0.999980  0.775077  0.775148  1
  C  C1462  1  0.999772  0.881418  0.823749  1
  C  C1463  1  0.999256  0.762844  0.882735  1
  C  C1464  1  0.999812  0.846458  0.822271  1
  H  H1465  1  0.737345  0.998300  0.835066  1
  H  H1466  1  0.664882  0.998267  0.762609  1
  H  H1467  1  0.893984  0.999765  0.848068  1
  H  H1468  1  0.739180  0.998812  0.896744  1
  H  H1469  1  0.603203  0.998770  0.760783  1
  C  C1470  1  0.794333  0.999999  0.937143  1
  C  C1471  1  0.793628  0.999853  0.899664  1
  C  C1472  1  0.762763  0.999336  0.882755  1
  C  C1473  1  0.761660  0.999244  0.847704  1
  C  C1474  1  0.829430  0.999890  0.791894  1
  C  C1475  1  0.846355  0.999895  0.822266  1
  C  C1476  1  0.881315  0.999870  0.823739  1
  H  H1477  1  0.739243  0.896711  0.998798  1
  H  H1478  1  0.665018  0.762599  0.998162  1
  H  H1479  1  0.737439  0.835032  0.998257  1
  H  H1480  1  0.894078  0.848100  0.999846  1
  H  H1481  1  0.603339  0.760783  0.998671  1
  C  C1482  1  0.793689  0.899655  0.999878  1
  C  C1483  1  0.762832  0.882732  0.999333  1
  C  C1484  1  0.761748  0.847682  0.999224  1
  C  C1485  1  0.829542  0.791904  0.999906  1
  C  C1486  1  0.846456  0.822282  0.999935  1
  C  C1487  1  0.881416  0.823767  0.999936  1
  C  C1488  1  0.775084  0.775145  0.999985  1
