# Supplementary material for: Towards general network architecture design criteria for negative gas adsorption transitions in ultraporous frameworks
Source: Nat Commun. 2019 Aug 12;10:3632. doi: 10.1038/s41467-019-11565-3 (PMC6690989; doi:10.1038/s41467-019-11565-3)
Supplement: Supplementary file 3 — Supplementary Data 1 [file 41467_2019_11565_MOESM3_ESM.zip › MOF-FF optimized simulated structures/DUT-49cp_mofff.cif]

# generated using pymatgen
_publ_contact_author_name            Stefan Kaskel  
_publ_contact_author_address         Faculty of Chemistry and Food Chemistry, TU Dresden, Bergstrasse 66, 01062 Dresden, Germany
_publ_contact_author_email           stefan.kaskel@tu-dresden.de
_publ_contact_author_fax             +49 351 463-37287
_publ_contact_author_phone           +49 351 463-35955

data_DUT-49cp
_symmetry_space_group_name_H-M   'P 1'
_cell_length_a   35.90506000
_cell_length_b   35.90506000
_cell_length_c   35.90506000
_cell_angle_alpha   90.00000000
_cell_angle_beta   90.00000000
_cell_angle_gamma   90.00000000
_symmetry_Int_Tables_number   1
_chemical_formula_structural   CuH10C20NO4
_chemical_formula_sum   'Cu48 H480 C960 N48 O192'
_cell_volume   46287.8458934
_cell_formula_units_Z   48
loop_
 _symmetry_equiv_pos_site_id
 _symmetry_equiv_pos_as_xyz
  1  'x, y, z'
loop_
 _atom_site_type_symbol
 _atom_site_label
 _atom_site_symmetry_multiplicity
 _atom_site_fract_x
 _atom_site_fract_y
 _atom_site_fract_z
 _atom_site_occupancy
  Cu  Cu1  1  0.061375  0.127169  0.126036  1
  H  H2  1  0.217236  0.351821  0.023877  1
  C  C3  1  0.224141  0.175712  0.079879  1
  C  C4  1  0.147765  0.037929  0.175081  1
  Cu  Cu5  1  0.086937  0.172282  0.169768  1
  O  O6  1  0.026783  0.165186  0.111342  1
  C  C7  1  0.121760  0.166894  0.100149  1
  H  H8  1  0.133537  0.151067  0.024872  1
  H  H9  1  0.188510  0.187093  0.126452  1
  O  O10  1  0.096162  0.144495  0.089262  1
  O  O11  1  0.051781  0.155286  0.205913  1
  O  O12  1  0.097976  0.092285  0.144107  1
  C  C13  1  0.117683  0.100990  0.172680  1
  C  C14  1  0.158788  0.158262  0.040371  1
  H  H15  1  0.010904  0.265582  0.158452  1
  O  O16  1  0.050923  0.207439  0.151541  1
  C  C17  1  0.189531  0.178692  0.097180  1
  C  C18  1  0.225568  0.373754  0.004399  1
  C  C19  1  0.156987  0.168971  0.077998  1
  C  C20  1  0.136318  0.070214  0.193716  1
  H  H21  1  0.147801  0.036466  0.144628  1
  C  C22  1  0.225981  0.164806  0.042425  1
  O  O23  1  0.120409  0.185736  0.130528  1
  O  O24  1  0.028423  0.112668  0.165559  1
  C  C25  1  0.027076  0.197437  0.126857  1
  O  O26  1  0.120788  0.134173  0.185589  1
  C  C27  1  0.138435  0.072206  0.232772  1
  C  C28  1  0.193739  0.155884  0.023089  1
  C  C29  1  0.029173  0.128976  0.197393  1
  C  C30  1  0.158462  0.007077  0.196216  1
  C  C31  1  0.158097  0.007979  0.234883  1
  H  H32  1  0.160369  0.486107  0.225153  1
  C  C33  1  0.001771  0.116753  0.226311  1
  H  H34  1  0.130961  0.097954  0.247293  1
  H  H35  1  0.193293  0.034628  0.353859  1
  C  C36  1  0.197583  0.373160  0.427037  1
  C  C37  1  0.054252  0.166431  0.392089  1
  H  H38  1  0.057716  0.213746  0.295714  1
  C  C39  1  0.175078  0.092405  0.404004  1
  O  O40  1  0.114770  0.474708  0.326399  1
  C  C41  1  0.080968  0.278301  0.326225  1
  C  C42  1  0.211717  0.121238  0.471124  1
  C  C43  1  0.098718  0.312275  0.319936  1
  C  C44  1  0.178622  0.363231  0.459613  1
  O  O45  1  0.209230  0.452005  0.336820  1
  H  H46  1  0.127071  0.312224  0.308734  1
  C  C47  1  0.104149  0.380376  0.330148  1
  H  H48  1  0.029801  0.371425  0.349367  1
  C  C49  1  0.143083  0.095252  0.425996  1
  C  C50  1  0.044207  0.345440  0.342558  1
  C  C51  1  0.109392  0.128468  0.376477  1
  C  C52  1  0.173150  0.105078  0.367167  1
  H  H53  1  0.149069  0.042128  0.284093  1
  C  C54  1  0.033276  0.198685  0.385828  1
  C  C55  1  0.224079  0.052144  0.403270  1
  C  C56  1  0.044323  0.277892  0.339892  1
  C  C57  1  0.035881  0.217676  0.351915  1
  C  C58  1  0.081120  0.345696  0.329655  1
  C  C59  1  0.232245  0.497264  0.379662  1
  C  C60  1  0.238094  0.352547  0.489496  1
  C  C61  1  0.217734  0.030322  0.371546  1
  H  H62  1  0.186843  0.138150  0.466304  1
  C  C63  1  0.078440  0.169447  0.330402  1
  Cu  Cu64  1  0.173463  0.415261  0.322383  1
  N  N65  1  0.205100  0.079006  0.417650  1
  C  C66  1  0.057105  0.201331  0.323568  1
  O  O67  1  0.093430  0.407214  0.351112  1
  C  C68  1  0.080331  0.153085  0.365982  1
  H  H69  1  0.096581  0.252931  0.320103  1
  O  O70  1  0.147862  0.409285  0.402919  1
  C  C71  1  0.176602  0.389496  0.395238  1
  C  C72  1  0.110918  0.112310  0.412190  1
  O  O73  1  0.189731  0.384473  0.362409  1
  O  O74  1  0.134619  0.380378  0.311374  1
  H  H75  1  0.052185  0.154103  0.419815  1
  H  H76  1  0.087190  0.114036  0.431150  1
  N  N77  1  0.022543  0.250562  0.348506  1
  H  H78  1  0.095799  0.159291  0.307553  1
  C  C79  1  0.199464  0.353173  0.490808  1
  Cu  Cu80  1  0.129775  0.443132  0.366163  1
  H  H81  1  0.142878  0.084043  0.454355  1
  H  H82  1  0.148168  0.363770  0.460957  1
  H  H83  1  0.015954  0.209490  0.408458  1
  C  C84  1  0.140783  0.122206  0.353696  1
  H  H85  1  0.141799  0.132937  0.325220  1
  C  C86  1  0.129477  0.471987  0.293947  1
  O  O87  1  0.154653  0.448249  0.285093  1
  C  C88  1  0.220962  0.091606  0.447404  1
  H  H89  1  0.197396  0.102860  0.348787  1
  O  O90  1  0.169009  0.477095  0.378636  1
  C  C91  1  0.026219  0.311180  0.347532  1
  C  C92  1  0.236601  0.371105  0.425093  1
  C  C93  1  0.201409  0.474159  0.363767  1
  C  C94  1  0.000287  0.135075  0.260869  1
  C  C95  1  0.148521  0.040771  0.253648  1
  H  H96  1  0.020279  0.157021  0.267607  1
  C  C97  1  0.243453  0.002545  0.362279  1
  C  C98  1  0.116325  0.498636  0.264927  1
  O  O99  1  0.044168  0.334570  0.706522  1
  H  H100  1  0.129833  0.346173  0.530706  1
  C  C101  1  0.223748  0.328758  0.582925  1
  C  C102  1  0.156030  0.340896  0.545366  1
  C  C103  1  0.189963  0.343580  0.526476  1
  C  C104  1  0.026568  0.298388  0.625574  1
  C  C105  1  0.156425  0.332635  0.583539  1
  Cu  Cu106  1  0.082967  0.323592  0.672823  1
  H  H107  1  0.148106  0.027706  0.717266  1
  C  C108  1  0.125154  0.428811  0.702314  1
  O  O109  1  0.020979  0.378265  0.666981  1
  C  C110  1  0.121687  0.334632  0.606131  1
  C  C111  1  0.223352  0.337446  0.544842  1
  C  C112  1  0.152089  0.490553  0.741028  1
  C  C113  1  0.108071  0.397031  0.681393  1
  O  O114  1  0.026974  0.330473  0.609937  1
  O  O115  1  0.089276  0.405247  0.652140  1
  Cu  Cu116  1  0.057323  0.369143  0.629564  1
  C  C117  1  0.022101  0.361359  0.698476  1
  C  C118  1  0.137648  0.460149  0.682579  1
  C  C119  1  0.151175  0.490809  0.702387  1
  H  H120  1  0.190469  0.318850  0.631728  1
  H  H121  1  0.136850  0.460815  0.652101  1
  C  C122  1  0.190049  0.325459  0.601976  1
  O  O123  1  0.111984  0.363771  0.694083  1
  O  O124  1  0.095781  0.356597  0.595091  1
  O  O125  1  0.120606  0.315481  0.636267  1
  O  O126  1  0.051200  0.287257  0.649060  1
  C  C127  1  0.126855  0.428155  0.741408  1
  C  C128  1  0.234980  0.129600  0.501377  1
  H  H129  1  0.249605  0.324776  0.598481  1
  H  H130  1  0.227678  0.152834  0.519713  1
  H  H131  1  0.009689  0.230258  0.656227  1
  C  C132  1  0.127147  0.007015  0.725185  1
  C  C133  1  0.077033  0.336407  0.826239  1
  H  H134  1  0.062793  0.291965  0.788561  1
  C  C135  1  0.132593  0.407825  0.928575  1
  C  C136  1  0.036070  0.285583  0.842394  1
  C  C137  1  0.114073  0.126301  0.834397  1
  O  O138  1  0.108544  0.033367  0.821902  1
  C  C139  1  0.032122  0.192279  0.840247  1
  C  C140  1  0.165493  0.412002  0.908173  1
  N  N141  1  0.195050  0.425810  0.922118  1
  H  H142  1  0.102779  0.254141  0.822757  1
  C  C143  1  0.075256  0.350747  0.862685  1
  C  C144  1  0.209153  0.470317  0.872684  1
  H  H145  1  0.038862  0.132637  0.845742  1
  C  C146  1  0.200779  0.384564  0.976296  1
  C  C147  1  0.058669  0.303650  0.816450  1
  C  C148  1  0.102900  0.375031  0.876406  1
  N  N149  1  0.025228  0.252261  0.837055  1
  O  O150  1  0.201984  0.105527  0.861094  1
  C  C151  1  0.091097  0.160818  0.832813  1
  C  C152  1  0.029233  0.302690  0.876702  1
  C  C153  1  0.101855  0.389964  0.912679  1
  C  C154  1  0.135608  0.381593  0.855892  1
  C  C155  1  0.188121  0.102379  0.893882  1
  C  C156  1  0.123514  0.035270  0.789489  1
  C  C157  1  0.088074  0.227817  0.826924  1
  C  C158  1  0.195356  0.014798  0.851467  1
  C  C159  1  0.166489  0.399017  0.871511  1
  O  O160  1  0.144652  0.125083  0.815794  1
  C  C161  1  0.049540  0.226098  0.833482  1
  C  C162  1  0.047839  0.335482  0.886108  1
  C  C163  1  0.207387  0.121705  0.925414  1
  C  C164  1  0.108680  0.194904  0.825857  1
  C  C165  1  0.211525  0.412393  0.951051  1
  C  C166  1  0.139966  0.459268  0.761001  1
  C  C167  1  0.052649  0.159194  0.839925  1
  C  C168  1  0.186709  0.131502  0.957053  1
  O  O169  1  0.101933  0.099994  0.855150  1
  H  H170  1  0.182061  0.469765  0.858719  1
  C  C171  1  0.246088  0.127619  0.924536  1
  H  H172  1  0.138724  0.196258  0.820890  1
  H  H173  1  0.156399  0.128365  0.957531  1
  Cu  Cu174  1  0.177177  0.082654  0.819566  1
  H  H175  1  0.010647  0.289857  0.897161  1
  H  H176  1  0.077203  0.386651  0.930229  1
  H  H177  1  0.139125  0.370784  0.827681  1
  H  H178  1  0.130590  0.418372  0.957108  1
  C  C179  1  0.237868  0.492238  0.858213  1
  H  H180  1  0.095429  0.348562  0.805298  1
  Cu  Cu181  1  0.131780  0.057458  0.863271  1
  O  O182  1  0.149868  0.057852  0.780903  1
  H  H183  1  0.043155  0.346299  0.914170  1
  O  O184  1  0.158596  0.083632  0.901481  1
  H  H185  1  0.173654  0.370823  0.974288  1
  O  O186  1  0.164161  0.016345  0.868667  1
  H  H187  1  0.191951  0.401109  0.854843  1
  O  O188  1  0.206220  0.038422  0.826911  1
  C  C189  1  0.215877  0.449329  0.904868  1
  H  H190  1  0.140689  0.458942  0.791485  1
  C  C191  1  0.243977  0.148016  0.988593  1
  H  H192  1  0.008431  0.329324  0.766550  1
  C  C193  1  0.110661  0.008003  0.760661  1
  C  C194  1  0.205415  0.144808  0.988445  1
  C  C195  1  0.246678  0.428277  0.953299  1
  H  H196  1  0.116937  0.403866  0.756897  1
  C  C197  1  0.249681  0.451673  0.923312  1
  O  O198  1  0.114567  0.834103  0.024128  1
  C  C199  1  0.091559  0.592458  0.165679  1
  O  O200  1  0.190308  0.860657  0.117730  1
  N  N201  1  0.077829  0.579376  0.195720  1
  O  O202  1  0.151093  0.904926  0.095129  1
  C  C203  1  0.200854  0.871051  0.024580  1
  C  C204  1  0.190813  0.897323  0.186140  1
  C  C205  1  0.118056  0.582350  0.104450  1
  C  C206  1  0.135834  0.503137  0.231344  1
  C  C207  1  0.155300  0.630857  0.073637  1
  O  O208  1  0.156815  0.792112  0.045296  1
  H  H209  1  0.041935  0.717186  0.155164  1
  C  C210  1  0.039068  0.825175  0.140451  1
  C  C211  1  0.071502  0.804878  0.132194  1
  H  H212  1  0.165587  0.574985  0.051682  1
  C  C213  1  0.093189  0.552244  0.213615  1
  C  C214  1  0.130193  0.619515  0.101721  1
  H  H215  1  0.098481  0.750571  0.133383  1
  C  C216  1  0.204647  0.613226  0.030011  1
  Cu  Cu217  1  0.131249  0.871403  0.058780  1
  H  H218  1  0.153389  0.690592  0.084710  1
  C  C219  1  0.124675  0.530388  0.205775  1
  C  C220  1  0.218222  0.649632  0.029499  1
  C  C221  1  0.174378  0.892532  0.119273  1
  C  C222  1  0.173559  0.953692  0.152613  1
  H  H223  1  0.207781  0.706389  0.047271  1
  C  C224  1  0.181785  0.915584  0.152872  1
  C  C225  1  0.008520  0.767669  0.157599  1
  H  H226  1  0.140965  0.534255  0.180316  1
  C  C227  1  0.025230  0.621849  0.205451  1
  O  O228  1  0.168852  0.886891  0.024580  1
  C  C229  1  0.128821  0.801289  0.025206  1
  H  H230  1  0.199150  0.868014  0.186220  1
  H  H231  1  0.168552  0.968535  0.126448  1
  H  H232  1  0.094623  0.649662  0.185140  1
  C  C233  1  0.173253  0.604390  0.050976  1
  Cu  Cu234  1  0.174898  0.825011  0.082089  1
  C  C235  1  0.169552  0.971908  0.186722  1
  C  C236  1  0.175552  0.953333  0.220055  1
  O  O237  1  0.210304  0.844927  0.047155  1
  H  H238  1  0.124122  0.562135  0.082544  1
  H  H239  1  0.026482  0.636450  0.178716  1
  H  H240  1  0.038057  0.855426  0.136683  1
  H  H241  1  0.191364  0.900081  0.245642  1
  C  C242  1  0.119115  0.643444  0.130770  1
  O  O243  1  0.135897  0.808474  0.115095  1
  C  C244  1  0.167080  0.668049  0.069496  1
  C  C245  1  0.099613  0.568827  0.135835  1
  H  H246  1  0.127023  0.672847  0.130705  1
  H  H247  1  0.091695  0.539396  0.136704  1
  C  C248  1  0.103528  0.823650  0.113207  1
  O  O249  1  0.096292  0.853221  0.094532  1
  C  C250  1  0.100644  0.630220  0.162422  1
  C  C251  1  0.198466  0.677361  0.048383  1
  C  C252  1  0.072910  0.766305  0.138661  1
  C  C253  1  0.041073  0.747346  0.150760  1
  C  C254  1  0.050214  0.593183  0.214054  1
  C  C255  1  0.186411  0.915762  0.220036  1
  H  H256  1  0.219294  0.590880  0.015293  1
  C  C257  1  0.007685  0.806104  0.153451  1
  N  N258  1  0.167548  0.975565  0.247131  1
  C  C259  1  0.046748  0.573831  0.247293  1
  C  C260  1  0.074178  0.547460  0.246859  1
  H  H261  1  0.151252  0.729144  0.020627  1
  H  H262  1  0.250744  0.681554  0.090042  1
  N  N263  1  0.250603  0.655064  0.016118  1
  C  C264  1  0.111708  0.771116  0.002310  1
  C  C265  1  0.128750  0.735920  0.001321  1
  C  C266  1  0.178374  0.918017  0.327804  1
  C  C267  1  0.129681  0.884715  0.362718  1
  H  H268  1  0.217119  0.940727  0.288041  1
  H  H269  1  0.053329  0.852043  0.410329  1
  H  H270  1  0.086540  0.940016  0.333170  1
  C  C271  1  0.028541  0.713749  0.411673  1
  C  C272  1  0.019713  0.583249  0.273618  1
  H  H273  1  0.200392  0.901114  0.340296  1
  C  C274  1  0.061459  0.771700  0.400661  1
  H  H275  1  0.238892  0.985942  0.337165  1
  C  C276  1  0.138468  0.820171  0.383582  1
  N  N277  1  0.090249  0.789129  0.413129  1
  H  H278  1  0.206511  0.555580  0.487208  1
  H  H279  1  0.103272  0.979180  0.280709  1
  C  C280  1  0.086525  0.737810  0.445003  1
  H  H281  1  0.154253  0.804139  0.455314  1
  C  C282  1  0.161074  0.961500  0.279136  1
  H  H283  1  0.076238  0.908028  0.379423  1
  C  C284  1  0.106499  0.770371  0.438976  1
  C  C285  1  0.233703  0.569372  0.486161  1
  H  H286  1  0.069278  0.517178  0.298508  1
  C  C287  1  0.188144  0.940455  0.297576  1
  C  C288  1  0.102743  0.819245  0.399012  1
  C  C289  1  0.115695  0.939978  0.324390  1
  C  C290  1  0.141260  0.914601  0.339870  1
  C  C291  1  0.098525  0.711918  0.471470  1
  C  C292  1  0.094479  0.883648  0.379990  1
  C  C293  1  0.009024  0.755418  0.361907  1
  C  C294  1  0.138739  0.778243  0.459491  1
  C  C295  1  0.081019  0.851559  0.397557  1
  H  H296  1  0.179037  0.850674  0.353117  1
  C  C297  1  0.131586  0.718896  0.491177  1
  H  H298  1  0.082393  0.686490  0.476236  1
  C  C299  1  0.151628  0.852412  0.366257  1
  H  H300  1  0.217414  0.836235  0.450872  1
  C  C301  1  0.037628  0.780244  0.371015  1
  C  C302  1  0.057382  0.738634  0.420268  1
  C  C303  1  0.084941  0.520479  0.272575  1
  H  H304  1  0.041281  0.805656  0.354600  1
  H  H305  1  0.017821  0.567619  0.299722  1
  C  C306  1  0.151299  0.752200  0.485583  1
  C  C307  1  0.227394  0.515282  0.413918  1
  H  H308  1  0.025556  0.687900  0.427550  1
  H  H309  1  0.156073  0.795269  0.383805  1
  C  C310  1  0.124993  0.962306  0.293842  1
  H  H311  1  0.201581  0.512279  0.429819  1
  C  C312  1  0.004502  0.722053  0.381868  1
  H  H313  1  0.176918  0.757932  0.501005  1
  C  C314  1  0.247225  0.841538  0.454309  1
  C  C315  1  0.090471  0.952616  0.709398  1
  H  H316  1  0.127259  0.827036  0.634449  1
  C  C317  1  0.194831  0.596417  0.689299  1
  C  C318  1  0.052136  0.907360  0.711777  1
  O  O319  1  0.190789  0.635719  0.622626  1
  C  C320  1  0.130892  0.877756  0.601195  1
  H  H321  1  0.222837  0.894324  0.513769  1
  C  C322  1  0.197367  0.812615  0.554537  1
  C  C323  1  0.156020  0.863321  0.574499  1
  C  C324  1  0.109472  0.679072  0.603779  1
  C  C325  1  0.166093  0.825389  0.573858  1
  O  O326  1  0.130511  0.658250  0.518054  1
  N  N327  1  0.077181  0.923935  0.692091  1
  H  H328  1  0.160475  0.528412  0.631766  1
  C  C329  1  0.206944  0.874252  0.530342  1
  O  O330  1  0.151212  0.592452  0.599014  1
  C  C331  1  0.174111  0.604095  0.623825  1
  C  C332  1  0.012899  0.740265  0.637331  1
  C  C333  1  0.164746  0.524909  0.691861  1
  H  H334  1  0.095271  0.854128  0.686362  1
  H  H335  1  0.103214  0.755086  0.612307  1
  C  C336  1  0.212733  0.615678  0.533711  1
  H  H337  1  0.207478  0.624150  0.688500  1
  Cu  Cu338  1  0.183388  0.669412  0.582043  1
  H  H339  1  0.045968  0.790384  0.628858  1
  C  C340  1  0.077036  0.700736  0.618401  1
  C  C341  1  0.168714  0.542677  0.657414  1
  C  C342  1  0.146210  0.690367  0.517790  1
  C  C343  1  0.175650  0.886670  0.549873  1
  H  H344  1  0.150981  0.804903  0.590519  1
  C  C345  1  0.044659  0.681393  0.628404  1
  H  H346  1  0.199076  0.593543  0.748587  1
  O  O347  1  0.179733  0.602311  0.530650  1
  C  C348  1  0.181172  0.579734  0.656809  1
  C  C349  1  0.045488  0.759890  0.628583  1
  C  C350  1  0.119523  0.856349  0.631955  1
  C  C351  1  0.218842  0.837267  0.533445  1
  O  O352  1  0.172781  0.699919  0.539699  1
  O  O353  1  0.102160  0.648479  0.586792  1
  H  H354  1  0.028854  0.863942  0.676131  1
  C  C355  1  0.174147  0.543075  0.724681  1
  C  C356  1  0.077790  0.739879  0.619491  1
  C  C357  1  0.190004  0.578795  0.723584  1
  C  C358  1  0.101028  0.871984  0.662338  1
  H  H359  1  0.205082  0.783181  0.556490  1
  O  O360  1  0.221217  0.643606  0.554378  1
  C  C361  1  0.091516  0.909797  0.662734  1
  C  C362  1  0.117618  0.978986  0.699699  1
  H  H363  1  0.044011  0.650912  0.628679  1
  C  C364  1  0.074142  0.954222  0.744391  1
  H  H365  1  0.125266  0.933427  0.577593  1
  H  H366  1  0.169135  0.916334  0.547891  1
  C  C367  1  0.118851  0.915122  0.601040  1
  O  O368  1  0.142395  0.692403  0.607906  1
  Cu  Cu369  1  0.139409  0.623838  0.557763  1
  C  C370  1  0.099801  0.930998  0.631128  1
  H  H371  1  0.091288  0.960227  0.629465  1
  H  H372  1  0.131642  0.978341  0.672682  1
  C  C373  1  0.028698  0.877249  0.703560  1
  C  C374  1  0.012812  0.701609  0.637713  1
  C  C375  1  0.004246  0.864369  0.730997  1
  C  C376  1  0.049857  0.924997  0.746027  1
  C  C377  1  0.242922  0.598013  0.511003  1
  C  C378  1  0.070264  0.752169  0.953499  1
  C  C379  1  0.047162  0.717712  0.908483  1
  C  C380  1  0.043476  0.751696  0.926462  1
  C  C381  1  0.243564  0.631622  0.952776  1
  H  H382  1  0.188400  0.969497  0.911603  1
  H  H383  1  0.069838  0.581361  0.886174  1
  C  C384  1  0.156786  0.537319  0.783685  1
  C  C385  1  0.109231  0.557190  0.827510  1
  H  H386  1  0.232902  0.507978  0.832636  1
  C  C387  1  0.085842  0.607238  0.887406  1
  C  C388  1  0.213468  0.964139  0.895108  1
  C  C389  1  0.070038  0.637290  0.906480  1
  H  H390  1  0.025531  0.925961  0.801047  1
  H  H391  1  0.066157  0.805424  0.981409  1
  C  C392  1  0.024268  0.708855  0.878183  1
  H  H393  1  0.213218  0.634155  0.951025  1
  C  C394  1  0.182668  0.558794  0.803385  1
  C  C395  1  0.120570  0.609925  0.869398  1
  H  H396  1  0.139836  0.700246  0.893742  1
  C  C397  1  0.117787  0.709418  0.974979  1
  H  H398  1  0.098933  0.519487  0.782297  1
  H  H399  1  0.192309  0.925806  0.971528  1
  C  C400  1  0.133809  0.582157  0.844984  1
  H  H401  1  0.070140  0.981945  0.797564  1
  C  C402  1  0.080961  0.778832  0.979634  1
  H  H403  1  0.166820  0.648055  0.860260  1
  N  N404  1  0.074369  0.699851  0.923571  1
  H  H405  1  0.192350  0.597617  0.847440  1
  H  H406  1  0.079750  0.556495  0.835093  1
  C  C407  1  0.218417  0.910221  0.969207  1
  C  C408  1  0.124461  0.673922  0.892785  1
  C  C409  1  0.139978  0.643644  0.873956  1
  N  N410  1  0.164427  0.522304  0.752358  1
  C  C411  1  0.228454  0.883364  0.995842  1
  C  C412  1  0.026080  0.912127  0.773859  1
  C  C413  1  0.120089  0.535986  0.796792  1
  H  H414  1  0.131644  0.682286  0.973837  1
  H  H415  1  0.042737  0.634067  0.919666  1
  C  C416  1  0.088790  0.718406  0.950597  1
  C  C417  1  0.171277  0.580463  0.833657  1
  H  H418  1  0.212053  0.559058  0.795237  1
  C  C419  1  0.089076  0.671148  0.908795  1
  C  C420  1  0.017124  0.777840  0.915048  1
  C  C421  1  0.083502  0.981700  0.770181  1
  C  C422  1  0.220849  0.983918  0.862224  1
  H  H423  1  0.026833  0.682171  0.863684  1
  H  H424  1  0.014835  0.804488  0.929678  1
  H  H425  1  0.248912  0.608365  0.897650  1
  C  C426  1  0.003193  0.881548  0.766082  1
  C  C427  1  0.239512  0.938200  0.907576  1
  C  C428  1  0.241792  0.916024  0.938587  1
  C  C429  1  0.343951  0.477281  0.193841  1
  H  H430  1  0.354421  0.042588  0.196565  1
  C  C431  1  0.485364  0.302676  0.152574  1
  H  H432  1  0.348056  0.086494  0.055636  1
  C  C433  1  0.348150  0.140613  0.083398  1
  H  H434  1  0.382915  0.073629  0.096272  1
  C  C435  1  0.326854  0.421657  0.228143  1
  C  C436  1  0.435560  0.110854  0.235595  1
  C  C437  1  0.369905  0.272515  0.002564  1
  C  C438  1  0.369357  0.040194  0.223011  1
  C  C439  1  0.458236  0.141687  0.227868  1
  C  C440  1  0.321277  0.402736  0.194706  1
  C  C441  1  0.286530  0.155291  0.035829  1
  Cu  Cu442  1  0.316622  0.329172  0.089359  1
  C  C443  1  0.327738  0.397477  0.126150  1
  C  C444  1  0.339244  0.458218  0.160071  1
  C  C445  1  0.453668  0.322414  0.141735  1
  C  C446  1  0.328426  0.420558  0.160782  1
  O  O447  1  0.308180  0.367453  0.126072  1
  H  H448  1  0.344281  0.472551  0.133633  1
  C  C449  1  0.337534  0.459257  0.227438  1
  C  C450  1  0.389311  0.142292  0.178848  1
  O  O451  1  0.348563  0.407938  0.099155  1
  C  C452  1  0.421170  0.302591  0.133126  1
  H  H453  1  0.288829  0.211130  0.058790  1
  H  H454  1  0.248897  0.181765  0.096484  1
  H  H455  1  0.393874  0.248477  0.132704  1
  N  N456  1  0.411138  0.093894  0.215517  1
  H  H457  1  0.312665  0.373514  0.195505  1
  C  C458  1  0.419770  0.263745  0.137771  1
  O  O459  1  0.328886  0.294026  0.050744  1
  C  C460  1  0.289293  0.376255  0.033900  1
  C  C461  1  0.370225  0.130239  0.114336  1
  O  O462  1  0.279645  0.351211  0.057523  1
  Cu  Cu463  1  0.361484  0.372203  0.062181  1
  O  O464  1  0.322174  0.390017  0.031541  1
  C  C465  1  0.336087  0.114446  0.056762  1
  C  C466  1  0.384323  0.093927  0.118911  1
  O  O467  1  0.356517  0.309593  0.119062  1
  H  H468  1  0.342062  0.199342  0.098115  1
  C  C469  1  0.389551  0.322635  0.114992  1
  H  H470  1  0.457436  0.155744  0.200836  1
  C  C471  1  0.375208  0.154505  0.144749  1
  H  H472  1  0.365783  0.183382  0.143659  1
  C  C473  1  0.452020  0.244095  0.147594  1
  H  H474  1  0.390389  0.162022  0.202098  1
  C  C475  1  0.484840  0.264036  0.154482  1
  C  C476  1  0.305214  0.121167  0.033995  1
  C  C477  1  0.332581  0.176448  0.080455  1
  C  C478  1  0.398618  0.081370  0.152903  1
  C  C479  1  0.400342  0.105287  0.183637  1
  O  O480  1  0.397656  0.351223  0.095114  1
  H  H481  1  0.408497  0.052624  0.155158  1
  C  C482  1  0.397457  0.065488  0.232808  1
  C  C483  1  0.301611  0.183450  0.058068  1
  C  C484  1  0.355554  0.302054  0.028265  1
  H  H485  1  0.451258  0.213732  0.150307  1
  H  H486  1  0.454531  0.352814  0.139711  1
  O  O487  1  0.371692  0.333884  0.026899  1
  H  H488  1  0.295008  0.098756  0.016006  1
  N  N489  1  0.254346  0.158844  0.021174  1
  C  C490  1  0.261068  0.390055  0.006569  1
  H  H491  1  0.324540  0.234044  0.013273  1
  C  C492  1  0.360063  0.011512  0.247781  1
  C  C493  1  0.414857  0.250893  0.459271  1
  H  H494  1  0.478565  0.204753  0.447340  1
  H  H495  1  0.304272  0.411925  0.347600  1
  C  C496  1  0.350615  0.366036  0.380806  1
  H  H497  1  0.287639  0.360460  0.455319  1
  C  C498  1  0.327222  0.428589  0.336515  1
  C  C499  1  0.257194  0.361202  0.456643  1
  C  C500  1  0.382797  0.472704  0.305920  1
  H  H501  1  0.417255  0.454019  0.350501  1
  H  H502  1  0.420374  0.198347  0.487814  1
  C  C503  1  0.255029  0.045721  0.425529  1
  H  H504  1  0.446924  0.366515  0.428900  1
  C  C505  1  0.419855  0.365735  0.414890  1
  C  C506  1  0.253132  0.071201  0.453810  1
  C  C507  1  0.389289  0.452423  0.338564  1
  C  C508  1  0.405029  0.034819  0.292643  1
  N  N509  1  0.411168  0.303056  0.429256  1
  H  H510  1  0.418666  0.033716  0.319887  1
  C  C511  1  0.482672  0.154449  0.255340  1
  C  C512  1  0.402902  0.222902  0.483212  1
  H  H513  1  0.323694  0.364037  0.366757  1
  H  H514  1  0.466524  0.324455  0.377156  1
  C  C515  1  0.348668  0.469568  0.287339  1
  H  H516  1  0.269451  0.487523  0.333173  1
  H  H517  1  0.425128  0.422098  0.396761  1
  C  C518  1  0.445985  0.254361  0.437744  1
  C  C519  1  0.363299  0.333909  0.398649  1
  C  C520  1  0.442163  0.287866  0.419037  1
  H  H521  1  0.405310  0.489691  0.294310  1
  C  C522  1  0.406938  0.397683  0.396719  1
  H  H523  1  0.341868  0.311567  0.466216  1
  C  C524  1  0.393506  0.282367  0.452704  1
  C  C525  1  0.414085  0.063175  0.267579  1
  C  C526  1  0.320410  0.448604  0.303960  1
  C  C527  1  0.398518  0.333151  0.415219  1
  C  C528  1  0.362883  0.427008  0.352602  1
  H  H529  1  0.292712  0.447232  0.291250  1
  C  C530  1  0.280695  0.017854  0.416801  1
  C  C531  1  0.469070  0.298416  0.392759  1
  C  C532  1  0.378731  0.007988  0.282023  1
  C  C533  1  0.276566  0.079186  0.483879  1
  C  C534  1  0.372767  0.398240  0.377521  1
  H  H535  1  0.345743  0.308985  0.398154  1
  H  H536  1  0.301732  0.062548  0.488282  1
  C  C537  1  0.359094  0.286820  0.470669  1
  C  C538  1  0.476379  0.230874  0.431786  1
  C  C539  1  0.462274  0.105090  0.297211  1
  C  C540  1  0.438219  0.092564  0.269498  1
  H  H541  1  0.304740  0.013045  0.434934  1
  H  H542  1  0.463684  0.090393  0.323895  1
  C  C543  1  0.346542  0.258724  0.494647  1
  C  C544  1  0.484702  0.136119  0.289822  1
  H  H545  1  0.251243  0.378454  0.399379  1
  N  N546  1  0.344571  0.482085  0.254325  1
  C  C547  1  0.499494  0.274836  0.385965  1
  H  H548  1  0.322784  0.406233  0.254063  1
  C  C549  1  0.335881  0.081240  0.663278  1
  C  C550  1  0.299367  0.317045  0.554432  1
  C  C551  1  0.346828  0.043673  0.662942  1
  H  H552  1  0.353697  0.029625  0.636769  1
  C  C553  1  0.295308  0.121421  0.536450  1
  H  H554  1  0.403028  0.257383  0.626496  1
  H  H555  1  0.460881  0.151910  0.638685  1
  H  H556  1  0.291970  0.402440  0.513549  1
  Cu  Cu557  1  0.322345  0.171234  0.590370  1
  C  C558  1  0.412245  0.394905  0.667100  1
  H  H559  1  0.285483  0.289944  0.556219  1
  C  C560  1  0.396511  0.400166  0.601741  1
  C  C561  1  0.448656  0.392016  0.718570  1
  C  C562  1  0.458997  0.260282  0.648475  1
  O  O563  1  0.285264  0.145983  0.560493  1
  C  C564  1  0.283568  0.346019  0.533834  1
  C  C565  1  0.332568  0.322665  0.573737  1
  C  C566  1  0.349938  0.357719  0.574596  1
  C  C567  1  0.326546  0.098772  0.696832  1
  O  O568  1  0.358363  0.094269  0.602266  1
  C  C569  1  0.330200  0.079711  0.730448  1
  C  C570  1  0.393899  0.360616  0.668170  1
  H  H571  1  0.372396  0.462077  0.672733  1
  H  H572  1  0.360378  0.321140  0.639569  1
  H  H573  1  0.343072  0.299524  0.590531  1
  C  C574  1  0.336833  0.104528  0.628829  1
  O  O575  1  0.404581  0.153205  0.593388  1
  Cu  Cu576  1  0.367832  0.128947  0.563146  1
  O  O577  1  0.328201  0.107560  0.534718  1
  C  C578  1  0.376317  0.346887  0.636380  1
  C  C579  1  0.412797  0.438936  0.711724  1
  C  C580  1  0.468430  0.358659  0.714571  1
  H  H581  1  0.398330  0.416552  0.576132  1
  C  C582  1  0.491620  0.347009  0.743667  1
  O  O583  1  0.363090  0.194169  0.617637  1
  C  C584  1  0.427630  0.241378  0.634778  1
  C  C585  1  0.375231  0.367300  0.602950  1
  C  C586  1  0.385929  0.464717  0.699915  1
  H  H587  1  0.458447  0.290648  0.651021  1
  C  C588  1  0.396435  0.181945  0.613020  1
  H  H589  1  0.429755  0.440420  0.631503  1
  C  C590  1  0.428367  0.202439  0.630582  1
  C  C591  1  0.349745  0.024566  0.696850  1
  N  N592  1  0.425396  0.408688  0.696974  1
  C  C593  1  0.336553  0.384615  0.549441  1
  C  C594  1  0.303223  0.379417  0.530093  1
  C  C595  1  0.490680  0.239869  0.658758  1
  C  C596  1  0.356593  0.197471  0.527440  1
  H  H597  1  0.349337  0.412191  0.547690  1
  H  H598  1  0.317776  0.127955  0.697294  1
  C  C599  1  0.414291  0.414203  0.633371  1
  C  C600  1  0.341320  0.042226  0.730197  1
  H  H601  1  0.391826  0.344873  0.694216  1
  O  O602  1  0.317169  0.134413  0.628532  1
  H  H603  1  0.465953  0.341780  0.689337  1
  H  H604  1  0.319320  0.261479  0.507997  1
  C  C605  1  0.460087  0.182274  0.641265  1
  O  O606  1  0.330577  0.205192  0.550596  1
  O  O607  1  0.374104  0.166325  0.526096  1
  C  C608  1  0.376090  0.494185  0.723681  1
  C  C609  1  0.490927  0.201351  0.655430  1
  C  C610  1  0.429337  0.442973  0.746289  1
  C  C611  1  0.267889  0.109270  0.507282  1
  C  C612  1  0.368540  0.227036  0.500986  1
  N  N613  1  0.250301  0.343305  0.521865  1
  H  H614  1  0.347634  0.189541  0.906297  1
  C  C615  1  0.364037  0.073118  0.856525  1
  C  C616  1  0.397578  0.217488  0.955259  1
  H  H617  1  0.324455  0.095008  0.756106  1
  H  H618  1  0.324227  0.134646  0.876130  1
  C  C619  1  0.350343  0.031536  0.790584  1
  H  H620  1  0.416632  0.042598  0.856819  1
  N  N621  1  0.414993  0.197279  0.931256  1
  C  C622  1  0.452342  0.413080  0.750639  1
  C  C623  1  0.322162  0.053205  0.806513  1
  H  H624  1  0.298861  0.431308  0.982917  1
  H  H625  1  0.405706  0.008821  0.799834  1
  C  C626  1  0.410630  0.102734  0.897780  1
  C  C627  1  0.445914  0.249317  0.934836  1
  C  C628  1  0.424445  0.134724  0.915236  1
  C  C629  1  0.402915  0.278836  0.982633  1
  H  H630  1  0.294931  0.144219  0.955986  1
  C  C631  1  0.374958  0.101591  0.881450  1
  C  C632  1  0.420406  0.472301  0.769913  1
  C  C633  1  0.328840  0.073086  0.839244  1
  C  C634  1  0.264705  0.140228  0.956462  1
  N  N635  1  0.347662  0.019429  0.757266  1
  H  H636  1  0.294875  0.055522  0.793089  1
  C  C637  1  0.416266  0.251112  0.958846  1
  C  C638  1  0.402424  0.166741  0.918057  1
  C  C639  1  0.389495  0.046256  0.843589  1
  C  C640  1  0.383455  0.026725  0.810506  1
  C  C641  1  0.278533  0.473675  0.909223  1
  C  C642  1  0.473688  0.274828  0.924768  1
  H  H643  1  0.477556  0.419217  0.804851  1
  C  C644  1  0.443636  0.214583  0.918010  1
  C  C645  1  0.468842  0.204976  0.889747  1
  C  C646  1  0.365889  0.165181  0.904658  1
  H  H647  1  0.305295  0.474789  0.923774  1
  C  C648  1  0.352424  0.133090  0.887391  1
  H  H649  1  0.429538  0.078989  0.895633  1
  H  H650  1  0.350103  0.184092  0.973403  1
  H  H651  1  0.306388  0.091140  0.849051  1
  C  C652  1  0.272774  0.493112  0.875783  1
  C  C653  1  0.364940  0.210634  0.975574  1
  C  C654  1  0.475339  0.401996  0.779770  1
  C  C655  1  0.271416  0.418140  0.981479  1
  H  H656  1  0.434151  0.474476  0.797017  1
  H  H657  1  0.467071  0.178094  0.875517  1
  H  H658  1  0.452745  0.134359  0.926583  1
  H  H659  1  0.418026  0.305170  0.985099  1
  H  H660  1  0.474829  0.302011  0.938529  1
  C  C661  1  0.496525  0.230428  0.879170  1
  C  C662  1  0.498776  0.265665  0.896084  1
  C  C663  1  0.392206  0.496925  0.759287  1
  C  C664  1  0.495271  0.368792  0.775965  1
  H  H665  1  0.262112  0.121565  0.899327  1
  C  C666  1  0.350874  0.238607  0.998775  1
  O  O667  1  0.445434  0.719373  0.143098  1
  O  O668  1  0.377937  0.686428  0.131896  1
  C  C669  1  0.365582  0.543963  0.182322  1
  C  C670  1  0.377936  0.666143  0.102420  1
  O  O671  1  0.456488  0.674649  0.202832  1
  C  C672  1  0.369765  0.579696  0.239759  1
  C  C673  1  0.343561  0.666065  0.079020  1
  Cu  Cu674  1  0.416242  0.682209  0.168763  1
  Cu  Cu675  1  0.444084  0.636369  0.127284  1
  C  C676  1  0.374693  0.577122  0.200995  1
  C  C677  1  0.393562  0.608211  0.180241  1
  O  O678  1  0.413819  0.599451  0.152067  1
  H  H679  1  0.479015  0.781199  0.143933  1
  H  H680  1  0.309089  0.685909  0.124789  1
  C  C681  1  0.469593  0.709602  0.118585  1
  H  H682  1  0.370383  0.645086  0.028698  1
  O  O683  1  0.472223  0.676413  0.105459  1
  C  C684  1  0.276655  0.674102  0.075916  1
  O  O685  1  0.481278  0.630788  0.164609  1
  O  O686  1  0.389300  0.641737  0.192033  1
  C  C687  1  0.344301  0.653784  0.041859  1
  C  C688  1  0.479996  0.648782  0.195458  1
  H  H689  1  0.367222  0.542219  0.151952  1
  C  C690  1  0.277482  0.661805  0.038880  1
  O  O691  1  0.404894  0.644943  0.092530  1
  C  C692  1  0.310765  0.651583  0.022127  1
  C  C693  1  0.309947  0.676773  0.095715  1
  C  C694  1  0.354686  0.512803  0.203113  1
  C  C695  1  0.497431  0.738095  0.105606  1
  H  H696  1  0.271802  0.845558  0.014924  1
  C  C697  1  0.353515  0.514429  0.241750  1
  H  H698  1  0.338016  0.991914  0.240095  1
  O  O699  1  0.356923  0.898324  0.407147  1
  C  C700  1  0.460492  0.841392  0.338953  1
  H  H701  1  0.403769  0.749147  0.328848  1
  O  O702  1  0.294961  0.946378  0.346308  1
  C  C703  1  0.456681  0.660876  0.395541  1
  C  C704  1  0.255967  0.537989  0.427279  1
  H  H705  1  0.373574  0.809058  0.316995  1
  H  H706  1  0.330987  0.617881  0.481320  1
  H  H707  1  0.354399  0.857941  0.466461  1
  C  C708  1  0.477768  0.806883  0.344397  1
  H  H709  1  0.357076  0.549858  0.290748  1
  C  C710  1  0.420441  0.774483  0.331309  1
  O  O711  1  0.334791  0.968314  0.390230  1
  C  C712  1  0.468333  0.713408  0.354412  1
  C  C713  1  0.307192  0.859773  0.428270  1
  C  C714  1  0.371963  0.974692  0.306332  1
  C  C715  1  0.403031  0.808701  0.324794  1
  H  H716  1  0.476359  0.867225  0.342266  1
  C  C717  1  0.458334  0.773678  0.340905  1
  C  C718  1  0.269100  0.851858  0.423647  1
  H  H719  1  0.255977  0.854589  0.396287  1
  C  C720  1  0.475240  0.694264  0.387707  1
  C  C721  1  0.422414  0.842134  0.330389  1
  H  H722  1  0.373295  0.574195  0.462450  1
  O  O723  1  0.315488  0.876684  0.364618  1
  C  C724  1  0.303406  0.968441  0.373102  1
  C  C725  1  0.303894  0.604011  0.482218  1
  C  C726  1  0.324444  0.853610  0.462687  1
  H  H727  1  0.494167  0.705693  0.408702  1
  C  C728  1  0.400504  0.877521  0.332187  1
  H  H729  1  0.462073  0.648119  0.422646  1
  C  C730  1  0.293539  0.577329  0.455565  1
  O  O731  1  0.411397  0.902889  0.354874  1
  C  C732  1  0.445448  0.696361  0.327958  1
  Cu  Cu733  1  0.374490  0.936540  0.374097  1
  C  C734  1  0.328320  0.878938  0.397900  1
  H  H735  1  0.441434  0.708987  0.300496  1
  C  C736  1  0.426907  0.663233  0.336241  1
  O  O737  1  0.370350  0.879254  0.313036  1
  C  C738  1  0.429173  0.646428  0.371594  1
  H  H739  1  0.426283  0.608421  0.438212  1
  C  C740  1  0.402522  0.604442  0.419614  1
  C  C741  1  0.402332  0.620158  0.383636  1
  H  H742  1  0.408305  0.652433  0.314744  1
  C  C743  1  0.294643  0.523260  0.374288  1
  C  C744  1  0.371803  0.585197  0.434046  1
  C  C745  1  0.370987  0.611802  0.361645  1
  Cu  Cu746  1  0.331128  0.912141  0.327991  1
  H  H747  1  0.368534  0.621977  0.333098  1
  C  C748  1  0.340017  0.593188  0.375877  1
  C  C749  1  0.339624  0.580153  0.412592  1
  O  O750  1  0.349139  0.949761  0.294687  1
  H  H751  1  0.320763  0.525588  0.358772  1
  C  C752  1  0.302510  0.842072  0.492609  1
  H  H753  1  0.315552  0.590234  0.357929  1
  O  O754  1  0.388676  0.973259  0.337938  1
  N  N755  1  0.309920  0.565543  0.425742  1
  C  C756  1  0.289072  0.542319  0.407886  1
  N  N757  1  0.480482  0.746448  0.349113  1
  C  C758  1  0.264374  0.837253  0.489041  1
  C  C759  1  0.275015  0.996584  0.384583  1
  C  C760  1  0.360052  0.548048  0.260470  1
  C  C761  1  0.258797  0.560524  0.457821  1
  H  H762  1  0.374376  0.606112  0.254275  1
  H  H763  1  0.500042  0.687292  0.258875  1
  C  C764  1  0.265858  0.501106  0.360134  1
  C  C765  1  0.382846  0.925726  0.704788  1
  O  O766  1  0.394297  0.860333  0.696745  1
  O  O767  1  0.461406  0.827830  0.702171  1
  Cu  Cu768  1  0.418938  0.818646  0.673002  1
  C  C769  1  0.277258  0.823148  0.545081  1
  C  C770  1  0.375981  0.829380  0.609996  1
  H  H771  1  0.369837  0.842186  0.535637  1
  O  O772  1  0.483388  0.870893  0.661288  1
  O  O773  1  0.415293  0.900804  0.652984  1
  C  C774  1  0.309612  0.809905  0.602505  1
  O  O775  1  0.400768  0.852094  0.597909  1
  C  C776  1  0.398161  0.893363  0.683413  1
  C  C777  1  0.373324  0.958624  0.685900  1
  C  C778  1  0.276438  0.810941  0.582201  1
  H  H779  1  0.375536  0.960535  0.655550  1
  O  O780  1  0.469157  0.823020  0.605180  1
  C  C781  1  0.342666  0.822980  0.586346  1
  C  C782  1  0.483486  0.854200  0.692904  1
  C  C783  1  0.310709  0.833254  0.528677  1
  H  H784  1  0.309131  0.799944  0.631315  1
  C  C785  1  0.494660  0.762063  0.603870  1
  Cu  Cu786  1  0.442967  0.863188  0.627751  1
  C  C787  1  0.343821  0.833359  0.548847  1
  C  C788  1  0.358634  0.987551  0.745003  1
  N  N789  1  0.250983  0.828383  0.521148  1
  O  O790  1  0.446053  0.780737  0.645973  1
  O  O791  1  0.377564  0.812053  0.641119  1
  C  C792  1  0.497935  0.727046  0.620892  1
  C  C793  1  0.467818  0.790190  0.619122  1
  C  C794  1  0.379427  0.923595  0.743698  1
  C  C795  1  0.360921  0.989299  0.706422  1
  H  H796  1  0.478432  0.718482  0.642687  1
  H  H797  1  0.286959  0.634285  0.531253  1
  H  H798  1  0.250794  0.801658  0.595709  1
  H  H799  1  0.354994  0.514248  0.714580  1
  C  C800  1  0.278784  0.613545  0.510513  1
  C  C801  1  0.323863  0.597632  0.893180  1
  C  C802  1  0.385737  0.876334  0.901224  1
  H  H803  1  0.409572  0.876274  0.920142  1
  C  C804  1  0.418316  0.836928  0.855555  1
  C  C805  1  0.459116  0.648121  0.833913  1
  C  C806  1  0.397595  0.613021  0.828356  1
  N  N807  1  0.479482  0.743251  0.836204  1
  C  C808  1  0.302688  0.613731  0.925143  1
  H  H809  1  0.303885  0.945026  0.837486  1
  C  C810  1  0.421910  0.822560  0.819311  1
  H  H811  1  0.404901  0.833214  0.796417  1
  C  C812  1  0.278580  0.950132  0.853683  1
  C  C813  1  0.321701  0.624495  0.957529  1
  C  C814  1  0.271372  0.931069  0.886980  1
  C  C815  1  0.420778  0.647514  0.825527  1
  C  C816  1  0.275109  0.896777  0.935223  1
  C  C817  1  0.304009  0.514281  0.858109  1
  H  H818  1  0.386809  0.898000  0.758499  1
  C  C819  1  0.323066  0.878297  0.856077  1
  C  C820  1  0.444410  0.791778  0.811850  1
  C  C821  1  0.419842  0.714709  0.821145  1
  C  C822  1  0.356101  0.862405  0.843186  1
  H  H823  1  0.351940  0.621306  0.959779  1
  C  C824  1  0.401765  0.680610  0.817630  1
  H  H825  1  0.352625  0.904992  0.942157  1
  C  C826  1  0.367530  0.954665  0.764042  1
  H  H827  1  0.474367  0.622241  0.839123  1
  H  H828  1  0.403577  0.740059  0.816806  1
  C  C829  1  0.263807  0.617422  0.922653  1
  C  C830  1  0.457785  0.715326  0.830314  1
  O  O831  1  0.408763  0.586679  0.849706  1
  H  H832  1  0.372186  0.680384  0.810315  1
  O  O833  1  0.296072  0.535698  0.830628  1
  O  O834  1  0.366610  0.612632  0.810438  1
  C  C835  1  0.465310  0.775499  0.840353  1
  H  H836  1  0.355367  0.849943  0.815416  1
  C  C837  1  0.477405  0.682617  0.836572  1
  C  C838  1  0.387899  0.859439  0.865940  1
  O  O839  1  0.353275  0.578693  0.900518  1
  H  H840  1  0.312183  0.855628  0.960357  1
  O  O841  1  0.351242  0.545408  0.779914  1
  C  C842  1  0.443738  0.823598  0.882245  1
  H  H843  1  0.444719  0.779980  0.783737  1
  C  C844  1  0.466122  0.792598  0.875283  1
  H  H845  1  0.365178  0.952918  0.794390  1
  Cu  Cu846  1  0.329693  0.575118  0.818784  1
  C  C847  1  0.286066  0.871153  0.962565  1
  C  C848  1  0.321091  0.893038  0.892059  1
  Cu  Cu849  1  0.374100  0.547953  0.862317  1
  O  O850  1  0.391466  0.519550  0.821179  1
  C  C851  1  0.377332  0.522582  0.788486  1
  C  C852  1  0.352985  0.892589  0.914303  1
  O  O853  1  0.310721  0.602641  0.860316  1
  H  H854  1  0.443784  0.834369  0.910694  1
  N  N855  1  0.290748  0.906555  0.904438  1
  H  H856  1  0.482889  0.781047  0.897985  1
  H  H857  1  0.298493  0.877896  0.837993  1
  O  O858  1  0.336649  0.511184  0.872372  1
  C  C859  1  0.301304  0.639200  0.987221  1
  C  C860  1  0.252867  0.976492  0.841107  1
  C  C861  1  0.262965  0.865187  0.993345  1
  C  C862  1  0.262840  0.642465  0.984896  1
  H  H863  1  0.258268  0.991339  0.815026  1
  H  H864  1  0.496167  0.822599  0.760662  1
  C  C865  1  0.615601  0.474914  0.213549  1
  H  H866  1  0.551691  0.207368  0.210102  1
  C  C867  1  0.594581  0.315296  0.186205  1
  C  C868  1  0.520620  0.313248  0.162639  1
  Cu  Cu869  1  0.621620  0.449600  0.140008  1
  C  C870  1  0.539409  0.280408  0.170460  1
  O  O871  1  0.630380  0.383810  0.190686  1
  H  H872  1  0.591725  0.255690  0.189432  1
  O  O873  1  0.687473  0.396723  0.142194  1
  H  H874  1  0.631936  0.051691  0.214458  1
  C  C875  1  0.532398  0.221630  0.154702  1
  C  C876  1  0.669981  0.112692  0.123706  1
  C  C877  1  0.690368  0.486516  0.147874  1
  H  H878  1  0.623433  0.315643  0.195966  1
  O  O879  1  0.601466  0.477183  0.180800  1
  C  C880  1  0.736515  0.366388  0.013639  1
  C  C881  1  0.677328  0.375117  0.044808  1
  N  N882  1  0.698657  0.084294  0.073457  1
  O  O883  1  0.588164  0.409198  0.151154  1
  C  C884  1  0.552642  0.200552  0.180384  1
  C  C885  1  0.735041  0.009607  0.132365  1
  H  H886  1  0.590908  0.155913  0.189320  1
  C  C887  1  0.674617  0.401983  0.109188  1
  C  C888  1  0.576489  0.281111  0.182501  1
  C  C889  1  0.532907  0.210939  0.117215  1
  H  H890  1  0.555898  0.175459  0.075638  1
  C  C891  1  0.578602  0.162015  0.130267  1
  C  C892  1  0.576536  0.348335  0.175815  1
  C  C893  1  0.749095  0.077349  0.040852  1
  C  C894  1  0.554935  0.181087  0.105559  1
  O  O895  1  0.644673  0.420105  0.102013  1
  H  H896  1  0.635427  0.093220  0.037588  1
  Cu  Cu897  1  0.665863  0.423002  0.183987  1
  C  C898  1  0.716028  0.096952  0.044664  1
  H  H899  1  0.682060  0.142538  0.023084  1
  C  C900  1  0.606995  0.138230  0.117104  1
  H  H901  1  0.646889  0.373629  0.044327  1
  O  O902  1  0.641375  0.451743  0.222522  1
  C  C903  1  0.574856  0.170956  0.168275  1
  H  H904  1  0.523958  0.373384  0.158603  1
  O  O905  1  0.658366  0.488000  0.131884  1
  C  C906  1  0.599544  0.382951  0.172604  1
  N  N907  1  0.517634  0.252721  0.163418  1
  C  C908  1  0.538846  0.347656  0.165321  1
  C  C909  1  0.697897  0.364375  0.013548  1
  H  H910  1  0.683175  0.040003  0.136328  1
  C  C911  1  0.669533  0.099404  0.087094  1
  C  C912  1  0.717072  0.057831  0.089221  1
  H  H913  1  0.695017  0.109836  0.140880  1
  C  C914  1  0.735466  0.388559  0.077103  1
  H  H915  1  0.641827  0.142344  0.166627  1
  C  C916  1  0.639102  0.131173  0.138433  1
  O  O917  1  0.698469  0.463799  0.174203  1
  C  C918  1  0.709092  0.036264  0.120723  1
  C  C919  1  0.696329  0.387574  0.076611  1
  C  C920  1  0.606539  0.123096  0.080935  1
  H  H921  1  0.581988  0.126286  0.063202  1
  C  C922  1  0.637173  0.104272  0.065959  1
  C  C923  1  0.707736  0.126363  0.020341  1
  C  C924  1  0.629785  0.048635  0.244715  1
  H  H925  1  0.517240  0.226740  0.096388  1
  C  C926  1  0.749742  0.052161  0.069426  1
  O  O927  1  0.552899  0.220196  0.365598  1
  O  O928  1  0.601534  0.139162  0.315042  1
  C  C929  1  0.658508  0.156994  0.459642  1
  Cu  Cu930  1  0.552385  0.137230  0.383559  1
  H  H931  1  0.622234  0.037986  0.352940  1
  O  O932  1  0.527763  0.178976  0.406250  1
  C  C933  1  0.616425  0.078206  0.266431  1
  C  C934  1  0.693003  0.154672  0.477340  1
  C  C935  1  0.725188  0.165719  0.419362  1
  C  C936  1  0.657723  0.164034  0.421335  1
  C  C937  1  0.613148  0.074469  0.305274  1
  O  O938  1  0.594749  0.145703  0.414140  1
  C  C939  1  0.638807  0.012337  0.300855  1
  C  C940  1  0.624441  0.041307  0.322709  1
  H  H941  1  0.690220  0.172994  0.371083  1
  C  C942  1  0.690869  0.168520  0.401240  1
  C  C943  1  0.512091  0.148437  0.318391  1
  C  C944  1  0.597033  0.105966  0.327597  1
  C  C945  1  0.726008  0.159668  0.458002  1
  O  O946  1  0.579007  0.098248  0.357540  1
  Cu  Cu947  1  0.578361  0.181193  0.338912  1
  H  H948  1  0.722499  0.349195  0.485198  1
  H  H949  1  0.632779  0.152972  0.475496  1
  C  C950  1  0.529929  0.211551  0.391616  1
  O  O951  1  0.535346  0.173873  0.309090  1
  C  C952  1  0.621540  0.165461  0.401246  1
  O  O953  1  0.619843  0.185334  0.371614  1
  C  C954  1  0.640723  0.015610  0.262355  1
  O  O955  1  0.511776  0.131718  0.349972  1
  C  C956  1  0.502392  0.240352  0.404301  1
  H  H957  1  0.520273  0.283141  0.365276  1
  H  H958  1  0.638159  0.483294  0.286749  1
  H  H959  1  0.607926  0.104062  0.252698  1
  H  H960  1  0.750531  0.167947  0.402636  1
  H  H961  1  0.500280  0.178610  0.249474  1
  C  C962  1  0.674321  0.405557  0.604704  1
  H  H963  1  0.553711  0.342055  0.595423  1
  C  C964  1  0.717599  0.408682  0.558962  1
  C  C965  1  0.716909  0.466298  0.637668  1
  C  C966  1  0.543595  0.222101  0.678813  1
  C  C967  1  0.542820  0.155153  0.669557  1
  H  H968  1  0.637514  0.418295  0.558592  1
  C  C969  1  0.582355  0.329797  0.684749  1
  C  C970  1  0.603796  0.119956  0.675413  1
  H  H971  1  0.561626  0.287755  0.722063  1
  O  O972  1  0.634974  0.118408  0.692877  1
  N  N973  1  0.522661  0.250388  0.671363  1
  C  C974  1  0.597122  0.185263  0.696434  1
  H  H975  1  0.683098  0.362440  0.540266  1
  C  C976  1  0.707666  0.379642  0.534848  1
  C  C977  1  0.627368  0.024182  0.703888  1
  H  H978  1  0.649426  0.358200  0.682565  1
  C  C979  1  0.579736  0.219871  0.693564  1
  C  C980  1  0.579858  0.153397  0.682045  1
  C  C981  1  0.582981  0.344803  0.648579  1
  C  C982  1  0.560354  0.298943  0.693707  1
  C  C983  1  0.555945  0.331160  0.623746  1
  H  H984  1  0.528285  0.130152  0.659901  1
  H  H985  1  0.702818  0.389606  0.655566  1
  H  H986  1  0.625186  0.183834  0.708256  1
  C  C987  1  0.741660  0.147645  0.514005  1
  Cu  Cu988  1  0.672436  0.082743  0.680238  1
  O  O989  1  0.592954  0.095754  0.651489  1
  C  C990  1  0.534405  0.299912  0.632088  1
  C  C991  1  0.537385  0.282479  0.666803  1
  C  C992  1  0.730044  0.372214  0.503703  1
  C  C993  1  0.676491  0.389553  0.640147  1
  C  C994  1  0.525195  0.189932  0.667804  1
  C  C995  1  0.611603  0.368667  0.636176  1
  H  H996  1  0.595253  0.244180  0.703178  1
  C  C997  1  0.700494  0.129369  0.577720  1
  Cu  Cu998  1  0.628096  0.059144  0.634672  1
  O  O999  1  0.648889  0.094548  0.600392  1
  C  C1000  1  0.678576  0.112581  0.609014  1
  O  O1001  1  0.691379  0.115376  0.642266  1
  C  C1002  1  0.697550  0.024171  0.637185  1
  C  C1003  1  0.609553  0.387162  0.601671  1
  H  H1004  1  0.583733  0.387293  0.585557  1
  H  H1005  1  0.600916  0.340560  0.706386  1
  C  C1006  1  0.645490  0.371872  0.655642  1
  C  C1007  1  0.640335  0.404872  0.585841  1
  C  C1008  1  0.681989  0.137832  0.544527  1
  O  O1009  1  0.665760  0.024210  0.620846  1
  H  H1010  1  0.651574  0.136685  0.542701  1
  O  O1011  1  0.651447  0.048176  0.714878  1
  O  O1012  1  0.706413  0.045541  0.664377  1
  H  H1013  1  0.692420  0.461763  0.655247  1
  C  C1014  1  0.703028  0.146684  0.513125  1
  O  O1015  1  0.610884  0.025343  0.672158  1
  N  N1016  1  0.702960  0.420099  0.589696  1
  C  C1017  1  0.722410  0.446122  0.604736  1
  H  H1018  1  0.633033  0.456317  0.712346  1
  H  H1019  1  0.516379  0.288546  0.610288  1
  C  C1020  1  0.739478  0.132803  0.579712  1
  H  H1021  1  0.506560  0.320632  0.741065  1
  C  C1022  1  0.743571  0.492671  0.648138  1
  C  C1023  1  0.633018  0.457685  0.742808  1
  H  H1024  1  0.617595  0.399865  0.749224  1
  C  C1025  1  0.749517  0.429352  0.552378  1
  O  O1026  1  0.550512  0.284200  0.857463  1
  C  C1027  1  0.654132  0.344416  0.961372  1
  O  O1028  1  0.524354  0.327268  0.895324  1
  C  C1029  1  0.607210  0.395289  0.824797  1
  H  H1030  1  0.627925  0.349421  0.976131  1
  C  C1031  1  0.688210  0.351192  0.979027  1
  C  C1032  1  0.619571  0.333104  0.901288  1
  C  C1033  1  0.643325  0.491775  0.799983  1
  O  O1034  1  0.519700  0.375406  0.837229  1
  H  H1035  1  0.634680  0.461721  0.851582  1
  C  C1036  1  0.633784  0.460358  0.821134  1
  C  C1037  1  0.721527  0.345445  0.960313  1
  O  O1038  1  0.592941  0.354553  0.911629  1
  H  H1039  1  0.726642  0.158433  0.973207  1
  H  H1040  1  0.688223  0.314005  0.877423  1
  H  H1041  1  0.515746  0.222777  0.856806  1
  C  C1042  1  0.624360  0.425789  0.763751  1
  O  O1043  1  0.611930  0.361807  0.812856  1
  C  C1044  1  0.526526  0.294061  0.882214  1
  O  O1045  1  0.544377  0.331421  0.799040  1
  O  O1046  1  0.587899  0.403325  0.853808  1
  C  C1047  1  0.521315  0.357631  0.806218  1
  C  C1048  1  0.623224  0.427359  0.802878  1
  C  C1049  1  0.687963  0.324507  0.906036  1
  Cu  Cu1050  1  0.582555  0.321044  0.833880  1
  Cu  Cu1051  1  0.555219  0.366665  0.875927  1
  O  O1052  1  0.619275  0.313487  0.871427  1
  C  C1053  1  0.654309  0.332579  0.924100  1
  C  C1054  1  0.721785  0.332016  0.923642  1
  C  C1055  1  0.642033  0.490874  0.761312  1
  H  H1056  1  0.662651  0.005189  0.769051  1
  H  H1057  1  0.747647  0.327285  0.908270  1
  C  C1058  1  0.733076  0.135363  0.992088  1
  N  N1059  1  0.748537  0.355641  0.981612  1
  C  C1060  1  0.633382  0.839268  0.099023  1
  H  H1061  1  0.529663  0.824714  0.128678  1
  C  C1062  1  0.746847  0.849670  0.039409  1
  C  C1063  1  0.592917  0.724501  0.020482  1
  N  N1064  1  0.583725  0.805310  0.073997  1
  H  H1065  1  0.588909  0.983458  0.217273  1
  C  C1066  1  0.632092  0.792153  0.027403  1
  C  C1067  1  0.631744  0.929545  0.151086  1
  C  C1068  1  0.621803  0.901289  0.125455  1
  H  H1069  1  0.687698  0.534089  0.088344  1
  C  C1070  1  0.611948  0.970497  0.202078  1
  H  H1071  1  0.705778  0.957895  0.204738  1
  C  C1072  1  0.676832  0.955669  0.195362  1
  H  H1073  1  0.674735  0.871675  0.126817  1
  C  C1074  1  0.600425  0.785335  0.049183  1
  C  C1075  1  0.585617  0.898655  0.110598  1
  C  C1076  1  0.575342  0.528811  0.231434  1
  H  H1077  1  0.565710  0.921397  0.114202  1
  H  H1078  1  0.647278  0.818526  0.029166  1
  H  H1079  1  0.693239  0.579534  0.031945  1
  C  C1080  1  0.528194  0.798114  0.113923  1
  H  H1081  1  0.522277  0.701789  0.063741  1
  H  H1082  1  0.716579  0.846280  0.040687  1
  C  C1083  1  0.648248  0.972361  0.215927  1
  C  C1084  1  0.572852  0.866676  0.092411  1
  H  H1085  1  0.652915  0.816123  0.095492  1
  H  H1086  1  0.544193  0.866158  0.082001  1
  H  H1087  1  0.691947  0.922166  0.148498  1
  C  C1088  1  0.745896  0.581652  0.060902  1
  C  C1089  1  0.596219  0.835877  0.087474  1
  H  H1090  1  0.574875  0.947870  0.162025  1
  C  C1091  1  0.581135  0.752099  0.045163  1
  C  C1092  1  0.554430  0.788426  0.086574  1
  C  C1093  1  0.645941  0.871607  0.116882  1
  H  H1094  1  0.729310  0.993422  0.157427  1
  C  C1095  1  0.644451  0.764480  0.002834  1
  C  C1096  1  0.551676  0.754027  0.069170  1
  H  H1097  1  0.520075  0.585144  0.197258  1
  C  C1098  1  0.604192  0.950237  0.169810  1
  H  H1099  1  0.577112  0.698574  0.017968  1
  C  C1100  1  0.506956  0.637509  0.224985  1
  C  C1101  1  0.523347  0.728776  0.077908  1
  C  C1102  1  0.668663  0.935397  0.163030  1
  H  H1103  1  0.560461  0.526535  0.204919  1
  C  C1104  1  0.524823  0.603059  0.221437  1
  C  C1105  1  0.714587  0.534113  0.102696  1
  C  C1106  1  0.720865  0.592339  0.032998  1
  C  C1107  1  0.731538  0.619534  0.006976  1
  C  C1108  1  0.601947  0.502287  0.242081  1
  C  C1109  1  0.743308  0.557106  0.089974  1
  C  C1110  1  0.720753  0.511558  0.133978  1
  C  C1111  1  0.499424  0.773202  0.122785  1
  N  N1112  1  0.653266  0.984794  0.248844  1
  H  H1113  1  0.682401  0.911728  0.246769  1
  H  H1114  1  0.713299  0.711951  0.446394  1
  H  H1115  1  0.541252  0.665204  0.309222  1
  C  C1116  1  0.656987  0.957495  0.342051  1
  C  C1117  1  0.670264  0.920718  0.340408  1
  C  C1118  1  0.604104  0.644194  0.335537  1
  H  H1119  1  0.690848  0.876340  0.304579  1
  H  H1120  1  0.547496  0.709097  0.366485  1
  O  O1121  1  0.599993  0.851208  0.406448  1
  C  C1122  1  0.623611  0.634524  0.400211  1
  C  C1123  1  0.665563  0.679467  0.430288  1
  H  H1124  1  0.631797  0.685227  0.367801  1
  C  C1125  1  0.619699  0.657327  0.368610  1
  H  H1126  1  0.707980  0.598948  0.487848  1
  C  C1127  1  0.577247  0.799354  0.372808  1
  C  C1128  1  0.699697  0.684709  0.448096  1
  C  C1129  1  0.680431  0.904954  0.306157  1
  C  C1130  1  0.606445  0.599345  0.398328  1
  H  H1131  1  0.604512  0.745810  0.380296  1
  C  C1132  1  0.578688  0.760268  0.373030  1
  C  C1133  1  0.707129  0.878798  0.468121  1
  C  C1134  1  0.546489  0.739543  0.365486  1
  C  C1135  1  0.696499  0.622223  0.471848  1
  C  C1136  1  0.618863  0.504884  0.277266  1
  Cu  Cu1137  1  0.635278  0.873463  0.439327  1
  O  O1138  1  0.649016  0.907633  0.401346  1
  C  C1139  1  0.670222  0.897034  0.374708  1
  H  H1140  1  0.606919  0.580422  0.422153  1
  H  H1141  1  0.649262  0.970210  0.368648  1
  C  C1142  1  0.652447  0.977554  0.308965  1
  C  C1143  1  0.513132  0.797037  0.354399  1
  C  C1144  1  0.661741  0.961687  0.274984  1
  C  C1145  1  0.569421  0.559767  0.254215  1
  O  O1146  1  0.674162  0.892468  0.470277  1
  H  H1147  1  0.627045  0.538205  0.326615  1
  C  C1148  1  0.544837  0.817998  0.362056  1
  H  H1149  1  0.654370  0.703018  0.414570  1
  C  C1150  1  0.608567  0.821629  0.388278  1
  O  O1151  1  0.641741  0.809147  0.384133  1
  C  C1152  1  0.716504  0.655380  0.467371  1
  C  C1153  1  0.648413  0.644280  0.429079  1
  C  C1154  1  0.639957  0.804564  0.474680  1
  N  N1155  1  0.577435  0.595169  0.302567  1
  O  O1156  1  0.716859  0.853457  0.444888  1
  O  O1157  1  0.689594  0.866901  0.375184  1
  C  C1158  1  0.587352  0.563655  0.288175  1
  C  C1159  1  0.590345  0.586032  0.365492  1
  C  C1160  1  0.589952  0.607950  0.333299  1
  C  C1161  1  0.537020  0.647579  0.284746  1
  C  C1162  1  0.662293  0.617412  0.453974  1
  H  H1163  1  0.544055  0.848419  0.360185  1
  H  H1164  1  0.578178  0.558077  0.365326  1
  C  C1165  1  0.612304  0.535949  0.300050  1
  H  H1166  1  0.604615  0.662396  0.311092  1
  Cu  Cu1167  1  0.680614  0.830108  0.413483  1
  C  C1168  1  0.675479  0.925133  0.273221  1
  O  O1169  1  0.667546  0.796698  0.453255  1
  H  H1170  1  0.649129  0.590100  0.456649  1
  C  C1171  1  0.554773  0.612928  0.281066  1
  O  O1172  1  0.623966  0.836479  0.475816  1
  C  C1173  1  0.513459  0.758455  0.356711  1
  H  H1174  1  0.671075  0.737294  0.488581  1
  C  C1175  1  0.513351  0.659983  0.256331  1
  H  H1176  1  0.750338  0.682974  0.403339  1
  C  C1177  1  0.624635  0.774418  0.499098  1
  N  N1178  1  0.750229  0.657807  0.478292  1
  C  C1179  1  0.735704  0.892783  0.495021  1
  C  C1180  1  0.548465  0.591218  0.249795  1
  H  H1181  1  0.574301  0.804788  0.514530  1
  C  C1182  1  0.590558  0.967163  0.719533  1
  C  C1183  1  0.622334  0.603393  0.622173  1
  C  C1184  1  0.548580  0.748390  0.565908  1
  C  C1185  1  0.668299  0.574178  0.664154  1
  C  C1186  1  0.578510  0.751508  0.542361  1
  H  H1187  1  0.589648  0.516684  0.710052  1
  H  H1188  1  0.568228  0.580328  0.607152  1
  C  C1189  1  0.605870  0.551550  0.664084  1
  H  H1190  1  0.703273  0.556403  0.709455  1
  H  H1191  1  0.647758  0.687297  0.529604  1
  C  C1192  1  0.744504  0.635637  0.542386  1
  C  C1193  1  0.519170  0.772244  0.575081  1
  C  C1194  1  0.552446  0.714131  0.583411  1
  C  C1195  1  0.720662  0.978156  0.590239  1
  C  C1196  1  0.590809  0.779421  0.518121  1
  H  H1197  1  0.714086  0.636159  0.544289  1
  N  N1198  1  0.582212  0.698231  0.570980  1
  C  C1199  1  0.595324  0.668011  0.584383  1
  H  H1200  1  0.739811  0.508158  0.674117  1
  H  H1201  1  0.698554  0.934315  0.519165  1
  C  C1202  1  0.598873  0.718975  0.546938  1
  C  C1203  1  0.612437  0.532601  0.697528  1
  H  H1204  1  0.577757  0.549730  0.652578  1
  C  C1205  1  0.573408  0.635937  0.587167  1
  C  C1206  1  0.646874  0.535589  0.715554  1
  C  C1207  1  0.645200  0.634579  0.615562  1
  H  H1208  1  0.691355  0.589958  0.652031  1
  C  C1209  1  0.531346  0.898970  0.715268  1
  H  H1210  1  0.650028  0.690986  0.596142  1
  C  C1211  1  0.527272  0.703252  0.611247  1
  H  H1212  1  0.694523  0.980473  0.574733  1
  C  C1213  1  0.631835  0.666580  0.597914  1
  C  C1214  1  0.582312  0.938006  0.743833  1
  H  H1215  1  0.545287  0.635412  0.575379  1
  C  C1216  1  0.675271  0.555244  0.697470  1
  H  H1217  1  0.673400  0.636080  0.626888  1
  C  C1218  1  0.632463  0.575730  0.648381  1
  C  C1219  1  0.619059  0.992015  0.729057  1
  H  H1220  1  0.530205  0.676733  0.625941  1
  H  H1221  1  0.516536  0.799108  0.560899  1
  C  C1222  1  0.587009  0.604190  0.605188  1
  H  H1223  1  0.528097  0.915452  0.689841  1
  C  C1224  1  0.725995  0.921067  0.520073  1
  C  C1225  1  0.631849  0.713147  0.526937  1
  C  C1226  1  0.509987  0.867117  0.721857  1
  C  C1227  1  0.557322  0.909411  0.742015  1
  C  C1228  1  0.726563  0.997973  0.623283  1
  H  H1229  1  0.574865  0.970156  0.693575  1
  C  C1230  1  0.748890  0.954784  0.577426  1
  H  H1231  1  0.675393  0.598544  0.749589  1
  N  N1232  1  0.651147  0.523310  0.748731  1
  C  C1233  1  0.644746  0.741220  0.503273  1
  O  O1234  1  0.601193  0.648408  0.904831  1
  H  H1235  1  0.545999  0.644452  0.856372  1
  N  N1236  1  0.587821  0.904507  0.793754  1
  C  C1237  1  0.702681  0.810269  0.942938  1
  H  H1238  1  0.541841  0.842372  0.807952  1
  O  O1239  1  0.665581  0.709044  0.951298  1
  C  C1240  1  0.673586  0.604625  0.878626  1
  H  H1241  1  0.618228  0.920291  0.912710  1
  H  H1242  1  0.688547  0.629903  0.808735  1
  C  C1243  1  0.656294  0.854665  0.920441  1
  C  C1244  1  0.672547  0.582616  0.843110  1
  C  C1245  1  0.638570  0.701070  0.973293  1
  O  O1246  1  0.642066  0.690819  0.881949  1
  C  C1247  1  0.577449  0.734551  0.861746  1
  C  C1248  1  0.673192  0.881772  0.943141  1
  C  C1249  1  0.512910  0.693761  0.845812  1
  C  C1250  1  0.512487  0.732453  0.844862  1
  C  C1251  1  0.513465  0.847067  0.755225  1
  C  C1252  1  0.671759  0.582859  0.775441  1
  C  C1253  1  0.705758  0.629465  0.975362  1
  C  C1254  1  0.625599  0.841302  0.861077  1
  C  C1255  1  0.539495  0.858056  0.781928  1
  C  C1256  1  0.545587  0.674904  0.855637  1
  H  H1257  1  0.669732  0.769255  0.986689  1
  C  C1258  1  0.616683  0.901038  0.889187  1
  C  C1259  1  0.631681  0.864939  0.891709  1
  C  C1260  1  0.577382  0.695602  0.865333  1
  C  C1261  1  0.661297  0.545131  0.843192  1
  O  O1262  1  0.693108  0.634621  0.879598  1
  H  H1263  1  0.663815  0.910729  0.942791  1
  C  C1264  1  0.654945  0.527015  0.809203  1
  H  H1265  1  0.608903  0.835603  0.803937  1
  C  C1266  1  0.609204  0.676827  0.884734  1
  C  C1267  1  0.599470  0.891712  0.824698  1
  C  C1268  1  0.660016  0.545533  0.775630  1
  H  H1269  1  0.656938  0.530271  0.869432  1
  Cu  Cu1270  1  0.681028  0.673315  0.914922  1
  H  H1271  1  0.544243  0.783734  0.850787  1
  Cu  Cu1272  1  0.635879  0.629883  0.940820  1
  C  C1273  1  0.561913  0.889066  0.774471  1
  C  C1274  1  0.679063  0.600912  0.809209  1
  O  O1275  1  0.652658  0.593599  0.905401  1
  O  O1276  1  0.673475  0.614152  0.975225  1
  C  C1277  1  0.610545  0.854511  0.827811  1
  C  C1278  1  0.705863  0.874275  0.962765  1
  O  O1279  1  0.716555  0.653032  0.950606  1
  C  C1280  1  0.669844  0.818064  0.923729  1
  H  H1281  1  0.656618  0.794991  0.908908  1
  O  O1282  1  0.622120  0.669310  0.974168  1
  C  C1283  1  0.630769  0.957274  0.786183  1
  C  C1284  1  0.601474  0.914590  0.856097  1
  H  H1285  1  0.635619  0.812568  0.861068  1
  H  H1286  1  0.602648  0.750655  0.867653  1
  C  C1287  1  0.721433  0.838635  0.961751  1
  C  C1288  1  0.544590  0.753292  0.852315  1
  H  H1289  1  0.713813  0.781873  0.942745  1
  C  C1290  1  0.601270  0.933370  0.777108  1
  H  H1291  1  0.591169  0.943269  0.855038  1
  H  H1292  1  0.647222  0.953159  0.811492  1
  H  H1293  1  0.719989  0.897055  0.977323  1
  C  C1294  1  0.639474  0.986685  0.762039  1
  C  C1295  1  0.625073  0.730702  0.999354  1
  C  C1296  1  0.918941  0.240541  0.048781  1
  C  C1297  1  0.911229  0.389250  0.106272  1
  H  H1298  1  0.854868  0.308787  0.030987  1
  C  C1299  1  0.890497  0.446381  0.160283  1
  C  C1300  1  0.869861  0.282336  0.028828  1
  H  H1301  1  0.791733  0.442815  0.203243  1
  H  H1302  1  0.930219  0.413026  0.107152  1
  H  H1303  1  0.976280  0.189438  0.071013  1
  H  H1304  1  0.805147  0.407643  0.147137  1
  H  H1305  1  0.800467  0.070089  0.010472  1
  C  C1306  1  0.973786  0.215948  0.085819  1
  C  C1307  1  0.858968  0.256142  0.002209  1
  H  H1308  1  0.905090  0.483345  0.205299  1
  H  H1309  1  0.953540  0.355107  0.080657  1
  C  C1310  1  0.899913  0.273973  0.052220  1
  C  C1311  1  0.768393  0.004378  0.112633  1
  H  H1312  1  0.977740  0.072876  0.191774  1
  C  C1313  1  0.942511  0.275340  0.093396  1
  C  C1314  1  0.775698  0.025433  0.080587  1
  C  C1315  1  0.882855  0.466823  0.192548  1
  C  C1316  1  0.908350  0.214154  0.022214  1
  H  H1317  1  0.823593  0.360134  0.127201  1
  H  H1318  1  0.919051  0.447432  0.149786  1
  C  C1319  1  0.909476  0.026750  0.219259  1
  C  C1320  1  0.949663  0.078755  0.244681  1
  H  H1321  1  0.801353  0.021533  0.064565  1
  C  C1322  1  0.865531  0.327134  0.101890  1
  H  H1323  1  0.786253  0.379736  0.045568  1
  C  C1324  1  0.965559  0.284129  0.123675  1
  C  C1325  1  0.827846  0.423902  0.159257  1
  H  H1326  1  0.846995  0.302937  0.100967  1
  C  C1327  1  0.852146  0.360473  0.116700  1
  C  C1328  1  0.875214  0.391804  0.121596  1
  C  C1329  1  0.819898  0.443917  0.191600  1
  C  C1330  1  0.902481  0.324249  0.089987  1
  C  C1331  1  0.847846  0.464317  0.209411  1
  H  H1332  1  0.923593  0.187841  0.019961  1
  N  N1333  1  0.915002  0.293049  0.078544  1
  H  H1334  1  0.924311  0.023723  0.192815  1
  H  H1335  1  0.962143  0.310264  0.138980  1
  C  C1336  1  0.864306  0.421412  0.145113  1
  C  C1337  1  0.946361  0.241435  0.075272  1
  C  C1338  1  0.924988  0.355997  0.091333  1
  C  C1339  1  0.774511  0.085887  0.012754  1
  C  C1340  1  0.921519  0.053064  0.245169  1
  C  C1341  1  0.976699  0.087915  0.218288  1
  C  C1342  1  0.878140  0.004981  0.227455  1
  C  C1343  1  0.755787  0.378401  0.045348  1
  H  H1344  1  0.760867  0.494322  0.175985  1
  C  C1345  1  0.993153  0.258739  0.134614  1
  H  H1346  1  0.829586  0.399159  0.243573  1
  C  C1347  1  0.997444  0.224721  0.115635  1
  H  H1348  1  0.750368  0.398132  0.101922  1
  N  N1349  1  0.842633  0.476958  0.242171  1
  C  C1350  1  0.830246  0.415464  0.269299  1
  H  H1351  1  0.962018  0.352731  0.371492  1
  H  H1352  1  0.857264  0.039533  0.313927  1
  C  C1353  1  0.786350  0.152024  0.467707  1
  C  C1354  1  0.850253  0.137455  0.423068  1
  C  C1355  1  0.960481  0.322278  0.370974  1
  C  C1356  1  0.789563  0.382258  0.467337  1
  C  C1357  1  0.972926  0.125705  0.287039  1
  Cu  Cu1358  1  0.819587  0.332542  0.415475  1
  C  C1359  1  0.833974  0.455581  0.336596  1
  C  C1360  1  0.836284  0.454084  0.269159  1
  C  C1361  1  0.926075  0.264561  0.379244  1
  H  H1362  1  0.866090  0.175896  0.359415  1
  O  O1363  1  0.821311  0.398620  0.467665  1
  C  C1364  1  0.906807  0.076271  0.360155  1
  H  H1365  1  0.820977  0.366954  0.303495  1
  C  C1366  1  0.806354  0.118903  0.472070  1
  C  C1367  1  0.873910  0.126187  0.393581  1
  C  C1368  1  0.947385  0.097558  0.278326  1
  O  O1369  1  0.831211  0.302553  0.457118  1
  H  H1370  1  0.956218  0.213455  0.368287  1
  C  C1371  1  0.833133  0.172725  0.423497  1
  C  C1372  1  0.825428  0.397126  0.303316  1
  H  H1373  1  0.894688  0.151345  0.303637  1
  H  H1374  1  0.851402  0.085062  0.453880  1
  C  C1375  1  0.907791  0.097495  0.327546  1
  C  C1376  1  0.894080  0.133897  0.328640  1
  C  C1377  1  0.801206  0.179686  0.444627  1
  C  C1378  1  0.877960  0.147940  0.361163  1
  C  C1379  1  0.828328  0.417014  0.336826  1
  Cu  Cu1380  1  0.862330  0.379033  0.440262  1
  O  O1381  1  0.861785  0.311614  0.389346  1
  H  H1382  1  0.890454  0.072621  0.417047  1
  O  O1383  1  0.900860  0.356221  0.411097  1
  H  H1384  1  0.971863  0.140235  0.313819  1
  C  C1385  1  0.927546  0.303644  0.380730  1
  H  H1386  1  0.842349  0.194941  0.404833  1
  H  H1387  1  0.787456  0.206815  0.442174  1
  O  O1388  1  0.780691  0.356400  0.444213  1
  C  C1389  1  0.990457  0.262712  0.359345  1
  C  C1390  1  0.762496  0.393141  0.497253  1
  C  C1391  1  0.872165  0.035924  0.287577  1
  H  H1392  1  0.900400  0.249907  0.386643  1
  C  C1393  1  0.957631  0.243894  0.368996  1
  H  H1394  1  0.835772  0.471395  0.362588  1
  C  C1395  1  0.829014  0.396396  0.372821  1
  C  C1396  1  0.838340  0.112364  0.450798  1
  C  C1397  1  0.890827  0.090773  0.392620  1
  H  H1398  1  0.918570  0.048131  0.360519  1
  C  C1399  1  0.838445  0.473504  0.302417  1
  O  O1400  1  0.849259  0.409835  0.399005  1
  O  O1401  1  0.810828  0.365716  0.374903  1
  N  N1402  1  0.919927  0.084027  0.297019  1
  O  O1403  1  0.872359  0.344801  0.479949  1
  C  C1404  1  0.903549  0.057562  0.279049  1
  C  C1405  1  0.894481  0.325407  0.394134  1
  C  C1406  1  0.856026  0.312988  0.480498  1
  C  C1407  1  0.991425  0.301413  0.359798  1
  C  C1408  1  0.859669  0.009389  0.261732  1
  H  H1409  1  0.796393  0.097113  0.490920  1
  N  N1410  1  0.753441  0.155091  0.480839  1
  H  H1411  1  0.823788  0.245931  0.493539  1
  H  H1412  1  0.837994  0.201371  0.605103  1
  C  C1413  1  0.841715  0.143607  0.620043  1
  C  C1414  1  0.915101  0.146917  0.596228  1
  C  C1415  1  0.867956  0.031394  0.689745  1
  C  C1416  1  0.859555  0.223761  0.536146  1
  H  H1417  1  0.813004  0.144550  0.629993  1
  H  H1418  1  0.764047  0.008442  0.669521  1
  C  C1419  1  0.807042  0.058708  0.692824  1
  H  H1420  1  0.935510  0.478392  0.698948  1
  C  C1421  1  0.856072  0.176820  0.605925  1
  C  C1422  1  0.779422  0.479552  0.591971  1
  N  N1423  1  0.906348  0.210204  0.583582  1
  H  H1424  1  0.903307  0.049691  0.645893  1
  C  C1425  1  0.834130  0.035647  0.708660  1
  C  C1426  1  0.977219  0.407800  0.722185  1
  C  C1427  1  0.760339  0.141322  0.547698  1
  C  C1428  1  0.921382  0.477848  0.725947  1
  H  H1429  1  0.919144  0.089866  0.611818  1
  C  C1430  1  0.771673  0.422703  0.521128  1
  C  C1431  1  0.935335  0.226382  0.597329  1
  C  C1432  1  0.900355  0.113768  0.610448  1
  H  H1433  1  0.803316  0.484788  0.573768  1
  H  H1434  1  0.753910  0.127707  0.606028  1
  C  C1435  1  0.815326  0.080380  0.661667  1
  C  C1436  1  0.960595  0.215234  0.624939  1
  C  C1437  1  0.893232  0.179082  0.594560  1
  H  H1438  1  0.779140  0.060588  0.705042  1
  C  C1439  1  0.990059  0.238967  0.634579  1
  H  H1440  1  0.796459  0.439785  0.516339  1
  H  H1441  1  0.969360  0.312785  0.577491  1
  C  C1442  1  0.967588  0.285355  0.590676  1
  C  C1443  1  0.938516  0.261337  0.581186  1
  C  C1444  1  0.851328  0.081165  0.646250  1
  C  C1445  1  0.897445  0.292520  0.532846  1
  H  H1446  1  0.790731  0.143129  0.549258  1
  H  H1447  1  0.957662  0.188478  0.639210  1
  H  H1448  1  0.943971  0.147347  0.586390  1
  H  H1449  1  0.844930  0.197029  0.536728  1
  C  C1450  1  0.909274  0.264380  0.556920  1
  C  C1451  1  0.863776  0.111523  0.624507  1
  H  H1452  1  0.793494  0.099245  0.652037  1
  H  H1453  1  0.912311  0.319128  0.531915  1
  C  C1454  1  0.890229  0.230877  0.559153  1
  C  C1455  1  0.875705  0.052928  0.658271  1
  C  C1456  1  0.752752  0.453193  0.581952  1
  C  C1457  1  0.847792  0.251435  0.511491  1
  H  H1458  1  0.979462  0.423173  0.695946  1
  C  C1459  1  0.775294  0.498231  0.625974  1
  C  C1460  1  0.866988  0.285446  0.509510  1
  C  C1461  1  0.996865  0.374835  0.728324  1
  H  H1462  1  0.889460  0.012424  0.700065  1
  C  C1463  1  0.994065  0.273658  0.616938  1
  H  H1464  1  0.804380  0.097523  0.743790  1
  N  N1465  1  0.829866  0.022255  0.741350  1
  C  C1466  1  0.964315  0.179363  0.856994  1
  H  H1467  1  0.798193  0.129563  0.802848  1
  C  C1468  1  0.818435  0.082944  0.835881  1
  O  O1469  1  0.849905  0.094882  0.892960  1
  C  C1470  1  0.800841  0.331929  0.951486  1
  C  C1471  1  0.879477  0.360422  0.868594  1
  C  C1472  1  0.827654  0.044972  0.835979  1
  C  C1473  1  0.927232  0.236264  0.858247  1
  C  C1474  1  0.872972  0.384685  0.898655  1
  H  H1475  1  0.790866  0.303190  0.953547  1
  H  H1476  1  0.780339  0.420473  0.978784  1
  C  C1477  1  0.833354  0.339383  0.931476  1
  H  H1478  1  0.869989  0.472226  0.821763  1
  O  O1479  1  0.865561  0.191485  0.876651  1
  C  C1480  1  0.993454  0.355453  0.762118  1
  C  C1481  1  0.822410  0.044455  0.768681  1
  H  H1482  1  0.956432  0.287585  0.845862  1
  C  C1483  1  0.930480  0.450508  0.751912  1
  C  C1484  1  0.830587  0.026377  0.801852  1
  O  O1485  1  0.881975  0.163130  0.968353  1
  C  C1486  1  0.930339  0.197622  0.863625  1
  C  C1487  1  0.795753  0.128011  0.961579  1
  C  C1488  1  0.807332  0.100472  0.802894  1
  C  C1489  1  0.958686  0.257362  0.849182  1
  H  H1490  1  0.866964  0.332678  0.867862  1
  C  C1491  1  0.970281  0.369185  0.790291  1
  C  C1492  1  0.995484  0.200644  0.847387  1
  O  O1493  1  0.811464  0.139377  0.869713  1
  Cu  Cu1494  1  0.825108  0.174567  0.907035  1
  N  N1495  1  0.926312  0.419823  0.803725  1
  O  O1496  1  0.787677  0.154726  0.939265  1
  C  C1497  1  0.826792  0.107106  0.868630  1
  C  C1498  1  0.780917  0.360972  0.968080  1
  C  C1499  1  0.810713  0.081799  0.769034  1
  H  H1500  1  0.847410  0.315822  0.918240  1
  C  C1501  1  0.913299  0.448499  0.786348  1
  O  O1502  1  0.827428  0.111450  0.962491  1
  C  C1503  1  0.890719  0.419588  0.897104  1
  C  C1504  1  0.846372  0.375947  0.926154  1
  Cu  Cu1505  1  0.867434  0.127403  0.931316  1
  H  H1506  1  0.968052  0.354125  0.816691  1
  C  C1507  1  0.950171  0.401991  0.783729  1
  O  O1508  1  0.841614  0.206344  0.946078  1
  C  C1509  1  0.898169  0.372082  0.836600  1
  C  C1510  1  0.827955  0.404149  0.946185  1
  H  H1511  1  0.888610  0.439099  0.920398  1
  C  C1512  1  0.912626  0.408160  0.834315  1
  H  H1513  1  0.922515  0.459228  0.865084  1
  O  O1514  1  0.904748  0.146841  0.898148  1
  H  H1515  1  0.836565  0.433243  0.943566  1
  C  C1516  1  0.795301  0.397103  0.966127  1
  H  H1517  1  0.834329  0.030527  0.861974  1
  H  H1518  1  0.900586  0.250501  0.862303  1
  C  C1519  1  0.909849  0.431478  0.865379  1
  H  H1520  1  0.966763  0.149120  0.859911  1
  C  C1521  1  0.898055  0.176948  0.880040  1
  H  H1522  1  0.899944  0.353014  0.812866  1
  C  C1523  1  0.866583  0.195396  0.969157  1
  C  C1524  1  0.884921  0.473808  0.795266  1
  C  C1525  1  0.992753  0.239086  0.844358  1
  C  C1526  1  0.878224  0.222290  0.998701  1
  C  C1527  1  0.953972  0.420750  0.750242  1
  H  H1528  1  0.835198  0.262429  0.984266  1
  C  C1529  1  0.766783  0.115753  0.988858  1
  C  C1530  1  0.875079  0.501296  0.769343  1
  H  H1531  1  0.946768  0.667107  0.088869  1
  O  O1532  1  0.808741  0.885471  0.132129  1
  H  H1533  1  0.855455  0.859607  0.034896  1
  C  C1534  1  0.916632  0.851990  0.177084  1
  C  C1535  1  0.945094  0.676525  0.117761  1
  H  H1536  1  0.940873  0.715640  0.218110  1
  C  C1537  1  0.954003  0.851225  0.165431  1
  H  H1538  1  0.981303  0.722509  0.104929  1
  H  H1539  1  0.808957  0.600533  0.161290  1
  C  C1540  1  0.917895  0.785465  0.188272  1
  H  H1541  1  0.859721  0.592075  0.052349  1
  C  C1542  1  0.941881  0.705374  0.189393  1
  N  N1543  1  0.976191  0.756575  0.168292  1
  C  C1544  1  0.972593  0.816926  0.164174  1
  Cu  Cu1545  1  0.822209  0.919252  0.171217  1
  O  O1546  1  0.903531  0.909879  0.147202  1
  C  C1547  1  0.922055  0.673198  0.180016  1
  C  C1548  1  0.832033  0.605226  0.141925  1
  H  H1549  1  0.856695  0.544848  0.205273  1
  N  N1550  1  0.798161  0.582736  0.091646  1
  O  O1551  1  0.829126  0.977463  0.111328  1
  C  C1552  1  0.891655  0.619476  0.095122  1
  H  H1553  1  0.903175  0.760458  0.197431  1
  C  C1554  1  0.892345  0.885146  0.170406  1
  H  H1555  1  0.871142  0.820318  0.201684  1
  C  C1556  1  0.796669  0.976961  0.126333  1
  H  H1557  1  0.905699  0.660335  0.202215  1
  H  H1558  1  0.811344  0.534681  0.152569  1
  C  C1559  1  0.781166  0.597243  0.063376  1
  C  C1560  1  0.899561  0.819622  0.190668  1
  O  O1561  1  0.851993  0.907986  0.091934  1
  C  C1562  1  0.964982  0.708769  0.126735  1
  C  C1563  1  0.856085  0.543664  0.235721  1
  C  C1564  1  0.766814  0.860504  0.070992  1
  C  C1565  1  0.954456  0.784412  0.174649  1
  C  C1566  1  0.784173  0.535194  0.138763  1
  C  C1567  1  0.893560  0.633267  0.131802  1
  O  O1568  1  0.860549  0.885791  0.186774  1
  C  C1569  1  0.859949  0.601355  0.081407  1
  H  H1570  1  0.818070  0.640121  0.041013  1
  O  O1571  1  0.838613  0.954989  0.207517  1
  H  H1572  1  0.863434  0.631497  0.184502  1
  Cu  Cu1573  1  0.867833  0.944516  0.127865  1
  C  C1574  1  0.920768  0.659387  0.143300  1
  O  O1575  1  0.880441  0.978796  0.166651  1
  C  C1576  1  0.825080  0.857163  0.036203  1
  C  C1577  1  0.863922  0.623037  0.155304  1
  C  C1578  1  0.864702  0.977803  0.198752  1
  C  C1579  1  0.962640  0.724242  0.162436  1
  H  H1580  1  0.968141  0.876678  0.156375  1
  C  C1581  1  0.823696  0.887554  0.099718  1
  C  C1582  1  0.829014  0.595236  0.104365  1
  C  C1583  1  0.791299  0.625796  0.038666  1
  C  C1584  1  0.804966  0.845477  0.004903  1
  O  O1585  1  0.786997  0.954585  0.152468  1
  C  C1586  1  0.777388  0.558463  0.108134  1
  C  C1587  1  0.805401  0.866485  0.068768  1
  H  H1588  1  0.914382  0.624335  0.075451  1
  C  C1589  1  0.766402  0.842951  0.006457  1
  H  H1590  1  0.868521  0.602160  0.242571  1
  H  H1591  1  0.978825  0.654264  0.225195  1
  C  C1592  1  0.998131  0.631724  0.231724  1
  C  C1593  1  0.766527  0.636700  0.010455  1
  H  H1594  1  0.751714  0.865623  0.096949  1
  C  C1595  1  0.755629  0.511970  0.151730  1
  C  C1596  1  0.974605  0.695296  0.369854  1
  C  C1597  1  0.843800  0.672954  0.416226  1
  C  C1598  1  0.881644  0.604461  0.317799  1
  H  H1599  1  0.779131  0.854410  0.477175  1
  C  C1600  1  0.776355  0.677528  0.418196  1
  H  H1601  1  0.809262  0.691497  0.370031  1
  O  O1602  1  0.902658  0.645401  0.402982  1
  C  C1603  1  0.877922  0.668994  0.392553  1
  Cu  Cu1604  1  0.914544  0.673825  0.323805  1
  O  O1605  1  0.950445  0.656286  0.288451  1
  H  H1606  1  0.990821  0.762038  0.338366  1
  C  C1607  1  0.863628  0.574026  0.295880  1
  O  O1608  1  0.879684  0.687687  0.362087  1
  H  H1609  1  0.870704  0.656555  0.468065  1
  O  O1610  1  0.951338  0.706442  0.345035  1
  O  O1611  1  0.879786  0.637849  0.305211  1
  C  C1612  1  0.862642  0.575904  0.256805  1
  H  H1613  1  0.851824  0.539905  0.344642  1
  H  H1614  1  0.835089  0.992602  0.268393  1
  C  C1615  1  0.809948  0.682262  0.399087  1
  C  C1616  1  0.853343  0.541212  0.314204  1
  C  C1617  1  0.776905  0.665642  0.455453  1
  Cu  Cu1618  1  0.937718  0.627000  0.367074  1
  O  O1619  1  0.971129  0.611658  0.328015  1
  C  C1620  1  0.844392  0.662594  0.453927  1
  C  C1621  1  0.810603  0.658371  0.472914  1
  O  O1622  1  0.900038  0.594867  0.346932  1
  C  C1623  1  0.970982  0.628092  0.296224  1
  O  O1624  1  0.973985  0.662617  0.384346  1
  C  C1625  1  0.771154  0.876307  0.496813  1
  C  C1626  1  0.996191  0.613502  0.266295  1
  C  C1627  1  0.848743  0.510171  0.254334  1
  C  C1628  1  0.846584  0.509452  0.292926  1
  N  N1629  1  0.980041  0.751692  0.646122  1
  H  H1630  1  0.943616  0.787591  0.698290  1
  H  H1631  1  0.920373  0.890823  0.564044  1
  C  C1632  1  0.826248  0.606263  0.602059  1
  C  C1633  1  0.919985  0.723474  0.661658  1
  O  O1634  1  0.837748  0.519692  0.623344  1
  C  C1635  1  0.796364  0.886778  0.524690  1
  C  C1636  1  0.834809  0.901198  0.628377  1
  H  H1637  1  0.987379  0.791799  0.586148  1
  O  O1638  1  0.894280  0.526312  0.672563  1
  C  C1639  1  0.896765  0.893225  0.583090  1
  C  C1640  1  0.806009  0.522560  0.639519  1
  H  H1641  1  0.823410  0.872842  0.526295  1
  C  C1642  1  0.765566  0.623825  0.572956  1
  C  C1643  1  0.922021  0.656037  0.661066  1
  C  C1644  1  0.925755  0.833509  0.664113  1
  C  C1645  1  0.782298  0.951409  0.596447  1
  O  O1646  1  0.798602  0.545540  0.665811  1
  H  H1647  1  0.872571  0.688768  0.673293  1
  C  C1648  1  0.958025  0.724136  0.652830  1
  C  C1649  1  0.900709  0.620538  0.663011  1
  C  C1650  1  0.959972  0.656659  0.651844  1
  C  C1651  1  0.977505  0.691191  0.647671  1
  C  C1652  1  0.902306  0.689249  0.666537  1
  Cu  Cu1653  1  0.833438  0.583980  0.676080  1
  H  H1654  1  0.903398  0.748831  0.664609  1
  C  C1655  1  0.760083  0.994174  0.642971  1
  Cu  Cu1656  1  0.876188  0.555333  0.631834  1
  C  C1657  1  0.966915  0.784492  0.642578  1
  O  O1658  1  0.871131  0.620491  0.683074  1
  H  H1659  1  0.975559  0.630831  0.647398  1
  H  H1660  1  0.952987  0.848421  0.574683  1
  C  C1661  1  0.925253  0.850441  0.628746  1
  C  C1662  1  0.945556  0.800724  0.670812  1
  C  C1663  1  0.970410  0.803326  0.608708  1
  O  O1664  1  0.911798  0.593104  0.643071  1
  O  O1665  1  0.813974  0.611803  0.635152  1
  C  C1666  1  0.804570  0.622509  0.570581  1
  O  O1667  1  0.854989  0.586548  0.594105  1
  C  C1668  1  0.950607  0.836202  0.602442  1
  H  H1669  1  0.865501  0.922988  0.541371  1
  C  C1670  1  0.897610  0.876488  0.618559  1
  C  C1671  1  0.865106  0.911394  0.569584  1
  H  H1672  1  0.908494  0.844006  0.686891  1
  H  H1673  1  0.986010  0.840841  0.724727  1
  O  O1674  1  0.855389  0.553834  0.714084  1
  C  C1675  1  0.786170  0.914593  0.550146  1
  C  C1676  1  0.866668  0.883355  0.641604  1
  C  C1677  1  0.822956  0.634370  0.538266  1
  H  H1678  1  0.865185  0.872229  0.669880  1
  H  H1679  1  0.853393  0.634346  0.536591  1
  C  C1680  1  0.833306  0.914524  0.591809  1
  H  H1681  1  0.850224  0.956585  0.703812  1
  C  C1682  1  0.788523  0.971436  0.629291  1
  H  H1683  1  0.814813  0.969408  0.644546  1
  C  C1684  1  0.880168  0.529670  0.705244  1
  N  N1685  1  0.802928  0.927794  0.579076  1
  H  H1686  1  0.810595  0.903306  0.646797  1
  C  C1687  1  0.801648  0.646256  0.507971  1
  H  H1688  1  0.873781  0.902422  0.739497  1
  C  C1689  1  0.851925  0.958119  0.734198  1
  C  C1690  1  0.763026  0.646529  0.509818  1
  C  C1691  1  0.892831  0.502922  0.734506  1
  C  C1692  1  0.751311  0.931044  0.547785  1
  H  H1693  1  0.751275  0.614699  0.598289  1
  C  C1694  1  0.814447  0.835677  0.969144  1
  C  C1695  1  0.888176  0.898891  0.813712  1
  C  C1696  1  0.842656  0.991529  0.792029  1
  O  O1697  1  0.972635  0.832222  0.881939  1
  O  O1698  1  0.880017  0.815213  0.855401  1
  Cu  Cu1699  1  0.941156  0.871288  0.863943  1
  C  C1700  1  0.970552  0.799379  0.867932  1
  C  C1701  1  0.779929  0.817909  0.913546  1
  C  C1702  1  0.868277  0.929437  0.793412  1
  O  O1703  1  0.886033  0.865901  0.800105  1
  Cu  Cu1704  1  0.916672  0.826549  0.819161  1
  H  H1705  1  0.852596  0.520700  0.776190  1
  H  H1706  1  0.874436  0.839726  0.963325  1
  C  C1707  1  0.997698  0.734846  0.866388  1
  C  C1708  1  0.847979  0.833666  0.949459  1
  O  O1709  1  0.907405  0.907421  0.842676  1
  H  H1710  1  0.812478  0.807651  0.864363  1
  O  O1711  1  0.955147  0.840972  0.786025  1
  H  H1712  1  0.856876  0.962536  0.843015  1
  C  C1713  1  0.813215  0.815400  0.893863  1
  C  C1714  1  0.879255  0.832258  0.886785  1
  C  C1715  1  0.846659  0.825315  0.911275  1
  H  H1716  1  0.774703  0.659130  0.991482  1
  C  C1717  1  0.855814  0.961162  0.812573  1
  O  O1718  1  0.903617  0.855860  0.897842  1
  O  O1719  1  0.977390  0.883643  0.827072  1
  O  O1720  1  0.948980  0.790374  0.840926  1
  C  C1721  1  0.841301  0.990405  0.753371  1
  C  C1722  1  0.781067  0.827937  0.951235  1
  C  C1723  1  0.977041  0.867642  0.795113  1
  C  C1724  1  0.864962  0.927459  0.754487  1
  H  H1725  1  0.979733  0.727917  0.842766  1
  H  H1726  1  0.753886  0.812174  0.898857  1
  C  C1727  1  0.995008  0.769733  0.883948  1
  N  N1728  1  0.754224  0.833649  0.974173  1
