# Supplementary material for: Towards general network architecture design criteria for negative gas adsorption transitions in ultraporous frameworks
Source: Nat Commun. 2019 Aug 12;10:3632. doi: 10.1038/s41467-019-11565-3 (PMC6690989; doi:10.1038/s41467-019-11565-3)
Supplement: Supplementary file 3 — Supplementary Data 1 [file 41467_2019_11565_MOESM3_ESM.zip › MOF-FF optimized simulated structures/DUT-49op_mofff.cif]

# generated using pymatgen
_publ_contact_author_name            Stefan Kaskel  
_publ_contact_author_address         Faculty of Chemistry and Food Chemistry, TU Dresden, Bergstrasse 66, 01062 Dresden, Germany
_publ_contact_author_email           stefan.kaskel@tu-dresden.de
_publ_contact_author_fax             +49 351 463-37287
_publ_contact_author_phone           +49 351 463-35955

data_DUT-49op
_symmetry_space_group_name_H-M   'P 1'
_cell_length_a   45.97128400
_cell_length_b   45.97128400
_cell_length_c   45.97128400
_cell_angle_alpha   90.00000000
_cell_angle_beta   90.00000000
_cell_angle_gamma   90.00000000
_symmetry_Int_Tables_number   1
_chemical_formula_structural   CuH10C20NO4
_chemical_formula_sum   'Cu48 H480 C960 N48 O192'
_cell_volume   97153.8246043
_cell_formula_units_Z   48
loop_
 _symmetry_equiv_pos_site_id
 _symmetry_equiv_pos_as_xyz
  1  'x, y, z'
loop_
 _atom_site_type_symbol
 _atom_site_label
 _atom_site_symmetry_multiplicity
 _atom_site_fract_x
 _atom_site_fract_y
 _atom_site_fract_z
 _atom_site_occupancy
  C  C1  1  0.054692  -0.000000  0.178700  1
  C  C2  1  0.178700  0.054692  -0.000000  1
  C  C3  1  0.000000  0.178700  0.054692  1
  C  C4  1  -0.000000  0.054692  0.178700  1
  C  C5  1  0.178700  -0.000000  0.054692  1
  C  C6  1  0.054692  0.178700  0.000000  1
  C  C7  1  0.179222  0.087244  0.000000  1
  C  C8  1  0.000000  0.179222  0.087244  1
  C  C9  1  0.087244  0.000000  0.179222  1
  C  C10  1  0.000000  0.087244  0.179222  1
  C  C11  1  0.179222  -0.000000  0.087244  1
  C  C12  1  0.087244  0.179222  0.000000  1
  C  C13  1  0.153053  0.000000  0.102877  1
  C  C14  1  0.102877  0.153053  0.000000  1
  C  C15  1  0.000000  0.102877  0.153053  1
  C  C16  1  0.153053  0.102877  0.000000  1
  C  C17  1  0.000000  0.153053  0.102877  1
  C  C18  1  0.102877  0.000000  0.153053  1
  C  C19  1  0.133203  0.000000  0.154232  1
  C  C20  1  0.154232  0.133203  0.000000  1
  C  C21  1  -0.000000  0.154232  0.133203  1
  C  C22  1  0.133203  0.154232  0.000000  1
  C  C23  1  -0.000000  0.133203  0.154232  1
  C  C24  1  0.154232  0.000000  0.133203  1
  C  C25  1  0.180571  0.147897  0.000000  1
  C  C26  1  -0.000000  0.180571  0.147897  1
  C  C27  1  0.147897  0.000000  0.180571  1
  C  C28  1  -0.000000  0.147897  0.180571  1
  C  C29  1  0.180571  0.000000  0.147897  1
  C  C30  1  0.147897  0.180571  0.000000  1
  C  C31  1  0.206812  0.000000  0.132535  1
  C  C32  1  0.132535  0.206812  0.000000  1
  C  C33  1  -0.000000  0.132535  0.206812  1
  C  C34  1  0.206812  0.132535  0.000000  1
  C  C35  1  -0.000000  0.206812  0.132535  1
  C  C36  1  0.132535  0.000000  0.206812  1
  C  C37  1  0.000000  0.102080  0.205980  1
  C  C38  1  0.205980  0.000000  0.102080  1
  C  C39  1  0.102080  0.205980  0.000000  1
  C  C40  1  0.000000  0.205980  0.102080  1
  C  C41  1  0.102080  0.000000  0.205980  1
  C  C42  1  0.205980  0.102080  0.000000  1
  C  C43  1  0.195003  -0.000000  0.195003  1
  C  C44  1  0.195003  0.195003  -0.000000  1
  C  C45  1  -0.000000  0.195003  0.195003  1
  C  C46  1  0.026108  0.205976  0.205976  1
  C  C47  1  0.205976  0.026108  0.205976  1
  C  C48  1  0.205976  0.205976  0.026108  1
  C  C49  1  0.227500  0.227500  0.025948  1
  C  C50  1  0.025948  0.227500  0.227500  1
  C  C51  1  0.227500  0.025948  0.227500  1
  O  O52  1  0.041452  0.203253  0.000000  1
  C  C53  1  0.000000  0.239081  0.239081  1
  O  O54  1  0.203253  0.000000  0.041452  1
  Cu  Cu55  1  0.152070  0.000000  -0.000000  1
  Cu  Cu56  1  0.000000  0.152070  0.000000  1
  Cu  Cu57  1  0.000000  -0.000000  0.152070  1
  Cu  Cu58  1  0.205033  0.000000  0.000000  1
  O  O59  1  0.000000  0.041452  0.203253  1
  Cu  Cu60  1  0.000000  -0.000000  0.205033  1
  H  H61  1  0.235063  0.047156  0.235063  1
  H  H62  1  0.235063  0.235063  0.047156  1
  H  H63  1  0.047156  0.235063  0.235063  1
  H  H64  1  0.131948  0.000000  0.091853  1
  H  H65  1  0.091853  0.131948  0.000000  1
  H  H66  1  0.000000  0.091853  0.131948  1
  H  H67  1  0.131948  0.091853  0.000000  1
  H  H68  1  0.000000  0.131948  0.091853  1
  H  H69  1  0.091853  0.000000  0.131948  1
  H  H70  1  0.143972  0.000000  0.227687  1
  H  H71  1  0.227687  0.143972  0.000000  1
  H  H72  1  -0.000000  0.227687  0.143972  1
  H  H73  1  0.143972  0.227687  0.000000  1
  H  H74  1  -0.000000  0.143972  0.227687  1
  H  H75  1  0.227687  0.000000  0.143972  1
  H  H76  1  0.090035  0.226502  0.000000  1
  H  H77  1  0.000000  0.090035  0.226502  1
  H  H78  1  0.226502  0.000000  0.090035  1
  H  H79  1  0.000000  0.226502  0.090035  1
  H  H80  1  0.090035  0.000000  0.226502  1
  H  H81  1  0.226502  0.090035  0.000000  1
  H  H82  1  0.046909  0.197775  0.197775  1
  H  H83  1  0.197775  0.046909  0.197775  1
  H  H84  1  0.197775  0.197775  0.046909  1
  N  N85  1  0.175410  0.175410  0.000000  1
  N  N86  1  -0.000000  0.175410  0.175410  1
  N  N87  1  0.175410  0.000000  0.175410  1
  O  O88  1  0.041764  -0.000000  0.153929  1
  O  O89  1  0.153929  0.041764  -0.000000  1
  O  O90  1  -0.000000  0.153929  0.041764  1
  O  O91  1  0.153929  0.000000  0.041764  1
  O  O92  1  0.041764  0.153929  0.000000  1
  O  O93  1  0.000000  0.041764  0.153929  1
  O  O94  1  0.203253  0.041452  -0.000000  1
  O  O95  1  0.000000  0.203253  0.041452  1
  O  O96  1  0.041452  -0.000000  0.203253  1
  Cu  Cu97  1  0.000000  0.205033  0.000000  1
  C  C98  1  -0.000000  0.321300  0.445308  1
  C  C99  1  -0.000000  0.445308  0.321300  1
  C  C100  1  -0.000000  0.412756  0.320778  1
  C  C101  1  -0.000000  0.320778  0.412756  1
  C  C102  1  0.000000  0.346947  0.397123  1
  C  C103  1  0.000000  0.397123  0.346947  1
  C  C104  1  0.000000  0.366797  0.345768  1
  C  C105  1  0.000000  0.345768  0.366797  1
  C  C106  1  0.000000  0.319429  0.352103  1
  C  C107  1  0.000000  0.352103  0.319429  1
  C  C108  1  0.000000  0.293188  0.367465  1
  C  C109  1  0.000000  0.367465  0.293188  1
  C  C110  1  0.000000  0.397920  0.294020  1
  C  C111  1  0.000000  0.294020  0.397920  1
  C  C112  1  -0.000000  0.304997  0.304997  1
  C  C113  1  0.205976  0.473892  0.294024  1
  C  C114  1  0.026108  0.294024  0.294024  1
  C  C115  1  0.205976  0.294024  0.473892  1
  C  C116  1  0.227500  0.474052  0.272500  1
  C  C117  1  0.025948  0.272500  0.272500  1
  C  C118  1  0.227500  0.272500  0.474052  1
  C  C119  1  0.000000  0.260919  0.260919  1
  H  H120  1  0.235063  0.452845  0.264937  1
  H  H121  1  0.047156  0.264937  0.264937  1
  H  H122  1  0.235063  0.264937  0.452845  1
  H  H123  1  -0.000000  0.368052  0.408147  1
  H  H124  1  -0.000000  0.408147  0.368052  1
  H  H125  1  0.000000  0.356028  0.272313  1
  H  H126  1  0.000000  0.272313  0.356028  1
  H  H127  1  -0.000000  0.409965  0.273498  1
  H  H128  1  -0.000000  0.273498  0.409965  1
  H  H129  1  0.197775  0.453091  0.302225  1
  H  H130  1  0.197775  0.302225  0.453091  1
  H  H131  1  0.046909  0.302225  0.302225  1
  N  N132  1  -0.000000  0.324590  0.324590  1
  O  O133  1  -0.000000  0.346071  0.458236  1
  O  O134  1  0.000000  0.458236  0.346071  1
  O  O135  1  0.000000  0.296747  0.458548  1
  C  C136  1  0.239081  0.500000  0.260919  1
  Cu  Cu137  1  0.000000  0.347930  0.500000  1
  C  C138  1  0.054692  0.500000  0.321300  1
  Cu  Cu139  1  0.000000  0.500000  0.347930  1
  C  C140  1  0.178700  0.500000  0.445308  1
  C  C141  1  0.179222  0.500000  0.412756  1
  O  O142  1  0.203253  0.500000  0.458548  1
  C  C143  1  0.087244  0.500000  0.320778  1
  O  O144  1  0.153929  0.500000  0.458236  1
  O  O145  1  0.041764  0.500000  0.346071  1
  C  C146  1  0.102877  0.500000  0.346947  1
  N  N147  1  0.175410  0.500000  0.324590  1
  C  C148  1  0.153053  0.500000  0.397123  1
  C  C149  1  0.154232  0.500000  0.366797  1
  C  C150  1  0.133203  0.500000  0.345768  1
  C  C151  1  0.147897  0.500000  0.319429  1
  C  C152  1  0.180571  0.500000  0.352103  1
  H  H153  1  0.090035  0.500000  0.273498  1
  H  H154  1  0.226502  0.500000  0.409965  1
  C  C155  1  0.132535  0.500000  0.293188  1
  H  H156  1  0.143972  0.500000  0.272313  1
  C  C157  1  0.206812  0.500000  0.367465  1
  H  H158  1  0.227687  0.500000  0.356028  1
  C  C159  1  0.205980  0.500000  0.397920  1
  H  H160  1  0.131948  0.500000  0.408147  1
  C  C161  1  0.102080  0.500000  0.294020  1
  H  H162  1  0.091853  0.500000  0.368052  1
  C  C163  1  0.178700  0.445308  0.500000  1
  C  C164  1  0.054692  0.321300  0.500000  1
  C  C165  1  0.179222  0.412756  0.500000  1
  C  C166  1  0.087244  0.320778  0.500000  1
  C  C167  1  0.102877  0.346947  0.500000  1
  C  C168  1  0.153053  0.397123  0.500000  1
  Cu  Cu169  1  0.205033  0.500000  0.500000  1
  Cu  Cu170  1  0.152070  0.500000  0.500000  1
  C  C171  1  0.154232  0.366797  0.500000  1
  C  C172  1  0.133203  0.345768  0.500000  1
  C  C173  1  0.180571  0.352103  0.500000  1
  C  C174  1  0.147897  0.319429  0.500000  1
  C  C175  1  0.132535  0.293188  0.500000  1
  C  C176  1  0.206812  0.367465  0.500000  1
  C  C177  1  0.102080  0.294020  0.500000  1
  C  C178  1  0.205980  0.397920  0.500000  1
  O  O179  1  0.041452  0.296747  0.500000  1
  C  C180  1  0.239081  0.260919  0.500000  1
  Cu  Cu181  1  -0.000000  0.294967  0.500000  1
  H  H182  1  0.091853  0.368052  0.500000  1
  H  H183  1  0.131948  0.408147  0.500000  1
  H  H184  1  0.227687  0.356028  0.500000  1
  H  H185  1  0.143972  0.272313  0.500000  1
  H  H186  1  0.090035  0.273498  0.500000  1
  H  H187  1  0.226502  0.409965  0.500000  1
  N  N188  1  0.175410  0.324590  0.500000  1
  O  O189  1  0.153929  0.458236  0.500000  1
  O  O190  1  0.041764  0.346071  0.500000  1
  O  O191  1  0.203253  0.458548  0.500000  1
  C  C192  1  -0.000000  0.321300  0.554692  1
  H  H193  1  0.091853  0.500000  0.631948  1
  H  H194  1  0.143972  0.500000  0.727687  1
  C  C195  1  -0.000000  0.445308  0.678700  1
  C  C196  1  -0.000000  0.320778  0.587244  1
  H  H197  1  0.131948  0.500000  0.591853  1
  O  O198  1  0.203253  0.500000  0.541452  1
  C  C199  1  -0.000000  0.412756  0.679222  1
  H  H200  1  0.227687  0.500000  0.643972  1
  C  C201  1  -0.000000  0.397123  0.653053  1
  C  C202  1  -0.000000  0.346947  0.602877  1
  H  H203  1  0.226502  0.500000  0.590035  1
  C  C204  1  0.000000  0.345768  0.633203  1
  Cu  Cu205  1  -0.000000  0.500000  0.652070  1
  C  C206  1  0.000000  0.366797  0.654232  1
  C  C207  1  0.195003  0.500000  0.695003  1
  C  C208  1  0.102080  0.500000  0.705980  1
  C  C209  1  0.000000  0.319429  0.647897  1
  C  C210  1  0.205980  0.500000  0.602080  1
  C  C211  1  0.000000  0.352103  0.680571  1
  C  C212  1  0.000000  0.367465  0.706812  1
  H  H213  1  0.090035  0.500000  0.726502  1
  C  C214  1  0.000000  0.293188  0.632535  1
  C  C215  1  0.132535  0.500000  0.706812  1
  C  C216  1  0.206812  0.500000  0.632535  1
  C  C217  1  -0.000000  0.397920  0.705980  1
  C  C218  1  0.180571  0.500000  0.647897  1
  C  C219  1  -0.000000  0.294020  0.602080  1
  C  C220  1  0.147897  0.500000  0.680571  1
  N  N221  1  0.175410  0.500000  0.675410  1
  C  C222  1  0.205976  0.294024  0.526108  1
  C  C223  1  0.205976  0.473892  0.705976  1
  C  C224  1  0.026108  0.294024  0.705976  1
  C  C225  1  0.227500  0.474052  0.727500  1
  C  C226  1  0.025948  0.272500  0.727500  1
  C  C227  1  0.227500  0.272500  0.525948  1
  C  C228  1  0.154232  0.500000  0.633203  1
  O  O229  1  -0.000000  0.458548  0.703253  1
  Cu  Cu230  1  -0.000000  0.500000  0.705033  1
  O  O231  1  0.041452  0.500000  0.703253  1
  H  H232  1  0.047156  0.264937  0.735063  1
  H  H233  1  0.235063  0.264937  0.547155  1
  H  H234  1  0.235063  0.452845  0.735063  1
  O  O235  1  0.041764  0.500000  0.653929  1
  H  H236  1  -0.000000  0.408147  0.631948  1
  H  H237  1  0.000000  0.368052  0.591853  1
  C  C238  1  0.133203  0.500000  0.654232  1
  H  H239  1  0.000000  0.272313  0.643972  1
  C  C240  1  0.102877  0.500000  0.653053  1
  H  H241  1  0.000000  0.356028  0.727687  1
  C  C242  1  0.153053  0.500000  0.602877  1
  C  C243  1  0.179222  0.500000  0.587244  1
  H  H244  1  -0.000000  0.409965  0.726502  1
  O  O245  1  0.153929  0.500000  0.541764  1
  H  H246  1  -0.000000  0.273498  0.590035  1
  H  H247  1  0.197775  0.302225  0.546909  1
  H  H248  1  0.197775  0.453091  0.697775  1
  H  H249  1  0.046909  0.302225  0.697775  1
  N  N250  1  0.000000  0.324590  0.675410  1
  C  C251  1  0.087244  0.500000  0.679222  1
  O  O252  1  -0.000000  0.346071  0.541764  1
  C  C253  1  0.178700  0.500000  0.554692  1
  O  O254  1  -0.000000  0.458236  0.653929  1
  C  C255  1  0.054692  0.500000  0.678700  1
  O  O256  1  0.000000  0.296747  0.541452  1
  C  C257  1  -0.000000  0.304997  0.695003  1
  C  C258  1  0.195003  0.304997  0.500000  1
  C  C259  1  0.000000  0.178700  0.945308  1
  C  C260  1  0.054692  0.000000  0.821300  1
  C  C261  1  0.000000  0.054692  0.821300  1
  C  C262  1  0.178700  -0.000000  0.945308  1
  C  C263  1  0.000000  0.087244  0.820778  1
  C  C264  1  0.179222  0.000000  0.912756  1
  C  C265  1  0.087244  0.000000  0.820778  1
  C  C266  1  -0.000000  0.179222  0.912756  1
  C  C267  1  0.102877  0.000000  0.846947  1
  C  C268  1  0.000000  0.153053  0.897123  1
  C  C269  1  0.000000  0.102877  0.846947  1
  C  C270  1  0.153053  0.000000  0.897123  1
  C  C271  1  0.000000  0.133203  0.845768  1
  C  C272  1  0.154232  -0.000000  0.866797  1
  C  C273  1  0.000000  0.154232  0.866797  1
  C  C274  1  0.133203  -0.000000  0.845768  1
  C  C275  1  0.147897  -0.000000  0.819429  1
  C  C276  1  0.000000  0.180571  0.852103  1
  C  C277  1  0.000000  0.147897  0.819429  1
  C  C278  1  0.180571  -0.000000  0.852103  1
  C  C279  1  0.132535  -0.000000  0.793188  1
  C  C280  1  0.000000  0.206812  0.867465  1
  C  C281  1  0.000000  0.132535  0.793188  1
  C  C282  1  0.206812  -0.000000  0.867465  1
  C  C283  1  0.205980  0.000000  0.897920  1
  C  C284  1  0.000000  0.102080  0.794020  1
  C  C285  1  0.000000  0.205980  0.897920  1
  C  C286  1  0.102080  0.000000  0.794020  1
  C  C287  1  0.195003  -0.000000  0.804997  1
  C  C288  1  0.000000  0.195003  0.804997  1
  C  C289  1  0.205976  0.026108  0.794024  1
  C  C290  1  0.026108  0.205976  0.794024  1
  C  C291  1  0.205976  0.205976  0.973892  1
  C  C292  1  0.227500  0.025948  0.772500  1
  C  C293  1  0.025948  0.227500  0.772500  1
  C  C294  1  0.227500  0.227500  0.974052  1
  C  C295  1  0.000000  0.239081  0.760919  1
  C  C296  1  0.239081  0.239081  1.000000  1
  Cu  Cu297  1  0.000000  0.000000  0.847930  1
  Cu  Cu298  1  -0.000000  -0.000000  0.794967  1
  H  H299  1  0.235063  0.047156  0.764937  1
  H  H300  1  0.047156  0.235063  0.764937  1
  H  H301  1  0.235063  0.235063  0.952845  1
  H  H302  1  0.091853  0.000000  0.868052  1
  H  H303  1  -0.000000  0.131948  0.908147  1
  H  H304  1  0.000000  0.091853  0.868052  1
  H  H305  1  0.131948  0.000000  0.908147  1
  H  H306  1  0.000000  0.143972  0.772313  1
  H  H307  1  0.227687  -0.000000  0.856028  1
  H  H308  1  0.000000  0.227687  0.856028  1
  H  H309  1  0.143972  -0.000000  0.772313  1
  H  H310  1  0.226502  0.000000  0.909965  1
  H  H311  1  0.000000  0.090035  0.773498  1
  H  H312  1  -0.000000  0.226502  0.909965  1
  H  H313  1  0.090035  0.000000  0.773498  1
  H  H314  1  0.197775  0.046909  0.802225  1
  H  H315  1  0.197775  0.197775  0.953091  1
  H  H316  1  0.046909  0.197775  0.802225  1
  N  N317  1  0.000000  0.175410  0.824590  1
  N  N318  1  0.175410  -0.000000  0.824590  1
  O  O319  1  -0.000000  0.153929  0.958236  1
  O  O320  1  0.041764  0.000000  0.846071  1
  O  O321  1  0.153929  0.000000  0.958236  1
  O  O322  1  0.000000  0.041764  0.846071  1
  O  O323  1  0.000000  0.041452  0.796747  1
  O  O324  1  0.203253  0.000000  0.958548  1
  O  O325  1  0.000000  0.203253  0.958548  1
  O  O326  1  0.041452  0.000000  0.796747  1
  C  C327  1  -0.000000  0.821300  0.054692  1
  C  C328  1  0.178700  0.945308  -0.000000  1
  C  C329  1  0.054692  0.821300  -0.000000  1
  C  C330  1  -0.000000  0.945308  0.178700  1
  C  C331  1  0.087244  0.820778  0.000000  1
  C  C332  1  0.000000  0.912756  0.179222  1
  C  C333  1  0.000000  0.820778  0.087244  1
  C  C334  1  0.179222  0.912756  0.000000  1
  C  C335  1  0.000000  0.846947  0.102877  1
  C  C336  1  0.153053  0.897123  0.000000  1
  C  C337  1  0.102877  0.846947  0.000000  1
  C  C338  1  0.000000  0.897123  0.153053  1
  C  C339  1  0.000000  0.866797  0.154232  1
  C  C340  1  0.133203  0.845768  0.000000  1
  C  C341  1  0.154232  0.866797  0.000000  1
  C  C342  1  0.000000  0.845768  0.133203  1
  C  C343  1  0.000000  0.819429  0.147897  1
  C  C344  1  0.180571  0.852103  0.000000  1
  C  C345  1  0.147897  0.819429  0.000000  1
  C  C346  1  0.000000  0.852103  0.180571  1
  C  C347  1  0.000000  0.793188  0.132535  1
  C  C348  1  0.206812  0.867465  0.000000  1
  C  C349  1  0.132535  0.793188  0.000000  1
  C  C350  1  0.000000  0.867465  0.206812  1
  C  C351  1  0.000000  0.897920  0.205980  1
  C  C352  1  0.102080  0.794020  0.000000  1
  C  C353  1  0.205980  0.897920  0.000000  1
  C  C354  1  0.000000  0.794020  0.102080  1
  C  C355  1  -0.000000  0.804997  0.195003  1
  C  C356  1  0.195003  0.804997  0.000000  1
  C  C357  1  0.026108  0.794024  0.205976  1
  C  C358  1  0.205976  0.794024  0.026108  1
  C  C359  1  0.205976  0.973892  0.205976  1
  C  C360  1  0.025948  0.772500  0.227500  1
  C  C361  1  0.227500  0.772500  0.025948  1
  C  C362  1  0.227500  0.974052  0.227500  1
  C  C363  1  0.239081  1.000000  0.239081  1
  C  C364  1  -0.000000  0.760919  0.239081  1
  Cu  Cu365  1  -0.000000  0.847930  0.000000  1
  Cu  Cu366  1  -0.000000  0.794967  0.000000  1
  H  H367  1  0.047156  0.764937  0.235063  1
  H  H368  1  0.235063  0.764937  0.047156  1
  H  H369  1  0.235063  0.952845  0.235063  1
  H  H370  1  0.000000  0.868052  0.091853  1
  H  H371  1  0.131948  0.908147  0.000000  1
  H  H372  1  0.091853  0.868052  0.000000  1
  H  H373  1  0.000000  0.908147  0.131948  1
  H  H374  1  0.000000  0.856028  0.227687  1
  H  H375  1  0.143972  0.772313  0.000000  1
  H  H376  1  0.227687  0.856028  0.000000  1
  H  H377  1  0.000000  0.772313  0.143972  1
  H  H378  1  0.000000  0.909965  0.226502  1
  H  H379  1  0.090035  0.773498  0.000000  1
  H  H380  1  0.226502  0.909965  0.000000  1
  H  H381  1  0.000000  0.773498  0.090035  1
  H  H382  1  0.046909  0.802225  0.197775  1
  H  H383  1  0.197775  0.953091  0.197775  1
  H  H384  1  0.197775  0.802225  0.046909  1
  N  N385  1  0.175410  0.824590  0.000000  1
  N  N386  1  0.000000  0.824590  0.175410  1
  O  O387  1  0.153929  0.958236  -0.000000  1
  O  O388  1  0.000000  0.846071  0.041764  1
  O  O389  1  0.000000  0.958236  0.153929  1
  O  O390  1  0.041764  0.846071  0.000000  1
  O  O391  1  0.000000  0.958548  0.203253  1
  O  O392  1  0.041452  0.796747  0.000000  1
  O  O393  1  0.000000  0.796747  0.041452  1
  O  O394  1  0.203253  0.958548  -0.000000  1
  C  C395  1  -0.000000  0.678700  0.445308  1
  C  C396  1  -0.000000  0.695003  0.304997  1
  H  H397  1  0.235063  0.547155  0.264937  1
  C  C398  1  -0.000000  0.554692  0.321300  1
  C  C399  1  0.000000  0.679222  0.412756  1
  O  O400  1  0.000000  0.541764  0.346071  1
  C  C401  1  0.000000  0.587244  0.320778  1
  O  O402  1  0.000000  0.653929  0.458236  1
  C  C403  1  0.000000  0.602877  0.346947  1
  N  N404  1  -0.000000  0.675410  0.324590  1
  C  C405  1  0.000000  0.653053  0.397123  1
  H  H406  1  0.197775  0.546909  0.302225  1
  C  C407  1  -0.000000  0.654232  0.366797  1
  H  H408  1  0.046909  0.697775  0.302225  1
  C  C409  1  -0.000000  0.633203  0.345768  1
  H  H410  1  0.197775  0.697775  0.453091  1
  C  C411  1  -0.000000  0.680571  0.352103  1
  H  H412  1  0.000000  0.726502  0.409965  1
  H  H413  1  0.000000  0.590035  0.273498  1
  C  C414  1  -0.000000  0.647897  0.319429  1
  C  C415  1  -0.000000  0.632535  0.293188  1
  C  C416  1  -0.000000  0.706812  0.367465  1
  H  H417  1  -0.000000  0.643972  0.272313  1
  H  H418  1  -0.000000  0.727687  0.356028  1
  C  C419  1  0.000000  0.602080  0.294020  1
  H  H420  1  0.000000  0.631948  0.408147  1
  H  H421  1  0.000000  0.591853  0.368052  1
  C  C422  1  0.000000  0.705980  0.397920  1
  C  C423  1  0.195003  0.500000  0.304997  1
  O  O424  1  0.041452  0.500000  0.296747  1
  C  C425  1  0.205976  0.705976  0.473892  1
  C  C426  1  0.205976  0.526108  0.294024  1
  C  C427  1  0.026108  0.705976  0.294024  1
  C  C428  1  0.227500  0.727500  0.474052  1
  C  C429  1  0.227500  0.525948  0.272500  1
  C  C430  1  0.025948  0.727500  0.272500  1
  H  H431  1  0.047156  0.735063  0.264937  1
  N  N432  1  0.175410  0.675410  0.500000  1
  O  O433  1  -0.000000  0.703253  0.458548  1
  Cu  Cu434  1  -0.000000  0.500000  0.294967  1
  H  H435  1  0.235063  0.735063  0.452845  1
  C  C436  1  0.178700  0.554692  0.500000  1
  C  C437  1  0.054692  0.678700  0.500000  1
  O  O438  1  0.041452  0.703253  0.500000  1
  H  H439  1  0.131948  0.591853  0.500000  1
  H  H440  1  0.091853  0.631948  0.500000  1
  C  C441  1  0.087244  0.679222  0.500000  1
  O  O442  1  0.041764  0.653929  0.500000  1
  C  C443  1  0.179222  0.587244  0.500000  1
  H  H444  1  0.143972  0.727687  0.500000  1
  O  O445  1  0.153929  0.541764  0.500000  1
  Cu  Cu446  1  -0.000000  0.705033  0.500000  1
  C  C447  1  0.153053  0.602877  0.500000  1
  O  O448  1  0.203253  0.541452  0.500000  1
  H  H449  1  0.227687  0.643972  0.500000  1
  C  C450  1  0.102877  0.653053  0.500000  1
  C  C451  1  0.133203  0.654232  0.500000  1
  C  C452  1  0.154232  0.633203  0.500000  1
  C  C453  1  0.180571  0.647897  0.500000  1
  C  C454  1  0.147897  0.680571  0.500000  1
  H  H455  1  0.226502  0.590035  0.500000  1
  C  C456  1  0.206812  0.632535  0.500000  1
  C  C457  1  0.132535  0.706812  0.500000  1
  C  C458  1  0.102080  0.705980  0.500000  1
  H  H459  1  0.090035  0.726502  0.500000  1
  C  C460  1  0.205980  0.602080  0.500000  1
  O  O461  1  -0.000000  0.541452  0.703253  1
  H  H462  1  0.000000  0.591853  0.631948  1
  C  C463  1  -0.000000  0.678700  0.554692  1
  C  C464  1  -0.000000  0.554692  0.678700  1
  H  H465  1  0.000000  0.631948  0.591853  1
  H  H466  1  0.235063  0.547155  0.735063  1
  O  O467  1  -0.000000  0.541764  0.653929  1
  C  C468  1  0.000000  0.587244  0.679222  1
  H  H469  1  0.235063  0.735063  0.547155  1
  H  H470  1  0.047156  0.735063  0.735063  1
  H  H471  1  0.000000  0.643972  0.727687  1
  C  C472  1  0.000000  0.679222  0.587244  1
  H  H473  1  0.000000  0.727687  0.643972  1
  C  C474  1  0.239081  0.500000  0.739081  1
  C  C475  1  0.000000  0.653053  0.602877  1
  O  O476  1  0.000000  0.653929  0.541764  1
  C  C477  1  0.000000  0.602877  0.653053  1
  C  C478  1  0.239081  0.739081  0.500000  1
  N  N479  1  -0.000000  0.675410  0.675410  1
  C  C480  1  0.000000  0.739081  0.739081  1
  C  C481  1  0.000000  0.633203  0.654232  1
  O  O482  1  -0.000000  0.703253  0.541452  1
  C  C483  1  0.000000  0.654232  0.633203  1
  C  C484  1  0.227500  0.525948  0.727500  1
  H  H485  1  0.197775  0.697775  0.546909  1
  C  C486  1  0.227500  0.727500  0.525948  1
  C  C487  1  -0.000000  0.680571  0.647897  1
  C  C488  1  0.000000  0.647897  0.680571  1
  C  C489  1  0.025948  0.727500  0.727500  1
  H  H490  1  0.197775  0.546909  0.697775  1
  H  H491  1  0.046909  0.697775  0.697775  1
  C  C492  1  0.205976  0.526108  0.705976  1
  C  C493  1  0.205976  0.705976  0.526108  1
  C  C494  1  0.000000  0.706812  0.632535  1
  C  C495  1  0.000000  0.632535  0.706812  1
  C  C496  1  0.026108  0.705976  0.705976  1
  H  H497  1  0.000000  0.726502  0.590035  1
  C  C498  1  -0.000000  0.695003  0.695003  1
  C  C499  1  0.000000  0.602080  0.705980  1
  C  C500  1  0.000000  0.705980  0.602080  1
  C  C501  1  0.195003  0.695003  0.500000  1
  H  H502  1  0.000000  0.590035  0.726502  1
  Cu  Cu503  1  0.000000  0.652070  0.500000  1
  C  C504  1  -0.000000  0.821300  0.945308  1
  C  C505  1  0.000000  0.945308  0.821300  1
  C  C506  1  0.000000  0.820778  0.912756  1
  C  C507  1  0.000000  0.912756  0.820778  1
  C  C508  1  0.000000  0.897123  0.846947  1
  C  C509  1  0.000000  0.846947  0.897123  1
  C  C510  1  0.000000  0.845768  0.866797  1
  C  C511  1  0.000000  0.866797  0.845768  1
  C  C512  1  0.000000  0.819429  0.852103  1
  C  C513  1  0.000000  0.852103  0.819429  1
  C  C514  1  0.000000  0.867465  0.793188  1
  C  C515  1  0.000000  0.793188  0.867465  1
  C  C516  1  0.000000  0.897920  0.794020  1
  C  C517  1  0.000000  0.794020  0.897920  1
  O  O518  1  0.000000  0.958548  0.796747  1
  C  C519  1  0.205976  0.794024  0.973892  1
  C  C520  1  0.205976  0.973892  0.794024  1
  C  C521  1  0.026108  0.794024  0.794024  1
  C  C522  1  0.227500  0.772500  0.974052  1
  C  C523  1  0.227500  0.974052  0.772500  1
  C  C524  1  0.025948  0.772500  0.772500  1
  O  O525  1  0.000000  0.796747  0.958548  1
  H  H526  1  0.235063  0.764937  0.952845  1
  H  H527  1  0.235063  0.952845  0.764937  1
  H  H528  1  0.047156  0.764937  0.764937  1
  H  H529  1  0.000000  0.908147  0.868052  1
  H  H530  1  0.000000  0.868052  0.908147  1
  H  H531  1  0.000000  0.772313  0.856028  1
  H  H532  1  0.000000  0.856028  0.772313  1
  H  H533  1  0.000000  0.909965  0.773498  1
  H  H534  1  -0.000000  0.773498  0.909965  1
  H  H535  1  0.197775  0.802225  0.953091  1
  H  H536  1  0.046909  0.802225  0.802225  1
  H  H537  1  0.197775  0.953091  0.802225  1
  N  N538  1  0.000000  0.824590  0.824590  1
  O  O539  1  0.000000  0.846071  0.958236  1
  O  O540  1  0.000000  0.958236  0.846071  1
  C  C541  1  -0.000000  0.804997  0.804997  1
  C  C542  1  0.239081  1.000000  0.760919  1
  C  C543  1  0.239081  0.760919  1.000000  1
  C  C544  1  0.321300  0.445308  -0.000000  1
  C  C545  1  0.445308  0.321300  -0.000000  1
  C  C546  1  0.412756  0.320778  0.000000  1
  C  C547  1  0.320778  0.412756  -0.000000  1
  C  C548  1  0.346947  0.397123  0.000000  1
  C  C549  1  0.397123  0.346947  0.000000  1
  C  C550  1  0.366797  0.345768  0.000000  1
  C  C551  1  0.345768  0.366797  0.000000  1
  C  C552  1  0.319429  0.352103  0.000000  1
  C  C553  1  0.352103  0.319429  0.000000  1
  C  C554  1  0.293188  0.367465  0.000000  1
  C  C555  1  0.367465  0.293188  0.000000  1
  C  C556  1  0.397920  0.294020  0.000000  1
  C  C557  1  0.294020  0.397920  -0.000000  1
  Cu  Cu558  1  0.347930  0.500000  0.000000  1
  C  C559  1  0.473892  0.294024  0.205976  1
  C  C560  1  0.294024  0.294024  0.026108  1
  C  C561  1  0.294024  0.473892  0.205976  1
  C  C562  1  0.474052  0.272500  0.227500  1
  C  C563  1  0.272500  0.272500  0.025948  1
  C  C564  1  0.272500  0.474052  0.227500  1
  O  O565  1  0.296747  0.500000  0.041452  1
  H  H566  1  0.452845  0.264937  0.235063  1
  H  H567  1  0.264937  0.264937  0.047156  1
  H  H568  1  0.264937  0.452845  0.235063  1
  H  H569  1  0.368052  0.408147  0.000000  1
  H  H570  1  0.408147  0.368052  0.000000  1
  H  H571  1  0.356028  0.272313  0.000000  1
  H  H572  1  0.272313  0.356028  0.000000  1
  H  H573  1  0.409965  0.273498  0.000000  1
  H  H574  1  0.273498  0.409965  -0.000000  1
  H  H575  1  0.453091  0.302225  0.197775  1
  H  H576  1  0.302225  0.453091  0.197775  1
  H  H577  1  0.302225  0.302225  0.046909  1
  N  N578  1  0.324590  0.324590  0.000000  1
  O  O579  1  0.346071  0.458236  0.000000  1
  O  O580  1  0.458236  0.346071  0.000000  1
  O  O581  1  0.458548  0.296747  -0.000000  1
  O  O582  1  0.296747  0.458548  0.000000  1
  Cu  Cu583  1  0.500000  0.347930  0.000000  1
  H  H584  1  0.500000  0.368052  0.091853  1
  C  C585  1  0.500000  0.321300  0.054692  1
  C  C586  1  0.500000  0.445308  0.178700  1
  C  C587  1  0.500000  0.412756  0.179222  1
  O  O588  1  0.500000  0.458548  0.203253  1
  C  C589  1  0.500000  0.320778  0.087244  1
  O  O590  1  0.500000  0.458236  0.153929  1
  O  O591  1  0.500000  0.346071  0.041764  1
  C  C592  1  0.500000  0.346947  0.102877  1
  N  N593  1  0.500000  0.324590  0.175410  1
  C  C594  1  0.500000  0.397123  0.153053  1
  C  C595  1  0.500000  0.366797  0.154232  1
  C  C596  1  0.500000  0.345768  0.133203  1
  C  C597  1  0.500000  0.319429  0.147897  1
  C  C598  1  0.500000  0.352103  0.180571  1
  H  H599  1  0.500000  0.273498  0.090035  1
  H  H600  1  0.500000  0.409965  0.226502  1
  C  C601  1  0.500000  0.293188  0.132535  1
  H  H602  1  0.500000  0.272313  0.143972  1
  C  C603  1  0.500000  0.367465  0.206812  1
  H  H604  1  0.500000  0.356028  0.227687  1
  C  C605  1  0.500000  0.397920  0.205980  1
  H  H606  1  0.500000  0.408147  0.131948  1
  C  C607  1  0.500000  0.294020  0.102080  1
  C  C608  1  0.445308  0.500000  0.178700  1
  C  C609  1  0.321300  0.500000  0.054692  1
  C  C610  1  0.412756  0.500000  0.179222  1
  C  C611  1  0.320778  0.500000  0.087244  1
  Cu  Cu612  1  0.500000  0.500000  0.205033  1
  Cu  Cu613  1  0.500000  0.500000  0.152070  1
  C  C614  1  0.346947  0.500000  0.102877  1
  C  C615  1  0.397123  0.500000  0.153053  1
  C  C616  1  0.366797  0.500000  0.154232  1
  C  C617  1  0.345768  0.500000  0.133203  1
  C  C618  1  0.352103  0.500000  0.180571  1
  C  C619  1  0.319429  0.500000  0.147897  1
  C  C620  1  0.293188  0.500000  0.132535  1
  C  C621  1  0.367465  0.500000  0.206812  1
  C  C622  1  0.294020  0.500000  0.102080  1
  C  C623  1  0.397920  0.500000  0.205980  1
  Cu  Cu624  1  0.294967  0.500000  0.000000  1
  H  H625  1  0.368052  0.500000  0.091853  1
  H  H626  1  0.408147  0.500000  0.131948  1
  H  H627  1  0.356028  0.500000  0.227687  1
  H  H628  1  0.272313  0.500000  0.143972  1
  H  H629  1  0.273498  0.500000  0.090035  1
  H  H630  1  0.409965  0.500000  0.226502  1
  N  N631  1  0.324590  0.500000  0.175410  1
  O  O632  1  0.458236  0.500000  0.153929  1
  O  O633  1  0.346071  0.500000  0.041764  1
  O  O634  1  0.458548  0.500000  0.203253  1
  C  C635  1  0.304997  0.304997  -0.000000  1
  C  C636  1  0.445308  0.000000  0.321300  1
  C  C637  1  0.321300  -0.000000  0.445308  1
  C  C638  1  0.320778  0.000000  0.412756  1
  C  C639  1  0.412756  0.000000  0.320778  1
  C  C640  1  0.397123  0.000000  0.346947  1
  C  C641  1  0.346947  0.000000  0.397123  1
  C  C642  1  0.345768  -0.000000  0.366797  1
  C  C643  1  0.366797  -0.000000  0.345768  1
  C  C644  1  0.352103  -0.000000  0.319429  1
  C  C645  1  0.319429  -0.000000  0.352103  1
  C  C646  1  0.367465  -0.000000  0.293188  1
  C  C647  1  0.293188  -0.000000  0.367465  1
  C  C648  1  0.294020  0.000000  0.397920  1
  C  C649  1  0.397920  0.000000  0.294020  1
  C  C650  1  0.304997  -0.000000  0.304997  1
  C  C651  1  0.294024  0.205976  0.473892  1
  C  C652  1  0.294024  0.026108  0.294024  1
  C  C653  1  0.473892  0.205976  0.294024  1
  C  C654  1  0.272500  0.227500  0.474052  1
  C  C655  1  0.272500  0.025948  0.272500  1
  C  C656  1  0.474052  0.227500  0.272500  1
  C  C657  1  0.260919  -0.000000  0.260919  1
  H  H658  1  0.264937  0.235063  0.452845  1
  H  H659  1  0.264937  0.047156  0.264937  1
  H  H660  1  0.452845  0.235063  0.264937  1
  H  H661  1  0.408147  0.000000  0.368052  1
  H  H662  1  0.368052  0.000000  0.408147  1
  H  H663  1  0.272313  -0.000000  0.356028  1
  H  H664  1  0.356028  -0.000000  0.272313  1
  H  H665  1  0.273498  0.000000  0.409965  1
  H  H666  1  0.409965  0.000000  0.273498  1
  H  H667  1  0.302225  0.197775  0.453091  1
  H  H668  1  0.453091  0.197775  0.302225  1
  H  H669  1  0.302225  0.046909  0.302225  1
  Cu  Cu670  1  0.500000  0.000000  0.294967  1
  O  O671  1  0.458236  0.000000  0.346071  1
  O  O672  1  0.346071  -0.000000  0.458236  1
  O  O673  1  0.296747  -0.000000  0.458548  1
  O  O674  1  0.458548  0.000000  0.296747  1
  C  C675  1  0.260919  0.239081  0.500000  1
  Cu  Cu676  1  0.500000  0.000000  0.347930  1
  H  H677  1  0.500000  0.091853  0.368052  1
  C  C678  1  0.500000  0.178700  0.445308  1
  C  C679  1  0.500000  0.054692  0.321300  1
  C  C680  1  0.500000  0.179222  0.412756  1
  O  O681  1  0.500000  0.041452  0.296747  1
  C  C682  1  0.500000  0.087244  0.320778  1
  O  O683  1  0.500000  0.203253  0.458548  1
  O  O684  1  0.500000  0.041764  0.346071  1
  C  C685  1  0.500000  0.102877  0.346947  1
  O  O686  1  0.500000  0.153929  0.458236  1
  C  C687  1  0.500000  0.153053  0.397123  1
  C  C688  1  0.500000  0.154232  0.366797  1
  N  N689  1  0.500000  0.175410  0.324590  1
  C  C690  1  0.500000  0.133203  0.345768  1
  C  C691  1  0.500000  0.180571  0.352103  1
  C  C692  1  0.500000  0.147897  0.319429  1
  C  C693  1  0.500000  0.132535  0.293188  1
  H  H694  1  0.500000  0.226502  0.409965  1
  C  C695  1  0.500000  0.206812  0.367465  1
  H  H696  1  0.500000  0.090035  0.273498  1
  C  C697  1  0.500000  0.102080  0.294020  1
  H  H698  1  0.500000  0.143972  0.272313  1
  H  H699  1  0.500000  0.227687  0.356028  1
  C  C700  1  0.500000  0.205980  0.397920  1
  C  C701  1  0.500000  0.239081  0.260919  1
  H  H702  1  0.500000  0.131948  0.408147  1
  C  C703  1  0.321300  0.054692  0.500000  1
  C  C704  1  0.445308  0.178700  0.500000  1
  C  C705  1  0.412756  0.179222  0.500000  1
  C  C706  1  0.320778  0.087244  0.500000  1
  C  C707  1  0.346947  0.102877  0.500000  1
  C  C708  1  0.397123  0.153053  0.500000  1
  C  C709  1  0.366797  0.154232  0.500000  1
  C  C710  1  0.345768  0.133203  0.500000  1
  C  C711  1  0.319429  0.147897  0.500000  1
  C  C712  1  0.352103  0.180571  0.500000  1
  C  C713  1  0.293188  0.132535  0.500000  1
  C  C714  1  0.367465  0.206812  0.500000  1
  C  C715  1  0.397920  0.205980  0.500000  1
  C  C716  1  0.294020  0.102080  0.500000  1
  C  C717  1  0.304997  0.195003  0.500000  1
  Cu  Cu718  1  0.500000  0.152070  0.500000  1
  Cu  Cu719  1  0.347930  -0.000000  0.500000  1
  H  H720  1  0.368052  0.091853  0.500000  1
  H  H721  1  0.408147  0.131948  0.500000  1
  H  H722  1  0.356028  0.227687  0.500000  1
  H  H723  1  0.272313  0.143972  0.500000  1
  H  H724  1  0.409965  0.226502  0.500000  1
  H  H725  1  0.273498  0.090035  0.500000  1
  N  N726  1  0.324590  0.175410  0.500000  1
  O  O727  1  0.346071  0.041764  0.500000  1
  O  O728  1  0.458236  0.153929  0.500000  1
  C  C729  1  0.445308  -0.000000  0.678700  1
  C  C730  1  0.304997  -0.000000  0.695003  1
  H  H731  1  0.500000  0.143972  0.727687  1
  C  C732  1  0.321300  -0.000000  0.554692  1
  C  C733  1  0.412756  0.000000  0.679222  1
  H  H734  1  0.500000  0.131948  0.591853  1
  C  C735  1  0.320778  0.000000  0.587244  1
  H  H736  1  0.500000  0.227687  0.643972  1
  C  C737  1  0.346947  0.000000  0.602877  1
  Cu  Cu738  1  0.500000  0.205033  0.500000  1
  C  C739  1  0.397123  0.000000  0.653053  1
  Cu  Cu740  1  0.500000  0.000000  0.652070  1
  C  C741  1  0.366797  0.000000  0.654232  1
  O  O742  1  0.500000  0.203253  0.541452  1
  C  C743  1  0.345768  0.000000  0.633203  1
  H  H744  1  0.500000  0.090035  0.726502  1
  C  C745  1  0.352103  0.000000  0.680571  1
  H  H746  1  0.500000  0.226502  0.590035  1
  C  C747  1  0.500000  0.205980  0.602080  1
  C  C748  1  0.319429  0.000000  0.647897  1
  C  C749  1  0.293188  0.000000  0.632535  1
  C  C750  1  0.367465  0.000000  0.706812  1
  C  C751  1  0.500000  0.102080  0.705980  1
  C  C752  1  0.500000  0.132535  0.706812  1
  C  C753  1  0.294020  0.000000  0.602080  1
  C  C754  1  0.500000  0.206812  0.632535  1
  C  C755  1  0.500000  0.147897  0.680571  1
  C  C756  1  0.397920  0.000000  0.705980  1
  C  C757  1  0.500000  0.180571  0.647897  1
  O  O758  1  0.458548  -0.000000  0.703253  1
  C  C759  1  0.473892  0.205976  0.705976  1
  C  C760  1  0.294024  0.205976  0.526108  1
  C  C761  1  0.294024  0.026108  0.705976  1
  C  C762  1  0.474052  0.227500  0.727500  1
  C  C763  1  0.272500  0.227500  0.525948  1
  C  C764  1  0.272500  0.025948  0.727500  1
  C  C765  1  0.500000  0.154232  0.633203  1
  H  H766  1  0.500000  0.091853  0.631948  1
  N  N767  1  0.500000  0.175410  0.675410  1
  Cu  Cu768  1  0.294967  -0.000000  0.500000  1
  H  H769  1  0.452845  0.235063  0.735063  1
  H  H770  1  0.264937  0.235063  0.547155  1
  H  H771  1  0.264937  0.047156  0.735063  1
  H  H772  1  0.368052  0.000000  0.591853  1
  C  C773  1  0.500000  0.133203  0.654232  1
  H  H774  1  0.408147  0.000000  0.631948  1
  O  O775  1  0.500000  0.153929  0.541764  1
  H  H776  1  0.356028  0.000000  0.727687  1
  C  C777  1  0.500000  0.102877  0.653053  1
  H  H778  1  0.272313  0.000000  0.643972  1
  C  C779  1  0.500000  0.153053  0.602877  1
  H  H780  1  0.273498  0.000000  0.590035  1
  O  O781  1  0.500000  0.041764  0.653929  1
  C  C782  1  0.500000  0.179222  0.587244  1
  H  H783  1  0.409965  0.000000  0.726502  1
  H  H784  1  0.453091  0.197775  0.697775  1
  H  H785  1  0.302225  0.046909  0.697775  1
  H  H786  1  0.302225  0.197775  0.546909  1
  N  N787  1  0.324590  0.000000  0.675410  1
  C  C788  1  0.500000  0.087244  0.679222  1
  O  O789  1  0.458236  -0.000000  0.653929  1
  C  C790  1  0.500000  0.054692  0.678700  1
  C  C791  1  0.500000  0.178700  0.554692  1
  O  O792  1  0.346071  -0.000000  0.541764  1
  O  O793  1  0.296747  -0.000000  0.541452  1
  O  O794  1  0.458548  0.203253  0.500000  1
  O  O795  1  0.296747  0.041452  0.500000  1
  C  C796  1  0.294024  0.294024  0.973892  1
  C  C797  1  0.294024  0.473892  0.794024  1
  C  C798  1  0.473892  0.294024  0.794024  1
  C  C799  1  0.272500  0.272500  0.974052  1
  C  C800  1  0.272500  0.474052  0.772500  1
  C  C801  1  0.474052  0.272500  0.772500  1
  H  H802  1  0.264937  0.264937  0.952845  1
  H  H803  1  0.264937  0.452845  0.764937  1
  H  H804  1  0.452845  0.264937  0.764937  1
  H  H805  1  0.302225  0.302225  0.953091  1
  H  H806  1  0.453091  0.302225  0.802225  1
  H  H807  1  0.302225  0.453091  0.802225  1
  O  O808  1  0.458548  0.500000  0.796747  1
  Cu  Cu809  1  0.500000  0.500000  0.847930  1
  C  C810  1  0.304997  0.500000  0.804997  1
  C  C811  1  0.500000  0.321300  0.945308  1
  C  C812  1  0.500000  0.445308  0.821300  1
  C  C813  1  0.500000  0.320778  0.912756  1
  O  O814  1  0.500000  0.346071  0.958236  1
  N  N815  1  0.500000  0.324590  0.824590  1
  C  C816  1  0.500000  0.412756  0.820778  1
  C  C817  1  0.500000  0.397123  0.846947  1
  C  C818  1  0.500000  0.346947  0.897123  1
  H  H819  1  0.500000  0.273498  0.909965  1
  H  H820  1  0.500000  0.409965  0.773498  1
  H  H821  1  0.500000  0.356028  0.772313  1
  H  H822  1  0.500000  0.272313  0.856028  1
  H  H823  1  0.500000  0.368052  0.908147  1
  H  H824  1  0.500000  0.408147  0.868052  1
  C  C825  1  0.500000  0.345768  0.866797  1
  C  C826  1  0.500000  0.366797  0.845768  1
  C  C827  1  0.500000  0.319429  0.852103  1
  C  C828  1  0.500000  0.260919  0.760919  1
  C  C829  1  0.500000  0.352103  0.819429  1
  C  C830  1  0.500000  0.367465  0.793188  1
  C  C831  1  0.500000  0.293188  0.867465  1
  C  C832  1  0.500000  0.397920  0.794020  1
  C  C833  1  0.500000  0.294020  0.897920  1
  O  O834  1  0.500000  0.458236  0.846071  1
  C  C835  1  0.445308  0.500000  0.821300  1
  C  C836  1  0.321300  0.500000  0.945308  1
  C  C837  1  0.320778  0.500000  0.912756  1
  C  C838  1  0.412756  0.500000  0.820778  1
  C  C839  1  0.397123  0.500000  0.846947  1
  C  C840  1  0.346947  0.500000  0.897123  1
  C  C841  1  0.345768  0.500000  0.866797  1
  C  C842  1  0.366797  0.500000  0.845768  1
  C  C843  1  0.352103  0.500000  0.819429  1
  C  C844  1  0.319429  0.500000  0.852103  1
  C  C845  1  0.367465  0.500000  0.793188  1
  C  C846  1  0.293188  0.500000  0.867465  1
  C  C847  1  0.294020  0.500000  0.897920  1
  C  C848  1  0.397920  0.500000  0.794020  1
  C  C849  1  0.260919  0.500000  0.760919  1
  H  H850  1  0.408147  0.500000  0.868052  1
  H  H851  1  0.368052  0.500000  0.908147  1
  H  H852  1  0.272313  0.500000  0.856028  1
  H  H853  1  0.356028  0.500000  0.772313  1
  H  H854  1  0.273498  0.500000  0.909965  1
  H  H855  1  0.409965  0.500000  0.773498  1
  N  N856  1  0.324590  0.500000  0.824590  1
  O  O857  1  0.458236  0.500000  0.846071  1
  O  O858  1  0.346071  0.500000  0.958236  1
  O  O859  1  0.296747  0.500000  0.958548  1
  C  C860  1  0.260919  0.260919  1.000000  1
  C  C861  1  0.321300  0.554692  -0.000000  1
  H  H862  1  0.500000  0.631948  0.091853  1
  C  C863  1  0.445308  0.678700  0.000000  1
  H  H864  1  0.500000  0.591853  0.131948  1
  C  C865  1  0.320778  0.587244  0.000000  1
  H  H866  1  0.500000  0.727687  0.143972  1
  H  H867  1  0.500000  0.643972  0.227687  1
  C  C868  1  0.412756  0.679222  0.000000  1
  C  C869  1  0.500000  0.739081  0.239081  1
  C  C870  1  0.397123  0.653053  0.000000  1
  C  C871  1  0.346947  0.602877  0.000000  1
  O  O872  1  0.500000  0.541452  0.203253  1
  H  H873  1  0.500000  0.590035  0.226502  1
  C  C874  1  0.345768  0.633203  -0.000000  1
  C  C875  1  0.366797  0.654232  -0.000000  1
  O  O876  1  0.500000  0.703253  0.041452  1
  C  C877  1  0.319429  0.647897  -0.000000  1
  C  C878  1  0.500000  0.705980  0.102080  1
  C  C879  1  0.352103  0.680571  -0.000000  1
  C  C880  1  0.500000  0.602080  0.205980  1
  C  C881  1  0.500000  0.706812  0.132535  1
  C  C882  1  0.367465  0.706812  -0.000000  1
  C  C883  1  0.293188  0.632535  -0.000000  1
  H  H884  1  0.500000  0.726502  0.090035  1
  C  C885  1  0.500000  0.632535  0.206812  1
  C  C886  1  0.397920  0.705980  0.000000  1
  C  C887  1  0.294020  0.602080  0.000000  1
  C  C888  1  0.500000  0.647897  0.180571  1
  C  C889  1  0.304997  0.500000  0.195003  1
  Cu  Cu890  1  0.500000  0.705033  -0.000000  1
  C  C891  1  0.473892  0.705976  0.205976  1
  C  C892  1  0.294024  0.705976  0.026108  1
  C  C893  1  0.294024  0.526108  0.205976  1
  C  C894  1  0.272500  0.727500  0.025948  1
  C  C895  1  0.272500  0.525948  0.227500  1
  C  C896  1  0.474052  0.727500  0.227500  1
  C  C897  1  0.260919  0.500000  0.239081  1
  Cu  Cu898  1  0.500000  0.652070  0.000000  1
  C  C899  1  0.500000  0.695003  0.195003  1
  C  C900  1  0.500000  0.680571  0.147897  1
  H  H901  1  0.264937  0.547155  0.235063  1
  H  H902  1  0.452845  0.735063  0.235063  1
  H  H903  1  0.264937  0.735063  0.047156  1
  N  N904  1  0.500000  0.675410  0.175410  1
  H  H905  1  0.408147  0.631948  0.000000  1
  H  H906  1  0.368052  0.591853  0.000000  1
  C  C907  1  0.500000  0.633203  0.154232  1
  C  C908  1  0.500000  0.654232  0.133203  1
  H  H909  1  0.272313  0.643972  -0.000000  1
  H  H910  1  0.356028  0.727687  -0.000000  1
  O  O911  1  0.500000  0.653929  0.041764  1
  H  H912  1  0.409965  0.726502  0.000000  1
  C  C913  1  0.500000  0.653053  0.102877  1
  H  H914  1  0.273498  0.590035  0.000000  1
  C  C915  1  0.500000  0.602877  0.153053  1
  H  H916  1  0.453091  0.697775  0.197775  1
  H  H917  1  0.302225  0.697775  0.046909  1
  H  H918  1  0.302225  0.546909  0.197775  1
  O  O919  1  0.458548  0.703253  -0.000000  1
  C  C920  1  0.500000  0.587244  0.179222  1
  O  O921  1  0.346071  0.541764  0.000000  1
  C  C922  1  0.500000  0.679222  0.087244  1
  O  O923  1  0.458236  0.653929  0.000000  1
  O  O924  1  0.500000  0.541764  0.153929  1
  O  O925  1  0.296747  0.541452  0.000000  1
  C  C926  1  0.500000  0.554692  0.178700  1
  C  C927  1  0.500000  0.678700  0.054692  1
  C  C928  1  0.294024  0.973892  0.294024  1
  C  C929  1  0.473892  0.794024  0.294024  1
  C  C930  1  0.294024  0.794024  0.473892  1
  C  C931  1  0.272500  0.974052  0.272500  1
  C  C932  1  0.474052  0.772500  0.272500  1
  C  C933  1  0.272500  0.772500  0.474052  1
  H  H934  1  0.264937  0.952845  0.264937  1
  H  H935  1  0.452845  0.764937  0.264937  1
  H  H936  1  0.264937  0.764937  0.452845  1
  H  H937  1  0.302225  0.953091  0.302225  1
  H  H938  1  0.302225  0.802225  0.453091  1
  H  H939  1  0.453091  0.802225  0.302225  1
  N  N940  1  0.324590  1.000000  0.324590  1
  C  C941  1  0.500000  0.794020  0.397920  1
  C  C942  1  0.500000  0.897920  0.294020  1
  C  C943  1  0.500000  0.867465  0.293188  1
  C  C944  1  0.500000  0.821300  0.445308  1
  Cu  Cu945  1  0.500000  0.847930  0.500000  1
  C  C946  1  0.500000  0.945308  0.321300  1
  O  O947  1  0.500000  0.796747  0.458548  1
  O  O948  1  0.500000  0.958548  0.296747  1
  O  O949  1  0.500000  0.958236  0.346071  1
  O  O950  1  0.500000  0.846071  0.458236  1
  N  N951  1  0.500000  0.824590  0.324590  1
  C  C952  1  0.500000  0.912756  0.320778  1
  C  C953  1  0.500000  0.820778  0.412756  1
  C  C954  1  0.500000  0.846947  0.397123  1
  H  H955  1  0.500000  0.773498  0.409965  1
  H  H956  1  0.500000  0.909965  0.273498  1
  H  H957  1  0.500000  0.772313  0.356028  1
  H  H958  1  0.500000  0.856028  0.272313  1
  H  H959  1  0.500000  0.908147  0.368052  1
  H  H960  1  0.500000  0.868052  0.408147  1
  C  C961  1  0.500000  0.897123  0.346947  1
  C  C962  1  0.500000  0.866797  0.345768  1
  C  C963  1  0.500000  0.845768  0.366797  1
  C  C964  1  0.500000  0.819429  0.352103  1
  C  C965  1  0.500000  0.852103  0.319429  1
  C  C966  1  0.500000  0.793188  0.367465  1
  C  C967  1  0.321300  0.945308  0.500000  1
  C  C968  1  0.445308  0.821300  0.500000  1
  C  C969  1  0.320778  0.912756  0.500000  1
  C  C970  1  0.412756  0.820778  0.500000  1
  C  C971  1  0.397123  0.846947  0.500000  1
  C  C972  1  0.346947  0.897123  0.500000  1
  C  C973  1  0.345768  0.866797  0.500000  1
  C  C974  1  0.366797  0.845768  0.500000  1
  C  C975  1  0.319429  0.852103  0.500000  1
  C  C976  1  0.352103  0.819429  0.500000  1
  C  C977  1  0.367465  0.793188  0.500000  1
  C  C978  1  0.293188  0.867465  0.500000  1
  C  C979  1  0.397920  0.794020  0.500000  1
  C  C980  1  0.294020  0.897920  0.500000  1
  Cu  Cu981  1  0.500000  0.794967  0.500000  1
  O  O982  1  0.458548  0.796747  0.500000  1
  H  H983  1  0.408147  0.868052  0.500000  1
  H  H984  1  0.368052  0.908147  0.500000  1
  H  H985  1  0.272313  0.856028  0.500000  1
  H  H986  1  0.356028  0.772313  0.500000  1
  H  H987  1  0.409965  0.773498  0.500000  1
  H  H988  1  0.273498  0.909965  0.500000  1
  N  N989  1  0.324590  0.824590  0.500000  1
  O  O990  1  0.346071  0.958236  0.500000  1
  O  O991  1  0.458236  0.846071  0.500000  1
  C  C992  1  0.260919  1.000000  0.739081  1
  C  C993  1  0.500000  0.760919  0.739081  1
  O  O994  1  0.500000  0.796747  0.541452  1
  H  H995  1  0.500000  0.908147  0.631948  1
  C  C996  1  0.500000  0.794020  0.602080  1
  H  H997  1  0.500000  0.868052  0.591853  1
  C  C998  1  0.500000  0.897920  0.705980  1
  H  H999  1  0.500000  0.772313  0.643972  1
  C  C1000  1  0.500000  0.793188  0.632535  1
  H  H1001  1  0.500000  0.856028  0.727687  1
  C  C1002  1  0.500000  0.867465  0.706812  1
  H  H1003  1  0.500000  0.909965  0.726502  1
  C  C1004  1  0.500000  0.852103  0.680571  1
  C  C1005  1  0.500000  0.819429  0.647897  1
  H  H1006  1  0.500000  0.773498  0.590035  1
  C  C1007  1  0.294024  0.973892  0.705976  1
  C  C1008  1  0.294024  0.794024  0.526108  1
  C  C1009  1  0.473892  0.794024  0.705976  1
  C  C1010  1  0.474052  0.772500  0.727500  1
  C  C1011  1  0.272500  0.974052  0.727500  1
  C  C1012  1  0.272500  0.772500  0.525948  1
  C  C1013  1  0.500000  0.866797  0.654232  1
  H  H1014  1  0.264937  0.764937  0.547155  1
  H  H1015  1  0.452845  0.764937  0.735063  1
  H  H1016  1  0.264937  0.952845  0.735063  1
  C  C1017  1  0.500000  0.845768  0.633203  1
  C  C1018  1  0.500000  0.846947  0.602877  1
  C  C1019  1  0.500000  0.897123  0.653053  1
  C  C1020  1  0.500000  0.912756  0.679222  1
  O  O1021  1  0.500000  0.846071  0.541764  1
  C  C1022  1  0.500000  0.820778  0.587244  1
  H  H1023  1  0.302225  0.953091  0.697775  1
  H  H1024  1  0.302225  0.802225  0.546909  1
  H  H1025  1  0.453091  0.802225  0.697775  1
  C  C1026  1  0.500000  0.945308  0.678700  1
  O  O1027  1  0.500000  0.958236  0.653929  1
  C  C1028  1  0.500000  0.821300  0.554692  1
  N  N1029  1  0.500000  0.824590  0.675410  1
  C  C1030  1  0.304997  0.804997  0.500000  1
  C  C1031  1  0.260919  0.760919  0.500000  1
  O  O1032  1  0.296747  0.958548  0.500000  1
  O  O1033  1  0.500000  0.703253  0.958548  1
  C  C1034  1  0.500000  0.739081  0.760919  1
  C  C1035  1  0.500000  0.705980  0.897920  1
  H  H1036  1  0.500000  0.631948  0.908147  1
  C  C1037  1  0.500000  0.602080  0.794020  1
  H  H1038  1  0.500000  0.591853  0.868052  1
  C  C1039  1  0.500000  0.632535  0.793188  1
  H  H1040  1  0.500000  0.643972  0.772313  1
  C  C1041  1  0.500000  0.706812  0.867465  1
  H  H1042  1  0.500000  0.727687  0.856028  1
  C  C1043  1  0.500000  0.647897  0.819429  1
  H  H1044  1  0.500000  0.590035  0.773498  1
  H  H1045  1  0.500000  0.726502  0.909965  1
  C  C1046  1  0.500000  0.680571  0.852103  1
  N  N1047  1  0.324590  0.675410  1.000000  1
  C  C1048  1  0.294024  0.526108  0.794024  1
  C  C1049  1  0.473892  0.705976  0.794024  1
  C  C1050  1  0.294024  0.705976  0.973892  1
  C  C1051  1  0.272500  0.525948  0.772500  1
  C  C1052  1  0.474052  0.727500  0.772500  1
  C  C1053  1  0.272500  0.727500  0.974052  1
  C  C1054  1  0.500000  0.654232  0.866797  1
  H  H1055  1  0.264937  0.547155  0.764937  1
  H  H1056  1  0.452845  0.735063  0.764937  1
  H  H1057  1  0.264937  0.735063  0.952845  1
  C  C1058  1  0.500000  0.633203  0.845768  1
  C  C1059  1  0.500000  0.602877  0.846947  1
  C  C1060  1  0.500000  0.653053  0.897123  1
  N  N1061  1  0.500000  0.675410  0.824590  1
  C  C1062  1  0.500000  0.679222  0.912756  1
  O  O1063  1  0.500000  0.653929  0.958236  1
  H  H1064  1  0.302225  0.546909  0.802225  1
  H  H1065  1  0.302225  0.697775  0.953091  1
  H  H1066  1  0.453091  0.697775  0.802225  1
  O  O1067  1  0.500000  0.541764  0.846071  1
  C  C1068  1  0.500000  0.587244  0.820778  1
  C  C1069  1  0.500000  0.554692  0.821300  1
  C  C1070  1  0.500000  0.678700  0.945308  1
  C  C1071  1  0.304997  0.695003  1.000000  1
  C  C1072  1  0.260919  0.739081  1.000000  1
  C  C1073  1  0.678700  0.445308  -0.000000  1
  O  O1074  1  0.541452  0.296747  -0.000000  1
  O  O1075  1  0.703253  0.458548  -0.000000  1
  C  C1076  1  0.554692  0.321300  -0.000000  1
  C  C1077  1  0.679222  0.412756  0.000000  1
  O  O1078  1  0.541764  0.346071  0.000000  1
  C  C1079  1  0.587244  0.320778  0.000000  1
  O  O1080  1  0.653929  0.458236  -0.000000  1
  C  C1081  1  0.602877  0.346947  0.000000  1
  N  N1082  1  0.675410  0.324590  -0.000000  1
  C  C1083  1  0.653053  0.397123  0.000000  1
  H  H1084  1  0.546909  0.302225  0.197775  1
  C  C1085  1  0.654232  0.366797  -0.000000  1
  H  H1086  1  0.697775  0.302225  0.046909  1
  C  C1087  1  0.633203  0.345768  -0.000000  1
  H  H1088  1  0.697775  0.453091  0.197775  1
  C  C1089  1  0.680571  0.352103  -0.000000  1
  H  H1090  1  0.726502  0.409965  0.000000  1
  H  H1091  1  0.590035  0.273498  0.000000  1
  C  C1092  1  0.647897  0.319429  -0.000000  1
  C  C1093  1  0.632535  0.293188  -0.000000  1
  C  C1094  1  0.706812  0.367465  -0.000000  1
  H  H1095  1  0.643972  0.272313  -0.000000  1
  H  H1096  1  0.727687  0.356028  -0.000000  1
  C  C1097  1  0.602080  0.294020  -0.000000  1
  H  H1098  1  0.631948  0.408147  0.000000  1
  H  H1099  1  0.591853  0.368052  0.000000  1
  C  C1100  1  0.705980  0.397920  0.000000  1
  C  C1101  1  0.500000  0.304997  0.195003  1
  C  C1102  1  0.695003  0.500000  0.195003  1
  C  C1103  1  0.705976  0.473892  0.205976  1
  C  C1104  1  0.526108  0.294024  0.205976  1
  C  C1105  1  0.705976  0.294024  0.026108  1
  C  C1106  1  0.727500  0.474052  0.227500  1
  C  C1107  1  0.525948  0.272500  0.227500  1
  C  C1108  1  0.727500  0.272500  0.025948  1
  C  C1109  1  0.500000  0.260919  0.239081  1
  C  C1110  1  0.602080  0.500000  0.205980  1
  H  H1111  1  0.735063  0.264937  0.047156  1
  Cu  Cu1112  1  0.500000  0.294967  0.000000  1
  H  H1113  1  0.735063  0.452845  0.235063  1
  H  H1114  1  0.547155  0.264937  0.235063  1
  O  O1115  1  0.500000  0.296747  0.041452  1
  O  O1116  1  0.703253  0.500000  0.041452  1
  H  H1117  1  0.591853  0.500000  0.131948  1
  C  C1118  1  0.554692  0.500000  0.178700  1
  H  H1119  1  0.631948  0.500000  0.091853  1
  C  C1120  1  0.678700  0.500000  0.054692  1
  O  O1121  1  0.653929  0.500000  0.041764  1
  C  C1122  1  0.679222  0.500000  0.087244  1
  C  C1123  1  0.587244  0.500000  0.179222  1
  O  O1124  1  0.541764  0.500000  0.153929  1
  O  O1125  1  0.541452  0.500000  0.203253  1
  Cu  Cu1126  1  0.652070  0.500000  -0.000000  1
  H  H1127  1  0.727687  0.500000  0.143972  1
  C  C1128  1  0.602877  0.500000  0.153053  1
  C  C1129  1  0.653053  0.500000  0.102877  1
  N  N1130  1  0.675410  0.500000  0.175410  1
  C  C1131  1  0.654232  0.500000  0.133203  1
  C  C1132  1  0.633203  0.500000  0.154232  1
  C  C1133  1  0.647897  0.500000  0.180571  1
  C  C1134  1  0.680571  0.500000  0.147897  1
  H  H1135  1  0.590035  0.500000  0.226502  1
  C  C1136  1  0.632535  0.500000  0.206812  1
  C  C1137  1  0.706812  0.500000  0.132535  1
  H  H1138  1  0.643972  0.500000  0.227687  1
  H  H1139  1  0.726502  0.500000  0.090035  1
  C  C1140  1  0.705980  0.500000  0.102080  1
  C  C1141  1  0.695003  0.304997  -0.000000  1
  C  C1142  1  0.554692  -0.000000  0.321300  1
  H  H1143  1  0.735063  0.047156  0.264937  1
  C  C1144  1  0.695003  0.195003  0.500000  1
  C  C1145  1  0.678700  0.000000  0.445308  1
  O  O1146  1  0.541452  0.000000  0.296747  1
  C  C1147  1  0.587244  0.000000  0.320778  1
  O  O1148  1  0.653929  0.000000  0.458236  1
  C  C1149  1  0.679222  0.000000  0.412756  1
  C  C1150  1  0.653053  0.000000  0.397123  1
  O  O1151  1  0.541764  0.000000  0.346071  1
  N  N1152  1  0.675410  -0.000000  0.324590  1
  C  C1153  1  0.602877  0.000000  0.346947  1
  C  C1154  1  0.633203  -0.000000  0.345768  1
  H  H1155  1  0.697775  0.197775  0.453091  1
  H  H1156  1  0.697775  0.046909  0.302225  1
  C  C1157  1  0.654232  -0.000000  0.366797  1
  H  H1158  1  0.546909  0.197775  0.302225  1
  C  C1159  1  0.647897  -0.000000  0.319429  1
  H  H1160  1  0.590035  0.000000  0.273498  1
  C  C1161  1  0.680571  -0.000000  0.352103  1
  C  C1162  1  0.706812  -0.000000  0.367465  1
  H  H1163  1  0.726502  0.000000  0.409965  1
  H  H1164  1  0.727687  -0.000000  0.356028  1
  C  C1165  1  0.632535  -0.000000  0.293188  1
  H  H1166  1  0.643972  0.000000  0.272313  1
  C  C1167  1  0.705980  0.000000  0.397920  1
  H  H1168  1  0.591853  0.000000  0.368052  1
  C  C1169  1  0.602080  0.000000  0.294020  1
  C  C1170  1  0.695003  -0.000000  0.304997  1
  C  C1171  1  0.500000  0.195003  0.304997  1
  C  C1172  1  0.526108  0.205976  0.294024  1
  C  C1173  1  0.705976  0.026108  0.294024  1
  C  C1174  1  0.705976  0.205976  0.473892  1
  C  C1175  1  0.727500  0.227500  0.474052  1
  C  C1176  1  0.525948  0.227500  0.272500  1
  C  C1177  1  0.727500  0.025948  0.272500  1
  H  H1178  1  0.631948  0.000000  0.408147  1
  H  H1179  1  0.735063  0.235063  0.452845  1
  H  H1180  1  0.547155  0.235063  0.264937  1
  O  O1181  1  0.703253  0.000000  0.458548  1
  C  C1182  1  0.678700  0.054692  0.500000  1
  C  C1183  1  0.554692  0.178700  0.500000  1
  H  H1184  1  0.727687  0.143972  0.500000  1
  H  H1185  1  0.631948  0.091853  0.500000  1
  C  C1186  1  0.679222  0.087244  0.500000  1
  O  O1187  1  0.541764  0.153929  0.500000  1
  H  H1188  1  0.591853  0.131948  0.500000  1
  C  C1189  1  0.587244  0.179222  0.500000  1
  C  C1190  1  0.602877  0.153053  0.500000  1
  C  C1191  1  0.653053  0.102877  0.500000  1
  O  O1192  1  0.653929  0.041764  0.500000  1
  H  H1193  1  0.643972  0.227687  0.500000  1
  Cu  Cu1194  1  0.705033  0.000000  0.500000  1
  O  O1195  1  0.703253  0.041452  0.500000  1
  C  C1196  1  0.654232  0.133203  0.500000  1
  Cu  Cu1197  1  0.652070  -0.000000  0.500000  1
  C  C1198  1  0.633203  0.154232  0.500000  1
  N  N1199  1  0.675410  0.175410  0.500000  1
  C  C1200  1  0.680571  0.147897  0.500000  1
  C  C1201  1  0.647897  0.180571  0.500000  1
  C  C1202  1  0.632535  0.206812  0.500000  1
  C  C1203  1  0.706812  0.132535  0.500000  1
  H  H1204  1  0.726502  0.090035  0.500000  1
  C  C1205  1  0.602080  0.205980  0.500000  1
  C  C1206  1  0.705980  0.102080  0.500000  1
  H  H1207  1  0.590035  0.226502  0.500000  1
  H  H1208  1  0.631948  0.000000  0.591853  1
  C  C1209  1  0.554692  -0.000000  0.678700  1
  O  O1210  1  0.541452  -0.000000  0.703253  1
  O  O1211  1  0.703253  0.000000  0.541452  1
  C  C1212  1  0.678700  0.000000  0.554692  1
  H  H1213  1  0.727687  0.000000  0.643972  1
  H  H1214  1  0.591853  0.000000  0.631948  1
  H  H1215  1  0.735063  0.235063  0.547155  1
  C  C1216  1  0.679222  0.000000  0.587244  1
  H  H1217  1  0.547155  0.235063  0.735063  1
  C  C1218  1  0.587244  0.000000  0.679222  1
  O  O1219  1  0.653929  0.000000  0.541764  1
  H  H1220  1  0.735063  0.047156  0.735063  1
  C  C1221  1  0.602877  0.000000  0.653053  1
  O  O1222  1  0.541764  -0.000000  0.653929  1
  Cu  Cu1223  1  0.500000  -0.000000  0.705033  1
  H  H1224  1  0.643972  0.000000  0.727687  1
  C  C1225  1  0.653053  0.000000  0.602877  1
  C  C1226  1  0.739081  0.239081  0.500000  1
  C  C1227  1  0.654232  0.000000  0.633203  1
  N  N1228  1  0.675410  -0.000000  0.675410  1
  C  C1229  1  0.500000  0.239081  0.739081  1
  O  O1230  1  0.500000  0.041452  0.703253  1
  C  C1231  1  0.633203  0.000000  0.654232  1
  C  C1232  1  0.727500  0.227500  0.525948  1
  C  C1233  1  0.647897  0.000000  0.680571  1
  H  H1234  1  0.546909  0.197775  0.697775  1
  H  H1235  1  0.697775  0.197775  0.546909  1
  C  C1236  1  0.680571  0.000000  0.647897  1
  C  C1237  1  0.525948  0.227500  0.727500  1
  C  C1238  1  0.727500  0.025948  0.727500  1
  C  C1239  1  0.705976  0.205976  0.526108  1
  C  C1240  1  0.632535  0.000000  0.706812  1
  H  H1241  1  0.697775  0.046909  0.697775  1
  C  C1242  1  0.526108  0.205976  0.705976  1
  C  C1243  1  0.706812  0.000000  0.632535  1
  C  C1244  1  0.705976  0.026108  0.705976  1
  C  C1245  1  0.705980  0.000000  0.602080  1
  H  H1246  1  0.590035  0.000000  0.726502  1
  H  H1247  1  0.726502  0.000000  0.590035  1
  C  C1248  1  0.602080  0.000000  0.705980  1
  C  C1249  1  0.500000  0.195003  0.695003  1
  C  C1250  1  0.695003  -0.000000  0.695003  1
  O  O1251  1  0.541452  0.203253  0.500000  1
  O  O1252  1  0.500000  0.296747  0.958548  1
  H  H1253  1  0.726502  0.500000  0.909965  1
  H  H1254  1  0.546909  0.302225  0.802225  1
  H  H1255  1  0.697775  0.453091  0.802225  1
  H  H1256  1  0.697775  0.302225  0.953091  1
  H  H1257  1  0.735063  0.452845  0.764937  1
  H  H1258  1  0.735063  0.264937  0.952845  1
  H  H1259  1  0.547155  0.264937  0.764937  1
  C  C1260  1  0.727500  0.272500  0.974052  1
  C  C1261  1  0.525948  0.272500  0.772500  1
  C  C1262  1  0.727500  0.474052  0.772500  1
  C  C1263  1  0.526108  0.294024  0.794024  1
  C  C1264  1  0.705976  0.473892  0.794024  1
  C  C1265  1  0.705976  0.294024  0.973892  1
  C  C1266  1  0.500000  0.304997  0.804997  1
  O  O1267  1  0.500000  0.458548  0.796747  1
  C  C1268  1  0.554692  0.500000  0.821300  1
  O  O1269  1  0.541452  0.500000  0.796747  1
  O  O1270  1  0.653929  0.500000  0.958236  1
  Cu  Cu1271  1  0.500000  0.500000  0.794967  1
  C  C1272  1  0.678700  0.500000  0.945308  1
  C  C1273  1  0.587244  0.500000  0.820778  1
  O  O1274  1  0.541764  0.500000  0.846071  1
  C  C1275  1  0.679222  0.500000  0.912756  1
  N  N1276  1  0.675410  0.500000  0.824590  1
  C  C1277  1  0.653053  0.500000  0.897123  1
  C  C1278  1  0.602877  0.500000  0.846947  1
  C  C1279  1  0.633203  0.500000  0.845768  1
  C  C1280  1  0.654232  0.500000  0.866797  1
  H  H1281  1  0.590035  0.500000  0.773498  1
  O  O1282  1  0.703253  0.500000  0.958548  1
  C  C1283  1  0.602080  0.500000  0.794020  1
  C  C1284  1  0.647897  0.500000  0.819429  1
  H  H1285  1  0.631948  0.500000  0.908147  1
  C  C1286  1  0.705980  0.500000  0.897920  1
  H  H1287  1  0.591853  0.500000  0.868052  1
  H  H1288  1  0.643972  0.500000  0.772313  1
  C  C1289  1  0.632535  0.500000  0.793188  1
  C  C1290  1  0.706812  0.500000  0.867465  1
  C  C1291  1  0.680571  0.500000  0.852103  1
  H  H1292  1  0.727687  0.500000  0.856028  1
  C  C1293  1  0.739081  0.260919  1.000000  1
  H  H1294  1  0.631948  0.591853  0.000000  1
  H  H1295  1  0.547155  0.735063  0.235063  1
  C  C1296  1  0.678700  0.554692  -0.000000  1
  H  H1297  1  0.735063  0.547155  0.235063  1
  C  C1298  1  0.554692  0.678700  0.000000  1
  H  H1299  1  0.735063  0.735063  0.047156  1
  O  O1300  1  0.541764  0.653929  0.000000  1
  O  O1301  1  0.541452  0.703253  -0.000000  1
  C  C1302  1  0.587244  0.679222  0.000000  1
  O  O1303  1  0.653929  0.541764  -0.000000  1
  C  C1304  1  0.679222  0.587244  0.000000  1
  H  H1305  1  0.591853  0.631948  0.000000  1
  O  O1306  1  0.703253  0.541452  -0.000000  1
  C  C1307  1  0.653053  0.602877  0.000000  1
  H  H1308  1  0.643972  0.727687  0.000000  1
  N  N1309  1  0.675410  0.675410  -0.000000  1
  C  C1310  1  0.739081  0.739081  -0.000000  1
  C  C1311  1  0.602877  0.653053  0.000000  1
  C  C1312  1  0.739081  0.500000  0.239081  1
  C  C1313  1  0.525948  0.727500  0.227500  1
  C  C1314  1  0.633203  0.654232  0.000000  1
  H  H1315  1  0.697775  0.546909  0.197775  1
  C  C1316  1  0.727500  0.525948  0.227500  1
  C  C1317  1  0.654232  0.633203  0.000000  1
  H  H1318  1  0.546909  0.697775  0.197775  1
  C  C1319  1  0.680571  0.647897  -0.000000  1
  C  C1320  1  0.727500  0.727500  0.025948  1
  C  C1321  1  0.526108  0.705976  0.205976  1
  C  C1322  1  0.647897  0.680571  -0.000000  1
  H  H1323  1  0.697775  0.697775  0.046909  1
  H  H1324  1  0.726502  0.590035  0.000000  1
  C  C1325  1  0.705976  0.526108  0.205976  1
  C  C1326  1  0.706812  0.632535  0.000000  1
  C  C1327  1  0.705976  0.705976  0.026108  1
  H  H1328  1  0.727687  0.643972  0.000000  1
  C  C1329  1  0.632535  0.706812  0.000000  1
  C  C1330  1  0.695003  0.695003  -0.000000  1
  C  C1331  1  0.602080  0.705980  0.000000  1
  H  H1332  1  0.590035  0.726502  0.000000  1
  C  C1333  1  0.705980  0.602080  0.000000  1
  C  C1334  1  0.739081  1.000000  0.260919  1
  H  H1335  1  0.697775  0.802225  0.453091  1
  H  H1336  1  0.697775  0.953091  0.302225  1
  H  H1337  1  0.546909  0.802225  0.302225  1
  H  H1338  1  0.735063  0.952845  0.264937  1
  H  H1339  1  0.735063  0.764937  0.452845  1
  H  H1340  1  0.547155  0.764937  0.264937  1
  C  C1341  1  0.500000  0.760919  0.260919  1
  C  C1342  1  0.727500  0.974052  0.272500  1
  C  C1343  1  0.727500  0.772500  0.474052  1
  C  C1344  1  0.525948  0.772500  0.272500  1
  C  C1345  1  0.705976  0.973892  0.294024  1
  C  C1346  1  0.705976  0.794024  0.473892  1
  C  C1347  1  0.526108  0.794024  0.294024  1
  C  C1348  1  0.500000  0.804997  0.304997  1
  O  O1349  1  0.541764  0.846071  0.500000  1
  C  C1350  1  0.678700  0.945308  0.500000  1
  C  C1351  1  0.554692  0.821300  0.500000  1
  O  O1352  1  0.541452  0.796747  0.500000  1
  O  O1353  1  0.653929  0.958236  0.500000  1
  C  C1354  1  0.739081  0.760919  0.500000  1
  N  N1355  1  0.675410  0.824590  0.500000  1
  C  C1356  1  0.587244  0.820778  0.500000  1
  O  O1357  1  0.703253  0.958548  0.500000  1
  C  C1358  1  0.679222  0.912756  0.500000  1
  C  C1359  1  0.653053  0.897123  0.500000  1
  C  C1360  1  0.602877  0.846947  0.500000  1
  C  C1361  1  0.633203  0.845768  0.500000  1
  H  H1362  1  0.726502  0.909965  0.500000  1
  C  C1363  1  0.654232  0.866797  0.500000  1
  C  C1364  1  0.705980  0.897920  0.500000  1
  C  C1365  1  0.602080  0.794020  0.500000  1
  H  H1366  1  0.631948  0.908147  0.500000  1
  C  C1367  1  0.632535  0.793188  0.500000  1
  C  C1368  1  0.706812  0.867465  0.500000  1
  H  H1369  1  0.591853  0.868052  0.500000  1
  H  H1370  1  0.643972  0.772313  0.500000  1
  H  H1371  1  0.727687  0.856028  0.500000  1
  C  C1372  1  0.647897  0.819429  0.500000  1
  C  C1373  1  0.680571  0.852103  0.500000  1
  H  H1374  1  0.590035  0.773498  0.500000  1
  C  C1375  1  0.739081  1.000000  0.739081  1
  O  O1376  1  0.500000  0.958548  0.703253  1
  H  H1377  1  0.735063  0.764937  0.547155  1
  C  C1378  1  0.525948  0.772500  0.727500  1
  C  C1379  1  0.727500  0.974052  0.727500  1
  C  C1380  1  0.727500  0.772500  0.525948  1
  C  C1381  1  0.526108  0.794024  0.705976  1
  C  C1382  1  0.705976  0.973892  0.705976  1
  H  H1383  1  0.697775  0.953091  0.697775  1
  C  C1384  1  0.705976  0.794024  0.526108  1
  H  H1385  1  0.546909  0.802225  0.697775  1
  C  C1386  1  0.500000  0.804997  0.695003  1
  H  H1387  1  0.697775  0.802225  0.546909  1
  H  H1388  1  0.735063  0.952845  0.735063  1
  H  H1389  1  0.547155  0.764937  0.735063  1
  C  C1390  1  0.695003  0.804997  0.500000  1
  C  C1391  1  0.500000  0.695003  0.804997  1
  O  O1392  1  0.500000  0.541452  0.796747  1
  H  H1393  1  0.547155  0.735063  0.764937  1
  C  C1394  1  0.739081  0.500000  0.760919  1
  H  H1395  1  0.735063  0.735063  0.952845  1
  C  C1396  1  0.727500  0.525948  0.772500  1
  C  C1397  1  0.727500  0.727500  0.974052  1
  C  C1398  1  0.525948  0.727500  0.772500  1
  C  C1399  1  0.705976  0.526108  0.794024  1
  H  H1400  1  0.697775  0.697775  0.953091  1
  C  C1401  1  0.705976  0.705976  0.973892  1
  H  H1402  1  0.697775  0.546909  0.802225  1
  C  C1403  1  0.526108  0.705976  0.794024  1
  H  H1404  1  0.546909  0.697775  0.802225  1
  C  C1405  1  0.695003  0.500000  0.804997  1
  H  H1406  1  0.735063  0.547155  0.764937  1
  Cu  Cu1407  1  0.705033  0.500000  1.000000  1
  C  C1408  1  0.821300  0.054692  -0.000000  1
  C  C1409  1  0.945308  -0.000000  0.178700  1
  C  C1410  1  0.821300  0.000000  0.054692  1
  C  C1411  1  0.945308  0.178700  0.000000  1
  C  C1412  1  0.820778  0.000000  0.087244  1
  C  C1413  1  0.912756  0.179222  0.000000  1
  C  C1414  1  0.820778  0.087244  -0.000000  1
  C  C1415  1  0.912756  0.000000  0.179222  1
  C  C1416  1  0.846947  0.102877  -0.000000  1
  C  C1417  1  0.897123  0.000000  0.153053  1
  C  C1418  1  0.846947  0.000000  0.102877  1
  C  C1419  1  0.897123  0.153053  -0.000000  1
  C  C1420  1  0.866797  0.154232  0.000000  1
  C  C1421  1  0.845768  -0.000000  0.133203  1
  C  C1422  1  0.866797  -0.000000  0.154232  1
  C  C1423  1  0.845768  0.133203  0.000000  1
  C  C1424  1  0.819429  0.147897  0.000000  1
  C  C1425  1  0.852103  -0.000000  0.180571  1
  C  C1426  1  0.819429  -0.000000  0.147897  1
  C  C1427  1  0.852103  0.180571  0.000000  1
  C  C1428  1  0.793188  0.132535  0.000000  1
  C  C1429  1  0.867465  -0.000000  0.206812  1
  C  C1430  1  0.793188  -0.000000  0.132535  1
  C  C1431  1  0.867465  0.206812  0.000000  1
  C  C1432  1  0.897920  0.205980  -0.000000  1
  C  C1433  1  0.794020  0.000000  0.102080  1
  C  C1434  1  0.897920  0.000000  0.205980  1
  C  C1435  1  0.794020  0.102080  -0.000000  1
  C  C1436  1  0.804997  0.195003  0.000000  1
  C  C1437  1  0.804997  -0.000000  0.195003  1
  C  C1438  1  0.794024  0.205976  0.026108  1
  C  C1439  1  0.794024  0.026108  0.205976  1
  C  C1440  1  0.973892  0.205976  0.205976  1
  C  C1441  1  0.772500  0.227500  0.025948  1
  C  C1442  1  0.772500  0.025948  0.227500  1
  C  C1443  1  0.974052  0.227500  0.227500  1
  O  O1444  1  0.796747  0.041452  -0.000000  1
  C  C1445  1  0.760919  -0.000000  0.239081  1
  O  O1446  1  0.796747  0.000000  0.041452  1
  O  O1447  1  0.958548  -0.000000  0.203253  1
  H  H1448  1  0.764937  0.235063  0.047156  1
  H  H1449  1  0.764937  0.047156  0.235063  1
  H  H1450  1  0.952845  0.235063  0.235063  1
  H  H1451  1  0.868052  0.091853  0.000000  1
  H  H1452  1  0.908147  0.000000  0.131948  1
  H  H1453  1  0.868052  0.000000  0.091853  1
  H  H1454  1  0.908147  0.131948  0.000000  1
  H  H1455  1  0.856028  0.227687  0.000000  1
  H  H1456  1  0.772313  -0.000000  0.143972  1
  H  H1457  1  0.856028  -0.000000  0.227687  1
  H  H1458  1  0.772313  0.143972  0.000000  1
  H  H1459  1  0.909965  0.226502  -0.000000  1
  H  H1460  1  0.773498  0.000000  0.090035  1
  H  H1461  1  0.909965  0.000000  0.226502  1
  H  H1462  1  0.773498  0.090035  -0.000000  1
  H  H1463  1  0.802225  0.197775  0.046909  1
  H  H1464  1  0.953091  0.197775  0.197775  1
  H  H1465  1  0.802225  0.046909  0.197775  1
  N  N1466  1  0.824590  0.175410  0.000000  1
  N  N1467  1  0.824590  -0.000000  0.175410  1
  O  O1468  1  0.958236  -0.000000  0.153929  1
  O  O1469  1  0.846071  0.041764  -0.000000  1
  O  O1470  1  0.958236  0.153929  0.000000  1
  O  O1471  1  0.846071  -0.000000  0.041764  1
  O  O1472  1  0.958548  0.203253  0.000000  1
  Cu  Cu1473  1  0.794967  -0.000000  -0.000000  1
  Cu  Cu1474  1  0.847930  0.000000  -0.000000  1
  C  C1475  1  0.973892  0.294024  0.294024  1
  C  C1476  1  0.794024  0.294024  0.473892  1
  C  C1477  1  0.794024  0.473892  0.294024  1
  C  C1478  1  0.974052  0.272500  0.272500  1
  C  C1479  1  0.772500  0.272500  0.474052  1
  C  C1480  1  0.772500  0.474052  0.272500  1
  H  H1481  1  0.952845  0.264937  0.264937  1
  H  H1482  1  0.764937  0.264937  0.452845  1
  H  H1483  1  0.764937  0.452845  0.264937  1
  H  H1484  1  0.953091  0.302225  0.302225  1
  H  H1485  1  0.802225  0.453091  0.302225  1
  H  H1486  1  0.802225  0.302225  0.453091  1
  O  O1487  1  1.000000  0.458548  0.296747  1
  C  C1488  1  0.897920  0.500000  0.294020  1
  Cu  Cu1489  1  0.794967  0.500000  0.500000  1
  Cu  Cu1490  1  0.847930  0.500000  0.500000  1
  C  C1491  1  0.945308  0.500000  0.321300  1
  C  C1492  1  0.821300  0.500000  0.445308  1
  C  C1493  1  0.912756  0.500000  0.320778  1
  C  C1494  1  0.820778  0.500000  0.412756  1
  O  O1495  1  0.796747  0.500000  0.458548  1
  C  C1496  1  0.846947  0.500000  0.397123  1
  O  O1497  1  0.846071  0.500000  0.458236  1
  O  O1498  1  0.958236  0.500000  0.346071  1
  N  N1499  1  0.824590  0.500000  0.324590  1
  C  C1500  1  0.897123  0.500000  0.346947  1
  C  C1501  1  0.866797  0.500000  0.345768  1
  C  C1502  1  0.845768  0.500000  0.366797  1
  H  H1503  1  0.909965  0.500000  0.273498  1
  H  H1504  1  0.773498  0.500000  0.409965  1
  H  H1505  1  0.772313  0.500000  0.356028  1
  H  H1506  1  0.856028  0.500000  0.272313  1
  H  H1507  1  0.908147  0.500000  0.368052  1
  H  H1508  1  0.868052  0.500000  0.408147  1
  C  C1509  1  0.852103  0.500000  0.319429  1
  C  C1510  1  0.819429  0.500000  0.352103  1
  C  C1511  1  0.793188  0.500000  0.367465  1
  C  C1512  1  0.760919  0.500000  0.260919  1
  C  C1513  1  0.867465  0.500000  0.293188  1
  C  C1514  1  0.794020  0.500000  0.397920  1
  C  C1515  1  0.821300  0.445308  0.500000  1
  C  C1516  1  0.945308  0.321300  0.500000  1
  C  C1517  1  0.912756  0.320778  0.500000  1
  C  C1518  1  0.820778  0.412756  0.500000  1
  C  C1519  1  0.846947  0.397123  0.500000  1
  C  C1520  1  0.897123  0.346947  0.500000  1
  C  C1521  1  0.866797  0.345768  0.500000  1
  C  C1522  1  0.845768  0.366797  0.500000  1
  C  C1523  1  0.819429  0.352103  0.500000  1
  C  C1524  1  0.852103  0.319429  0.500000  1
  C  C1525  1  0.793188  0.367465  0.500000  1
  C  C1526  1  0.867465  0.293188  0.500000  1
  C  C1527  1  0.897920  0.294020  0.500000  1
  C  C1528  1  0.794020  0.397920  0.500000  1
  H  H1529  1  0.868052  0.408147  0.500000  1
  H  H1530  1  0.908147  0.368052  0.500000  1
  H  H1531  1  0.856028  0.272313  0.500000  1
  H  H1532  1  0.772313  0.356028  0.500000  1
  H  H1533  1  0.909965  0.273498  0.500000  1
  H  H1534  1  0.773498  0.409965  0.500000  1
  N  N1535  1  0.824590  0.324590  0.500000  1
  O  O1536  1  0.846071  0.458236  0.500000  1
  O  O1537  1  0.958236  0.346071  0.500000  1
  O  O1538  1  0.958548  0.296747  0.500000  1
  O  O1539  1  0.796747  0.458548  0.500000  1
  O  O1540  1  0.958548  0.500000  0.703253  1
  C  C1541  1  0.760919  0.500000  0.739081  1
  C  C1542  1  0.897920  0.500000  0.705980  1
  C  C1543  1  0.794020  0.500000  0.602080  1
  H  H1544  1  0.908147  0.500000  0.631948  1
  C  C1545  1  0.793188  0.500000  0.632535  1
  H  H1546  1  0.868052  0.500000  0.591853  1
  C  C1547  1  0.867465  0.500000  0.706812  1
  H  H1548  1  0.772313  0.500000  0.643972  1
  C  C1549  1  0.819429  0.500000  0.647897  1
  H  H1550  1  0.856028  0.500000  0.727687  1
  C  C1551  1  0.852103  0.500000  0.680571  1
  H  H1552  1  0.773498  0.500000  0.590035  1
  H  H1553  1  0.909965  0.500000  0.726502  1
  C  C1554  1  1.000000  0.260919  0.739081  1
  C  C1555  1  0.794024  0.294024  0.526108  1
  C  C1556  1  0.794024  0.473892  0.705976  1
  C  C1557  1  0.973892  0.294024  0.705976  1
  C  C1558  1  0.772500  0.272500  0.525948  1
  C  C1559  1  0.772500  0.474052  0.727500  1
  C  C1560  1  0.974052  0.272500  0.727500  1
  C  C1561  1  0.760919  0.260919  0.500000  1
  H  H1562  1  0.764937  0.264937  0.547155  1
  H  H1563  1  0.764937  0.452845  0.735063  1
  H  H1564  1  0.952845  0.264937  0.735063  1
  C  C1565  1  0.866797  0.500000  0.654232  1
  C  C1566  1  0.845768  0.500000  0.633203  1
  C  C1567  1  0.846947  0.500000  0.602877  1
  C  C1568  1  0.897123  0.500000  0.653053  1
  C  C1569  1  0.912756  0.500000  0.679222  1
  N  N1570  1  0.824590  0.500000  0.675410  1
  H  H1571  1  0.802225  0.302225  0.546909  1
  H  H1572  1  0.953091  0.302225  0.697775  1
  H  H1573  1  0.802225  0.453091  0.697775  1
  C  C1574  1  0.820778  0.500000  0.587244  1
  O  O1575  1  0.958236  0.500000  0.653929  1
  O  O1576  1  0.846071  0.500000  0.541764  1
  C  C1577  1  0.821300  0.500000  0.554692  1
  O  O1578  1  0.796747  0.500000  0.541452  1
  C  C1579  1  0.945308  0.500000  0.678700  1
  C  C1580  1  0.804997  0.304997  0.500000  1
  C  C1581  1  0.945308  0.000000  0.821300  1
  C  C1582  1  0.821300  0.000000  0.945308  1
  C  C1583  1  0.912756  0.000000  0.820778  1
  C  C1584  1  0.820778  0.000000  0.912756  1
  C  C1585  1  0.846947  0.000000  0.897123  1
  C  C1586  1  0.897123  0.000000  0.846947  1
  C  C1587  1  0.866797  0.000000  0.845768  1
  C  C1588  1  0.845768  0.000000  0.866797  1
  C  C1589  1  0.852103  0.000000  0.819429  1
  C  C1590  1  0.819429  0.000000  0.852103  1
  C  C1591  1  0.793188  0.000000  0.867465  1
  C  C1592  1  0.867465  0.000000  0.793188  1
  C  C1593  1  0.794020  -0.000000  0.897920  1
  C  C1594  1  0.897920  0.000000  0.794020  1
  O  O1595  1  0.796747  0.000000  0.958548  1
  C  C1596  1  0.973892  0.205976  0.794024  1
  C  C1597  1  0.794024  0.205976  0.973892  1
  C  C1598  1  0.794024  0.026108  0.794024  1
  C  C1599  1  0.974052  0.227500  0.772500  1
  C  C1600  1  0.772500  0.227500  0.974052  1
  C  C1601  1  0.772500  0.025948  0.772500  1
  O  O1602  1  0.958548  0.000000  0.796747  1
  H  H1603  1  0.952845  0.235063  0.764937  1
  H  H1604  1  0.764937  0.235063  0.952845  1
  H  H1605  1  0.764937  0.047156  0.764937  1
  H  H1606  1  0.868052  0.000000  0.908147  1
  H  H1607  1  0.908147  0.000000  0.868052  1
  H  H1608  1  0.856028  0.000000  0.772313  1
  H  H1609  1  0.772313  0.000000  0.856028  1
  H  H1610  1  0.773498  0.000000  0.909965  1
  H  H1611  1  0.909965  0.000000  0.773498  1
  H  H1612  1  0.953091  0.197775  0.802225  1
  H  H1613  1  0.802225  0.046909  0.802225  1
  H  H1614  1  0.802225  0.197775  0.953091  1
  N  N1615  1  0.824590  0.000000  0.824590  1
  O  O1616  1  0.958236  0.000000  0.846071  1
  O  O1617  1  0.846071  -0.000000  0.958236  1
  C  C1618  1  0.760919  0.239081  1.000000  1
  C  C1619  1  0.804997  0.000000  0.804997  1
  C  C1620  1  0.821300  0.945308  -0.000000  1
  C  C1621  1  0.945308  0.821300  -0.000000  1
  C  C1622  1  0.820778  0.912756  0.000000  1
  C  C1623  1  0.912756  0.820778  0.000000  1
  C  C1624  1  0.897123  0.846947  0.000000  1
  C  C1625  1  0.846947  0.897123  0.000000  1
  C  C1626  1  0.845768  0.866797  0.000000  1
  C  C1627  1  0.866797  0.845768  0.000000  1
  C  C1628  1  0.819429  0.852103  0.000000  1
  C  C1629  1  0.852103  0.819429  0.000000  1
  C  C1630  1  0.867465  0.793188  0.000000  1
  C  C1631  1  0.793188  0.867465  0.000000  1
  C  C1632  1  0.897920  0.794020  0.000000  1
  C  C1633  1  0.794020  0.897920  0.000000  1
  C  C1634  1  0.804997  0.804997  -0.000000  1
  C  C1635  1  0.794024  0.973892  0.205976  1
  C  C1636  1  0.973892  0.794024  0.205976  1
  C  C1637  1  0.794024  0.794024  0.026108  1
  C  C1638  1  0.772500  0.974052  0.227500  1
  C  C1639  1  0.974052  0.772500  0.227500  1
  C  C1640  1  0.772500  0.772500  0.025948  1
  O  O1641  1  0.958548  0.796747  0.000000  1
  H  H1642  1  0.764937  0.952845  0.235063  1
  H  H1643  1  0.952845  0.764937  0.235063  1
  H  H1644  1  0.764937  0.764937  0.047156  1
  H  H1645  1  0.908147  0.868052  -0.000000  1
  H  H1646  1  0.868052  0.908147  -0.000000  1
  H  H1647  1  0.772313  0.856028  0.000000  1
  H  H1648  1  0.856028  0.772313  0.000000  1
  H  H1649  1  0.909965  0.773498  0.000000  1
  H  H1650  1  0.773498  0.909965  -0.000000  1
  H  H1651  1  0.802225  0.953091  0.197775  1
  H  H1652  1  0.802225  0.802225  0.046909  1
  H  H1653  1  0.953091  0.802225  0.197775  1
  N  N1654  1  0.824590  0.824590  0.000000  1
  O  O1655  1  0.846071  0.958236  -0.000000  1
  O  O1656  1  0.958236  0.846071  0.000000  1
  O  O1657  1  0.796747  0.958548  -0.000000  1
  C  C1658  1  1.000000  0.739081  0.260919  1
  O  O1659  1  1.000000  0.541452  0.296747  1
  C  C1660  1  0.804997  0.695003  0.500000  1
  O  O1661  1  0.958548  0.500000  0.296747  1
  H  H1662  1  0.802225  0.546909  0.302225  1
  H  H1663  1  0.802225  0.697775  0.453091  1
  H  H1664  1  0.953091  0.697775  0.302225  1
  H  H1665  1  0.764937  0.735063  0.452845  1
  H  H1666  1  0.952845  0.735063  0.264937  1
  H  H1667  1  0.764937  0.547155  0.264937  1
  C  C1668  1  0.974052  0.727500  0.272500  1
  C  C1669  1  0.772500  0.525948  0.272500  1
  C  C1670  1  0.772500  0.727500  0.474052  1
  C  C1671  1  0.794024  0.526108  0.294024  1
  C  C1672  1  0.804997  0.500000  0.304997  1
  C  C1673  1  0.973892  0.705976  0.294024  1
  C  C1674  1  0.794024  0.705976  0.473892  1
  C  C1675  1  0.821300  0.554692  0.500000  1
  O  O1676  1  0.958548  0.703253  0.500000  1
  C  C1677  1  0.760919  0.739081  0.500000  1
  O  O1678  1  0.958236  0.653929  0.500000  1
  O  O1679  1  0.846071  0.541764  0.500000  1
  C  C1680  1  0.945308  0.678700  0.500000  1
  C  C1681  1  0.820778  0.587244  0.500000  1
  N  N1682  1  0.824590  0.675410  0.500000  1
  C  C1683  1  0.912756  0.679222  0.500000  1
  C  C1684  1  0.897123  0.653053  0.500000  1
  O  O1685  1  0.796747  0.541452  0.500000  1
  C  C1686  1  0.846947  0.602877  0.500000  1
  C  C1687  1  0.794020  0.602080  0.500000  1
  C  C1688  1  0.845768  0.633203  0.500000  1
  H  H1689  1  0.773498  0.590035  0.500000  1
  C  C1690  1  0.897920  0.705980  0.500000  1
  H  H1691  1  0.908147  0.631948  0.500000  1
  H  H1692  1  0.868052  0.591853  0.500000  1
  C  C1693  1  0.793188  0.632535  0.500000  1
  C  C1694  1  0.867465  0.706812  0.500000  1
  C  C1695  1  0.852103  0.680571  0.500000  1
  H  H1696  1  0.772313  0.643972  0.500000  1
  H  H1697  1  0.856028  0.727687  0.500000  1
  C  C1698  1  0.819429  0.647897  0.500000  1
  H  H1699  1  0.909965  0.726502  0.500000  1
  C  C1700  1  0.866797  0.654232  0.500000  1
  H  H1701  1  0.764937  0.547155  0.735063  1
  C  C1702  1  0.772500  0.727500  0.525948  1
  C  C1703  1  0.974052  0.727500  0.727500  1
  C  C1704  1  0.772500  0.525948  0.727500  1
  C  C1705  1  0.794024  0.705976  0.526108  1
  C  C1706  1  0.973892  0.705976  0.705976  1
  C  C1707  1  0.794024  0.526108  0.705976  1
  H  H1708  1  0.953091  0.697775  0.697775  1
  C  C1709  1  0.804997  0.500000  0.695003  1
  H  H1710  1  0.802225  0.697775  0.546909  1
  H  H1711  1  0.952845  0.735063  0.735063  1
  H  H1712  1  0.802225  0.546909  0.697775  1
  H  H1713  1  0.764937  0.735063  0.547155  1
  C  C1714  1  0.794024  0.973892  0.794024  1
  C  C1715  1  0.794024  0.794024  0.973892  1
  C  C1716  1  0.973892  0.794024  0.794024  1
  C  C1717  1  0.974052  0.772500  0.772500  1
  C  C1718  1  0.772500  0.974052  0.772500  1
  C  C1719  1  0.772500  0.772500  0.974052  1
  H  H1720  1  0.764937  0.764937  0.952845  1
  H  H1721  1  0.952845  0.764937  0.764937  1
  H  H1722  1  0.764937  0.952845  0.764937  1
  H  H1723  1  0.802225  0.953091  0.802225  1
  H  H1724  1  0.802225  0.802225  0.953091  1
  H  H1725  1  0.953091  0.802225  0.802225  1
  C  C1726  1  0.760919  1.000000  0.760919  1
  C  C1727  1  1.000000  0.760919  0.760919  1
  C  C1728  1  0.760919  0.760919  1.000000  1
