# Supplementary material for: Towards general network architecture design criteria for negative gas adsorption transitions in ultraporous frameworks
Source: Nat Commun. 2019 Aug 12;10:3632. doi: 10.1038/s41467-019-11565-3 (PMC6690989; doi:10.1038/s41467-019-11565-3)
Supplement: Supplementary file 3 — Supplementary Data 1 [file 41467_2019_11565_MOESM3_ESM.zip › MOF-FF optimized simulated structures/DUT-50cp_mofff.cif]

# generated using pymatgen
_publ_contact_author_name            Stefan Kaskel  
_publ_contact_author_address         Faculty of Chemistry and Food Chemistry, TU Dresden, Bergstrasse 66, 01062 Dresden, Germany
_publ_contact_author_email           stefan.kaskel@tu-dresden.de
_publ_contact_author_fax             +49 351 463-37287
_publ_contact_author_phone           +49 351 463-35955

data_DUT-50cp
_symmetry_space_group_name_H-M   'P 1'
_cell_length_a   38.83238000
_cell_length_b   38.83238000
_cell_length_c   38.83238000
_cell_angle_alpha   90.00000000
_cell_angle_beta   90.00000000
_cell_angle_gamma   90.00000000
_symmetry_Int_Tables_number   1
_chemical_formula_structural   CuH12C23NO4
_chemical_formula_sum   'Cu48 H576 C1104 N48 O192'
_cell_volume   58557.4325168
_cell_formula_units_Z   48
loop_
 _symmetry_equiv_pos_site_id
 _symmetry_equiv_pos_as_xyz
  1  'x, y, z'
loop_
 _atom_site_type_symbol
 _atom_site_label
 _atom_site_symmetry_multiplicity
 _atom_site_fract_x
 _atom_site_fract_y
 _atom_site_fract_z
 _atom_site_occupancy
  H  H1  1  0.379925  0.152380  0.020791  1
  H  H2  1  0.056600  0.147970  0.211833  1
  C  C3  1  0.056923  0.129900  0.190188  1
  H  H4  1  0.087881  0.186226  0.110621  1
  Cu  Cu5  1  0.419584  0.179840  0.150343  1
  H  H6  1  0.072885  0.169572  0.156077  1
  C  C7  1  0.343981  0.038663  0.225701  1
  C  C8  1  0.069938  0.120380  0.129096  1
  O  O9  1  0.455690  0.167462  0.182009  1
  H  H10  1  0.235280  0.213912  0.028780  1
  C  C11  1  0.362493  0.058568  0.169470  1
  C  C12  1  0.291140  0.181279  0.058117  1
  H  H13  1  0.369033  0.122635  0.229767  1
  C  C14  1  0.086473  0.131502  0.098611  1
  C  C15  1  0.121444  0.174781  0.068769  1
  C  C16  1  0.168266  0.156200  0.029902  1
  C  C17  1  0.352668  0.172386  0.065540  1
  H  H18  1  0.366685  0.053343  0.142095  1
  H  H19  1  0.060647  0.067335  0.113049  1
  Cu  Cu20  1  0.440157  0.133273  0.113736  1
  C  C21  1  0.083037  0.034205  0.226948  1
  H  H22  1  0.318796  0.193646  0.104707  1
  C  C23  1  0.066273  0.142269  0.157738  1
  C  C24  1  0.355187  0.160607  0.031499  1
  O  O25  1  0.450969  0.209190  0.126290  1
  H  H26  1  0.043178  0.046068  0.168946  1
  C  C27  1  0.136932  0.150063  0.047437  1
  C  C28  1  0.472109  0.196743  0.104162  1
  C  C29  1  0.370844  0.090495  0.183892  1
  C  C30  1  0.390341  0.115955  0.162735  1
  C  C31  1  0.383115  0.169286  0.089017  1
  H  H32  1  0.129735  0.201659  0.068226  1
  O  O33  1  0.471444  0.165495  0.093409  1
  O  O34  1  0.473502  0.123044  0.148572  1
  H  H35  1  0.266545  0.189162  0.069319  1
  C  C36  1  0.320894  0.183850  0.078357  1
  C  C37  1  0.238233  0.162329  0.007462  1
  C  C38  1  0.096955  0.165747  0.093630  1
  N  N39  1  0.042841  0.083350  0.225218  1
  H  H40  1  0.089008  0.081398  0.073517  1
  N  N41  1  0.270504  0.162691  0.001031  1
  H  H42  1  0.176579  0.208384  0.048941  1
  O  O43  1  0.405624  0.146391  0.081302  1
  O  O44  1  0.384658  0.188486  0.115945  1
  C  C45  1  0.363625  0.097290  0.218688  1
  C  C46  1  0.049523  0.094972  0.195174  1
  C  C47  1  0.094863  0.007714  0.248501  1
  C  C48  1  0.475129  0.141348  0.176022  1
  O  O49  1  0.407427  0.104504  0.136834  1
  H  H50  1  0.492640  0.177212  0.233504  1
  H  H51  1  0.093816  0.036706  0.201040  1
  C  C52  1  0.057822  0.057072  0.239117  1
  C  C53  1  0.059863  0.085901  0.134159  1
  O  O54  1  0.389779  0.147559  0.172242  1
  H  H55  1  0.130366  0.096729  0.031202  1
  C  C56  1  0.349222  0.032979  0.190855  1
  C  C57  1  0.499852  0.219948  0.090788  1
  C  C58  1  0.050225  0.073244  0.166473  1
  C  C59  1  0.121591  0.117335  0.048235  1
  C  C60  1  0.097205  0.108323  0.073060  1
  C  C61  1  0.350477  0.071214  0.239890  1
  H  H62  1  0.022843  0.236258  0.093701  1
  C  C63  1  0.187376  0.186630  0.034715  1
  N  N64  1  0.332725  0.010527  0.239287  1
  C  C65  1  0.221626  0.189700  0.023988  1
  C  C66  1  0.293579  0.168677  0.024295  1
  C  C67  1  0.011459  0.246199  0.147548  1
  C  C68  1  0.184352  0.130470  0.010092  1
  C  C69  1  0.325377  0.158576  0.011451  1
  C  C70  1  0.021969  0.097936  0.246520  1
  H  H71  1  0.081231  0.247482  0.122830  1
  C  C72  1  0.012261  0.226022  0.117744  1
  C  C73  1  0.218736  0.132950  -0.000173  1
  H  H74  1  0.171092  0.106466  0.003906  1
  C  C75  1  0.443612  0.155338  0.322990  1
  H  H76  1  0.379071  0.011007  0.343935  1
  C  C77  1  0.273104  0.092069  0.461023  1
  H  H78  1  0.297965  0.104575  0.456619  1
  H  H79  1  0.026833  0.176647  0.449135  1
  C  C80  1  0.028194  0.202201  0.437352  1
  C  C81  1  0.358131  0.095114  0.358549  1
  C  C82  1  0.297002  0.070465  0.391741  1
  C  C83  1  0.386202  0.130695  0.313902  1
  H  H84  1  0.270432  0.091753  0.347463  1
  C  C85  1  0.192575  0.013709  0.405111  1
  C  C86  1  0.387686  0.110891  0.344129  1
  C  C87  1  0.329383  0.065223  0.406553  1
  C  C88  1  0.221086  0.002071  0.350516  1
  H  H89  1  0.408434  0.168704  0.281398  1
  C  C90  1  0.357259  0.013933  0.293828  1
  C  C91  1  0.295347  0.087084  0.359863  1
  H  H92  1  0.331767  0.051642  0.431140  1
  C  C93  1  0.220197  0.034845  0.414193  1
  C  C94  1  0.325227  0.098944  0.343740  1
  N  N95  1  0.269481  0.060198  0.406515  1
  C  C96  1  0.359180  0.076985  0.389999  1
  H  H97  1  0.321741  0.112596  0.319396  1
  C  C98  1  0.419986  0.110336  0.360421  1
  C  C99  1  0.480209  0.236937  0.288180  1
  H  H100  1  0.047998  0.026550  0.320938  1
  H  H101  1  0.362867  0.131591  0.298257  1
  C  C102  1  0.046147  0.054058  0.272720  1
  C  C103  1  0.464380  0.204692  0.289023  1
  H  H104  1  0.171080  0.010158  0.422993  1
  H  H105  1  0.470677  0.130989  0.365452  1
  C  C106  1  0.447002  0.131871  0.350227  1
  C  C107  1  0.004974  0.246606  0.399782  1
  C  C108  1  0.003908  0.090788  0.305809  1
  C  C109  1  0.258934  0.069611  0.436599  1
  H  H110  1  0.424497  0.094258  0.383053  1
  H  H111  1  0.383607  0.072238  0.403102  1
  C  C112  1  0.227317  0.054175  0.442771  1
  C  C113  1  0.413223  0.152183  0.303662  1
  C  C114  1  0.085443  0.219460  0.463598  1
  C  C115  1  0.057846  0.028091  0.294582  1
  C  C116  1  0.023395  0.080413  0.277534  1
  C  C117  1  0.056174  0.223705  0.444415  1
  C  C118  1  0.466722  0.182960  0.317885  1
  C  C119  1  0.248349  0.023648  0.359854  1
  C  C120  1  0.247654  0.039855  0.392012  1
  H  H121  1  0.269684  0.027776  0.341976  1
  H  H122  1  0.183992  0.047952  0.477064  1
  H  H123  1  0.448178  0.197795  0.267064  1
  C  C124  1  0.208924  0.060459  0.473004  1
  H  H125  1  0.379544  0.028426  0.284441  1
  C  C126  1  0.002788  0.213543  0.414302  1
  H  H127  1  0.082739  0.168722  0.486303  1
  C  C128  1  0.356871  0.003670  0.328297  1
  H  H129  1  0.345371  0.076562  0.267078  1
  C  C130  1  0.490372  0.193103  0.343460  1
  C  C131  1  0.254825  0.098781  0.491469  1
  C  C132  1  0.222130  0.084130  0.496848  1
  C  C133  1  0.097903  0.192323  0.483705  1
  C  C134  1  0.330534  0.004487  0.271554  1
  H  H135  1  0.494866  0.177053  0.366132  1
  H  H136  1  0.005670  0.076520  0.330045  1
  C  C137  1  0.082168  0.004522  0.282253  1
  C  C138  1  0.104120  0.249656  0.459702  1
  C  C139  1  0.148725  0.226590  0.496484  1
  C  C140  1  0.499180  0.248806  0.316412  1
  H  H141  1  0.118402  0.223139  0.620102  1
  O  O142  1  0.148469  0.072465  0.592511  1
  Cu  Cu143  1  0.181505  0.142337  0.578148  1
  H  H144  1  0.157060  0.011055  0.617363  1
  C  C145  1  0.178086  0.056039  0.643501  1
  H  H146  1  0.203050  0.059366  0.727442  1
  O  O147  1  0.190397  0.107838  0.612612  1
  Cu  Cu148  1  0.135643  0.104782  0.557718  1
  C  C149  1  0.172149  0.080253  0.614141  1
  C  C150  1  0.142568  0.168044  0.523622  1
  C  C151  1  0.090612  0.174809  0.626104  1
  O  O152  1  0.105858  0.127693  0.589942  1
  C  C153  1  0.034119  0.179521  0.651372  1
  O  O154  1  0.211691  0.118862  0.546677  1
  H  H155  1  0.057917  0.130877  0.638105  1
  C  C156  1  0.094621  0.210678  0.628677  1
  C  C157  1  0.036952  0.215114  0.651686  1
  C  C158  1  0.067554  0.231055  0.641092  1
  C  C159  1  0.116726  0.153802  0.607074  1
  C  C160  1  0.060722  0.158912  0.638609  1
  N  N161  1  0.008578  0.227859  0.663194  1
  H  H162  1  0.201153  0.095488  0.675897  1
  C  C163  1  0.199567  0.096362  0.525679  1
  O  O164  1  0.169106  0.174180  0.542389  1
  C  C165  1  0.167339  0.021569  0.641411  1
  O  O166  1  0.168679  0.084598  0.527111  1
  O  O167  1  0.148276  0.163636  0.607940  1
  C  C168  1  0.192126  0.068848  0.674195  1
  C  C169  1  0.193356  0.048067  0.703560  1
  O  O170  1  0.125743  0.139596  0.524155  1
  C  C171  1  0.182179  0.013755  0.701557  1
  H  H172  1  0.493382  0.245857  0.609614  1
  H  H173  1  0.384897  0.011917  0.745611  1
  C  C174  1  0.169332  0.000783  0.670797  1
  H  H175  1  0.173745  0.229528  0.509044  1
  H  H176  1  0.265936  0.116301  0.510532  1
  C  C177  1  0.002280  0.172262  0.664642  1
  C  C178  1  0.129659  0.196113  0.500501  1
  C  C179  1  0.326392  0.124072  0.921443  1
  H  H180  1  0.233052  0.041881  0.811757  1
  H  H181  1  0.242491  0.146680  0.936181  1
  C  C182  1  0.148209  0.124681  0.920761  1
  O  O183  1  0.327990  0.042187  0.842545  1
  C  C184  1  0.101667  0.157108  0.949010  1
  C  C185  1  0.193164  0.093177  0.888947  1
  H  H186  1  0.130801  0.017877  0.874269  1
  H  H187  1  0.211855  0.113902  0.892429  1
  C  C188  1  0.202007  0.067183  0.865733  1
  O  O189  1  0.374195  0.088807  0.905950  1
  C  C190  1  0.149326  0.038794  0.877613  1
  C  C191  1  0.121147  0.242118  0.964358  1
  O  O192  1  0.393640  0.112069  0.821080  1
  C  C193  1  0.116692  0.125960  0.938727  1
  H  H194  1  0.102423  0.102364  0.944326  1
  C  C195  1  0.319428  0.147122  0.978651  1
  H  H196  1  0.226837  0.069804  0.852774  1
  H  H197  1  0.441681  0.227123  0.808881  1
  C  C198  1  0.405102  0.025303  0.811845  1
  O  O199  1  0.338471  0.107379  0.863588  1
  H  H200  1  0.077009  0.156590  0.962673  1
  C  C201  1  0.452955  0.203228  0.818572  1
  H  H202  1  0.368392  0.130215  0.958086  1
  C  C203  1  0.269942  0.142793  0.941154  1
  H  H204  1  0.115877  0.062199  0.914286  1
  H  H205  1  0.405705  0.175316  0.810326  1
  O  O206  1  0.429060  0.091768  0.862927  1
  C  C207  1  0.140646  0.064641  0.901149  1
  C  C208  1  0.432277  0.173770  0.819595  1
  C  C209  1  0.487174  0.201350  0.830090  1
  C  C210  1  0.284353  0.150939  0.973210  1
  N  N211  1  0.104501  0.217518  0.949504  1
  C  C212  1  0.421121  0.113535  0.839400  1
  H  H213  1  0.050066  0.183833  0.914019  1
  C  C214  1  0.178746  0.041050  0.856707  1
  C  C215  1  0.445051  0.143096  0.833713  1
  C  C216  1  0.347986  0.105905  0.895207  1
  H  H217  1  0.189420  0.158045  0.902173  1
  C  C218  1  0.164957  0.156432  0.915951  1
  C  C219  1  0.210854  0.026507  0.803907  1
  C  C220  1  0.160848  0.094350  0.905090  1
  H  H221  1  0.489848  0.117132  0.855302  1
  C  C222  1  0.291208  0.129673  0.915116  1
  H  H223  1  0.279898  0.123111  0.890146  1
  C  C224  1  0.479323  0.141105  0.844856  1
  C  C225  1  0.210900  0.014554  0.770011  1
  Cu  Cu226  1  0.397012  0.056851  0.875858  1
  O  O227  1  0.362509  0.023286  0.885758  1
  C  C228  1  0.047938  0.210927  0.921437  1
  C  C229  1  0.018194  0.229430  0.912508  1
  C  C230  1  0.340846  0.133515  0.953140  1
  Cu  Cu231  1  0.359462  0.077744  0.830164  1
  C  C232  1  0.156283  0.000083  0.813642  1
  C  C233  1  0.305933  0.000258  0.881255  1
  H  H234  1  0.273748  0.009334  0.836425  1
  O  O235  1  0.382628  0.046401  0.799914  1
  O  O236  1  0.416979  0.026370  0.842669  1
  H  H237  1  0.163660  0.211506  0.919393  1
  C  C238  1  0.150104  0.187619  0.925768  1
  C  C239  1  0.118025  0.188460  0.942096  1
  C  C240  1  0.334147  0.023167  0.868841  1
  C  C241  1  0.182561  0.021738  0.826066  1
  C  C242  1  0.074415  0.227612  0.939519  1
  H  H243  1  0.170305  0.220203  0.979997  1
  C  C244  1  0.153912  0.243060  0.979388  1
  H  H245  1  0.233351  0.019728  0.753740  1
  H  H246  1  0.230343  0.110889  0.986684  1
  C  C247  1  0.047095  0.290886  0.132518  1
  Cu  Cu248  1  0.143887  0.401226  0.035744  1
  O  O249  1  0.113516  0.378249  0.066995  1
  C  C250  1  0.011294  0.333256  0.144271  1
  C  C251  1  0.042924  0.326316  0.130350  1
  C  C252  1  0.077534  0.275353  0.120902  1
  H  H253  1  0.183318  0.410717  0.160120  1
  C  C254  1  0.169843  0.456735  0.188006  1
  H  H255  1  0.191395  0.274443  0.005638  1
  H  H256  1  0.174429  0.444308  0.212846  1
  O  O257  1  0.193370  0.405448  0.095071  1
  C  C258  1  0.158663  0.491020  0.185425  1
  C  C259  1  0.103527  0.296060  0.106800  1
  O  O260  1  0.221995  0.393991  0.031769  1
  O  O261  1  0.184925  0.334846  0.027286  1
  C  C262  1  0.157729  0.336306  0.008623  1
  O  O263  1  0.177494  0.421937  0.006432  1
  C  C264  1  0.098656  0.331792  0.103733  1
  H  H265  1  0.205086  0.489704  0.241108  1
  H  H266  1  0.127276  0.284034  0.097533  1
  C  C267  1  0.171589  0.430319  0.094306  1
  C  C268  1  0.168209  0.452201  0.125711  1
  C  C269  1  0.068356  0.347177  0.115838  1
  H  H270  1  0.379715  0.490254  0.226845  1
  C  C271  1  0.124835  0.353617  0.085881  1
  C  C272  1  0.156704  0.486335  0.123177  1
  O  O273  1  0.156828  0.346098  0.089558  1
  O  O274  1  0.151257  0.436590  0.069068  1
  Cu  Cu275  1  0.190983  0.369092  0.061855  1
  H  H276  1  0.064575  0.375058  0.114171  1
  C  C277  1  0.175015  0.437575  0.157990  1
  H  H278  1  0.482209  0.264714  0.119600  1
  C  C279  1  0.209509  0.413970  0.008536  1
  N  N280  1  0.019841  0.277957  0.146365  1
  H  H281  1  0.003083  0.388273  0.140104  1
  H  H282  1  0.151320  0.498028  0.098108  1
  H  H283  1  0.279762  0.403621  -0.000256  1
  O  O284  1  0.139443  0.363518  0.004384  1
  Cu  Cu285  1  0.393024  0.446366  0.357991  1
  C  C286  1  0.106954  0.421062  0.376859  1
  C  C287  1  0.161231  0.396443  0.363922  1
  O  O288  1  0.354859  0.474584  0.370967  1
  C  C289  1  0.168278  0.423741  0.341515  1
  C  C290  1  0.077482  0.328955  0.431416  1
  H  H291  1  0.192893  0.422864  0.327958  1
  H  H292  1  0.146976  0.279624  0.411208  1
  C  C293  1  0.450246  0.302808  0.303768  1
  C  C294  1  0.097851  0.299316  0.429134  1
  H  H295  1  0.082021  0.421586  0.389893  1
  C  C296  1  0.141283  0.333479  0.399749  1
  H  H297  1  0.181101  0.376682  0.366275  1
  H  H298  1  0.150881  0.277291  0.473517  1
  C  C299  1  0.345776  0.365163  0.435345  1
  C  C300  1  0.148068  0.472522  0.306353  1
  H  H301  1  0.093834  0.467764  0.351248  1
  C  C302  1  0.120444  0.363188  0.399788  1
  H  H303  1  0.232721  0.387037  0.476906  1
  N  N304  1  0.277093  0.337454  0.486258  1
  H  H305  1  0.034362  0.293534  0.395490  1
  C  C306  1  0.498367  0.335371  0.325792  1
  C  C307  1  0.129657  0.393243  0.381285  1
  C  C308  1  0.290033  0.348230  0.457633  1
  C  C309  1  0.421051  0.393926  0.319035  1
  N  N310  1  0.087051  0.270213  0.440001  1
  C  C311  1  0.274618  0.354526  0.425646  1
  H  H312  1  0.437670  0.278814  0.296225  1
  O  O313  1  0.321122  0.454018  0.327883  1
  C  C314  1  0.350477  0.391860  0.376821  1
  C  C315  1  0.113781  0.448137  0.354101  1
  O  O316  1  0.393548  0.394311  0.300732  1
  Cu  Cu317  1  0.356138  0.423498  0.312690  1
  H  H318  1  0.373428  0.368834  0.439336  1
  C  C319  1  0.325172  0.352889  0.462157  1
  H  H320  1  0.247045  0.350194  0.421642  1
  C  C321  1  0.295537  0.490101  0.370029  1
  H  H322  1  0.071461  0.382144  0.419726  1
  C  C323  1  0.179021  0.474528  0.287637  1
  O  O324  1  0.428629  0.416449  0.341983  1
  C  C325  1  0.088831  0.360154  0.417337  1
  C  C326  1  0.130224  0.302172  0.413611  1
  C  C327  1  0.325949  0.471924  0.355179  1
  C  C328  1  0.430691  0.332944  0.302689  1
  H  H329  1  0.404004  0.331588  0.293748  1
  C  C330  1  0.444575  0.363995  0.314692  1
  C  C331  1  0.032926  0.268073  0.407463  1
  C  C332  1  0.478909  0.365652  0.325584  1
  C  C333  1  0.330304  0.373010  0.403688  1
  H  H334  1  0.052467  0.328139  0.444364  1
  O  O335  1  0.374245  0.458822  0.283220  1
  C  C336  1  0.395736  0.481005  0.295028  1
  C  C337  1  0.295108  0.366437  0.398433  1
  H  H338  1  0.490203  0.389881  0.334518  1
  O  O339  1  0.375839  0.410403  0.387081  1
  O  O340  1  0.340288  0.390007  0.345429  1
  C  C341  1  0.143958  0.449508  0.334236  1
  H  H342  1  0.202457  0.462026  0.296927  1
  C  C343  1  0.058539  0.256339  0.430050  1
  H  H344  1  0.283147  0.371450  0.373405  1
  H  H345  1  0.166467  0.333454  0.387242  1
  C  C346  1  0.263709  0.488763  0.352876  1
  O  O347  1  0.407580  0.480702  0.325875  1
  H  H348  1  0.260343  0.472872  0.329855  1
  C  C349  1  0.223316  0.363397  0.489058  1
  C  C350  1  0.180669  0.489942  0.255201  1
  C  C351  1  0.484667  0.304317  0.314789  1
  C  C352  1  0.332005  0.343660  0.495513  1
  C  C353  1  0.135927  0.253587  0.476246  1
  C  C354  1  0.120246  0.491728  0.293082  1
  H  H355  1  0.095587  0.492650  0.306592  1
  H  H356  1  0.476944  0.253071  0.265265  1
  C  C357  1  0.245236  0.335143  0.493546  1
  H  H358  1  0.174403  0.385953  0.498582  1
  C  C359  1  0.112135  0.315822  0.588588  1
  H  H360  1  0.018205  0.265345  0.608240  1
  Cu  Cu361  1  0.425324  0.326171  0.635561  1
  O  O362  1  0.458073  0.298333  0.611432  1
  C  C363  1  0.101267  0.371564  0.566206  1
  C  C364  1  0.079846  0.357262  0.624141  1
  O  O365  1  0.411825  0.401029  0.623046  1
  O  O366  1  0.391805  0.317833  0.600177  1
  O  O367  1  0.412423  0.360724  0.566251  1
  C  C368  1  0.360345  0.437343  0.727104  1
  C  C369  1  0.365789  0.445444  0.655233  1
  H  H370  1  0.274012  0.316059  0.555824  1
  C  C371  1  0.060820  0.387910  0.627649  1
  H  H372  1  0.054514  0.403551  0.605101  1
  O  O373  1  0.394283  0.357398  0.657797  1
  C  C374  1  0.088850  0.479348  0.732765  1
  C  C375  1  0.372806  0.410317  0.706543  1
  N  N376  1  0.050890  0.394030  0.719582  1
  C  C377  1  0.479641  0.311686  0.590213  1
  H  H378  1  0.326577  0.314929  0.591089  1
  C  C379  1  0.499589  0.377577  0.693393  1
  C  C380  1  0.395078  0.389213  0.649003  1
  H  H381  1  0.107622  0.294899  0.606853  1
  H  H382  1  0.088671  0.396738  0.566541  1
  C  C383  1  0.477791  0.365493  0.664073  1
  C  C384  1  0.362026  0.343446  0.515429  1
  C  C385  1  0.353376  0.471890  0.675985  1
  H  H386  1  0.367367  0.448928  0.627308  1
  C  C387  1  0.060941  0.423760  0.730416  1
  C  C388  1  0.298472  0.323479  0.544007  1
  C  C389  1  0.075003  0.350391  0.686757  1
  C  C390  1  0.096221  0.347933  0.593056  1
  C  C391  1  0.085164  0.338211  0.654499  1
  H  H392  1  0.036434  0.424806  0.661131  1
  H  H393  1  0.148795  0.284823  0.562430  1
  C  C394  1  0.390273  0.337312  0.573491  1
  C  C395  1  0.376587  0.414881  0.670824  1
  H  H396  1  0.386592  0.351315  0.504077  1
  C  C397  1  0.359863  0.333651  0.550150  1
  C  C398  1  0.058152  0.382045  0.689859  1
  Cu  Cu399  1  0.445741  0.373746  0.600167  1
  H  H400  1  0.129644  0.386744  0.521900  1
  H  H401  1  0.081608  0.335330  0.709654  1
  C  C402  1  0.125488  0.365798  0.540223  1
  C  C403  1  0.145897  0.335960  0.539320  1
  C  C404  1  0.034740  0.377460  0.743346  1
  O  O405  1  0.478440  0.343005  0.579831  1
  C  C406  1  0.328356  0.322810  0.564084  1
  C  C407  1  0.005047  0.277476  0.630025  1
  H  H408  1  0.189746  0.281142  0.533752  1
  O  O409  1  0.459856  0.338093  0.668448  1
  C  C410  1  0.050528  0.400412  0.659809  1
  H  H411  1  0.089779  0.446605  0.687896  1
  H  H412  1  0.099931  0.314266  0.654129  1
  H  H413  1  0.380371  0.386034  0.718701  1
  C  C414  1  0.136081  0.309919  0.562418  1
  C  C415  1  0.351028  0.468548  0.711484  1
  C  C416  1  0.198069  0.304776  0.521020  1
  C  C417  1  0.176557  0.333928  0.519794  1
  O  O418  1  0.477594  0.383635  0.636425  1
  C  C419  1  0.080575  0.449489  0.714363  1
  H  H420  1  0.247774  0.282232  0.511211  1
  C  C421  1  0.300641  0.333763  0.509443  1
  C  C422  1  0.231803  0.305334  0.508634  1
  C  C423  1  0.019798  0.344685  0.743184  1
  H  H424  1  0.021237  0.328216  0.720436  1
  H  H425  1  0.104041  0.499466  0.720127  1
  H  H426  1  0.487731  0.333645  0.725934  1
  H  H427  1  0.070570  0.259019  0.642547  1
  N  N428  1  0.339217  0.497100  0.723792  1
  C  C429  1  0.189531  0.362423  0.501455  1
  C  C430  1  0.259597  0.485830  0.842970  1
  H  H431  1  0.483508  0.250745  0.776682  1
  C  C432  1  0.343046  0.452102  0.897239  1
  H  H433  1  0.289240  0.425162  0.833513  1
  C  C434  1  0.050392  0.427611  0.764319  1
  C  C435  1  0.374071  0.440328  0.883193  1
  C  C436  1  0.271978  0.445693  0.922958  1
  C  C437  1  0.041401  0.280753  0.939676  1
  C  C438  1  0.112445  0.302453  0.977815  1
  C  C439  1  0.475679  0.301907  0.796392  1
  H  H440  1  0.314006  0.418116  0.948030  1
  C  C441  1  0.015418  0.264589  0.920614  1
  C  C442  1  0.461341  0.378708  0.853591  1
  C  C443  1  0.070847  0.262088  0.948168  1
  C  C444  1  0.002996  0.332835  0.772773  1
  H  H445  1  0.438019  0.417611  0.884328  1
  C  C446  1  0.145256  0.303578  0.992752  1
  C  C447  1  0.406520  0.386337  0.809459  1
  C  C448  1  0.287240  0.426719  0.949678  1
  H  H449  1  0.342625  0.405755  0.809211  1
  C  C450  1  0.259452  0.471201  0.875953  1
  C  C451  1  0.200011  0.488189  0.884032  1
  H  H452  1  0.429783  0.347643  0.778606  1
  C  C453  1  0.033338  0.397859  0.772613  1
  C  C454  1  0.487744  0.268092  0.798514  1
  C  C455  1  0.375495  0.422177  0.851780  1
  C  C456  1  0.230063  0.472672  0.896041  1
  C  C457  1  0.312969  0.430267  0.847883  1
  C  C458  1  0.267746  0.418436  0.979018  1
  H  H459  1  0.016339  0.402563  0.825450  1
  C  C460  1  0.405549  0.405058  0.840372  1
  C  C461  1  0.218423  0.448518  0.955190  1
  C  C462  1  0.344107  0.419041  0.833944  1
  C  C463  1  0.459198  0.355779  0.825716  1
  C  C464  1  0.058536  0.457277  0.782972  1
  H  H465  1  0.397334  0.444732  0.898382  1
  H  H466  1  0.343464  0.465911  0.921825  1
  H  H467  1  0.385544  0.387993  0.790798  1
  H  H468  1  0.039625  0.307952  0.946828  1
  N  N469  1  0.282991  0.455149  0.892995  1
  C  C470  1  0.311925  0.446486  0.880018  1
  H  H471  1  0.191683  0.457267  0.956642  1
  C  C472  1  0.100795  0.271382  0.964071  1
  C  C473  1  0.238003  0.456203  0.926079  1
  C  C474  1  0.479082  0.325334  0.823852  1
  H  H475  1  0.482502  0.377035  0.872058  1
  H  H476  1  0.461366  0.308770  0.773191  1
  C  C477  1  0.432621  0.362677  0.802213  1
  C  C478  1  0.435346  0.402593  0.860692  1
  H  H479  1  0.050094  0.459657  0.809752  1
  H  H480  1  0.177062  0.488700  0.900362  1
  C  C481  1  0.017005  0.386185  0.802524  1
  H  H482  1  0.282488  0.484652  0.826661  1
  C  C483  1  0.078580  0.482929  0.767235  1
  H  H484  1  0.095908  0.325257  0.976954  1
  C  C485  1  0.232896  0.428066  0.981154  1
  C  C486  1  0.001245  0.353657  0.802321  1
  H  H487  1  0.386069  0.486300  0.772035  1
  C  C488  1  0.165861  0.273874  0.993733  1
  H  H489  1  0.357987  0.433858  0.754949  1
  C  C490  1  0.151803  0.505239  0.153429  1
  C  C491  1  0.130438  0.573103  0.210264  1
  H  H492  1  0.359279  0.696957  0.045265  1
  C  C493  1  0.406860  0.537356  0.215558  1
  C  C494  1  0.428890  0.588153  0.122727  1
  O  O495  1  0.023702  0.673980  0.059534  1
  O  O496  1  0.104813  0.653461  0.137889  1
  C  C497  1  0.389465  0.663076  0.075776  1
  H  H498  1  0.397677  0.537809  0.188939  1
  C  C499  1  0.422274  0.633870  0.177141  1
  C  C500  1  0.119310  0.599972  0.188822  1
  H  H501  1  0.229755  0.680150  0.038403  1
  H  H502  1  0.316139  0.702631  0.020578  1
  H  H503  1  0.176952  0.688452  0.072141  1
  H  H504  1  0.363150  0.590107  0.014399  1
  C  C505  1  0.475753  0.639888  0.233618  1
  H  H506  1  0.448663  0.552154  0.159975  1
  C  C507  1  0.370125  0.611742  0.030979  1
  C  C508  1  0.101218  0.621511  0.130187  1
  C  C509  1  0.413591  0.643840  0.143707  1
  H  H510  1  0.111247  0.624413  0.200334  1
  C  C511  1  0.434138  0.600533  0.183937  1
  C  C512  1  0.151357  0.504838  0.240528  1
  H  H513  1  0.131404  0.576815  0.238195  1
  H  H514  1  0.396514  0.684674  0.092402  1
  Cu  Cu515  1  0.052789  0.640573  0.080745  1
  C  C516  1  0.428389  0.563277  0.228610  1
  C  C517  1  0.204982  0.674535  0.026264  1
  H  H518  1  0.009746  0.689033  0.203378  1
  C  C519  1  0.142753  0.670800  0.031520  1
  O  O520  1  0.110975  0.692042  0.079716  1
  C  C521  1  0.415019  0.620895  0.115686  1
  O  O522  1  0.087593  0.649515  0.047167  1
  C  C523  1  0.367715  0.670267  0.048070  1
  H  H524  1  0.418497  0.652396  0.198054  1
  H  H525  1  0.432086  0.569196  0.102161  1
  C  C526  1  0.111515  0.671202  0.054030  1
  H  H527  1  0.403318  0.669849  0.140613  1
  N  N528  1  0.440472  0.591013  0.214796  1
  C  C529  1  0.022616  0.704782  0.071456  1
  H  H530  1  0.433653  0.743109  0.150835  1
  O  O531  1  0.046144  0.717994  0.090589  1
  H  H532  1  0.476216  0.653984  0.209252  1
  H  H533  1  0.400436  0.577860  0.061673  1
  C  C534  1  0.128508  0.564115  0.138262  1
  C  C535  1  0.354836  0.644219  0.026577  1
  C  C536  1  0.174909  0.679293  0.045564  1
  C  C537  1  0.140388  0.541762  0.195371  1
  C  C538  1  0.325576  0.649300  0.005475  1
  Cu  Cu539  1  0.076668  0.687299  0.115114  1
  C  C540  1  0.021413  0.652832  0.144189  1
  C  C541  1  0.400224  0.629479  0.083548  1
  C  C542  1  0.117464  0.595100  0.152990  1
  O  O543  1  0.041217  0.678985  0.148006  1
  C  C544  1  0.306651  0.680184  0.006575  1
  C  C545  1  0.392093  0.604571  0.058630  1
  H  H546  1  0.488004  0.736278  0.117033  1
  O  O547  1  0.083510  0.610373  0.104595  1
  C  C548  1  0.139953  0.537799  0.159829  1
  C  C549  1  0.438111  0.578009  0.156056  1
  H  H550  1  0.128059  0.560355  0.110324  1
  C  C551  1  0.458024  0.608645  0.236823  1
  O  O552  1  0.019645  0.634608  0.116683  1
  C  C553  1  0.396638  0.510308  0.237137  1
  N  N554  1  0.151366  0.513471  0.208829  1
  C  C555  1  0.000115  0.642072  0.174334  1
  C  C556  1  0.500222  0.723845  0.139208  1
  C  C557  1  0.041766  0.648513  0.343615  1
  C  C558  1  0.160145  0.556758  0.418236  1
  C  C559  1  0.126072  0.583048  0.371769  1
  C  C560  1  0.093653  0.616148  0.328075  1
  C  C561  1  0.438918  0.562125  0.262734  1
  H  H562  1  0.106676  0.567632  0.422248  1
  C  C563  1  0.464074  0.714499  0.434144  1
  H  H564  1  0.156324  0.591804  0.325182  1
  C  C565  1  0.067797  0.606044  0.382403  1
  C  C566  1  0.067320  0.639258  0.319795  1
  C  C567  1  0.020212  0.696797  0.308147  1
  H  H568  1  0.066361  0.593859  0.407714  1
  C  C569  1  0.041540  0.629225  0.374171  1
  H  H570  1  0.032664  0.686860  0.284953  1
  H  H571  1  0.210094  0.570573  0.347568  1
  C  C572  1  0.288103  0.559852  0.466789  1
  C  C573  1  0.407600  0.509253  0.271589  1
  H  H574  1  0.068959  0.651879  0.294693  1
  H  H575  1  0.412319  0.674978  0.481207  1
  C  C576  1  0.429203  0.535153  0.284449  1
  C  C577  1  0.409358  0.728544  0.466389  1
  C  C578  1  0.096097  0.600500  0.360602  1
  N  N579  1  0.219177  0.548630  0.410119  1
  H  H580  1  0.021496  0.633074  0.393540  1
  H  H581  1  0.465464  0.687551  0.442282  1
  C  C582  1  0.235867  0.508092  0.364979  1
  C  C583  1  0.187370  0.569575  0.364229  1
  C  C584  1  0.240254  0.528442  0.394442  1
  C  C585  1  0.241790  0.595944  0.488572  1
  C  C586  1  0.156035  0.581694  0.351402  1
  C  C587  1  0.189970  0.557615  0.398099  1
  C  C588  1  0.271206  0.528321  0.412208  1
  H  H589  1  0.160934  0.546603  0.444532  1
  C  C590  1  0.020589  0.677791  0.339006  1
  C  C591  1  0.437172  0.735201  0.445864  1
  H  H592  1  0.314452  0.549977  0.468155  1
  C  C593  1  0.458019  0.591231  0.268007  1
  C  C594  1  0.299251  0.509230  0.400387  1
  H  H595  1  0.113560  0.612190  0.308591  1
  H  H596  1  0.194562  0.596290  0.459302  1
  C  C597  1  0.220497  0.585521  0.461414  1
  H  H598  1  0.474750  0.590119  0.321093  1
  C  C599  1  0.006270  0.729962  0.306285  1
  C  C600  1  0.266494  0.549511  0.439967  1
  C  C601  1  0.121378  0.506858  0.260399  1
  C  C602  1  0.128861  0.568736  0.404999  1
  C  C603  1  0.233005  0.561661  0.437354  1
  C  C604  1  0.488134  0.728488  0.411182  1
  H  H605  1  0.437980  0.534923  0.311232  1
  C  C606  1  0.275624  0.583440  0.491158  1
  H  H607  1  0.211164  0.506961  0.351462  1
  C  C608  1  0.397750  0.699015  0.483253  1
  H  H609  1  0.007347  0.743939  0.281823  1
  C  C610  1  0.475262  0.604314  0.296753  1
  C  C611  1  0.493407  0.635360  0.293579  1
  C  C612  1  0.493133  0.653293  0.262212  1
  C  C613  1  0.001887  0.692020  0.366587  1
  H  H614  1  0.323591  0.509693  0.414566  1
  H  H615  1  0.098112  0.519042  0.250153  1
  C  C616  1  0.333470  0.519169  0.699527  1
  H  H617  1  0.007446  0.738562  0.647079  1
  O  O618  1  0.286593  0.617483  0.541242  1
  N  N619  1  0.489197  0.727786  0.657385  1
  H  H620  1  0.309782  0.598481  0.670446  1
  O  O621  1  0.349933  0.661051  0.603608  1
  C  C622  1  0.339546  0.522351  0.637332  1
  C  C623  1  0.402366  0.708521  0.626072  1
  C  C624  1  0.429006  0.729391  0.638630  1
  O  O625  1  0.392671  0.626901  0.583095  1
  O  O626  1  0.351377  0.570812  0.583483  1
  O  O627  1  0.330258  0.585749  0.518978  1
  C  C628  1  0.298899  0.596206  0.519150  1
  C  C629  1  0.322292  0.553554  0.700408  1
  C  C630  1  0.381714  0.652185  0.601382  1
  C  C631  1  0.408161  0.673337  0.619857  1
  C  C632  1  0.439950  0.658417  0.628342  1
  O  O633  1  0.327186  0.673754  0.539500  1
  C  C634  1  0.466174  0.679395  0.641264  1
  C  C635  1  0.354260  0.669965  0.521019  1
  Cu  Cu636  1  0.363001  0.605086  0.550215  1
  C  C637  1  0.461089  0.714496  0.645760  1
  H  H638  1  0.316470  0.566983  0.724443  1
  O  O639  1  0.309115  0.604496  0.605915  1
  H  H640  1  0.377289  0.720132  0.620444  1
  C  C641  1  0.342141  0.504265  0.668298  1
  H  H642  1  0.444372  0.630801  0.624844  1
  C  C643  1  0.328320  0.556575  0.638349  1
  C  C644  1  0.329303  0.578380  0.606860  1
  Cu  Cu645  1  0.316521  0.640293  0.573356  1
  C  C646  1  0.318777  0.571781  0.669617  1
  O  O647  1  0.371516  0.641884  0.518615  1
  H  H648  1  0.346788  0.510060  0.613021  1
  C  C649  1  0.367329  0.700972  0.502545  1
  H  H650  1  0.231819  0.614398  0.507406  1
  C  C651  1  0.349203  0.732130  0.505157  1
  H  H652  1  0.325658  0.733937  0.520527  1
  C  C653  1  0.499361  0.672980  0.651463  1
  H  H654  1  0.284582  0.526313  0.749483  1
  H  H655  1  0.127321  0.630228  0.923715  1
  C  C656  1  0.336795  0.560228  0.850026  1
  C  C657  1  0.071785  0.601429  0.818301  1
  H  H658  1  0.328237  0.681176  0.893049  1
  C  C659  1  0.353739  0.615650  0.896553  1
  Cu  Cu660  1  0.102339  0.546365  0.850345  1
  C  C661  1  0.397327  0.644847  0.932704  1
  H  H662  1  0.283191  0.554496  0.804989  1
  C  C663  1  0.176820  0.643041  0.945812  1
  C  C664  1  0.351940  0.678104  0.907885  1
  C  C665  1  0.362510  0.556888  0.875138  1
  C  C666  1  0.370634  0.583705  0.897770  1
  H  H667  1  0.410265  0.620596  0.938611  1
  H  H668  1  0.437200  0.673118  0.959225  1
  C  C669  1  0.017487  0.631049  0.835969  1
  C  C670  1  0.065042  0.665169  0.813566  1
  C  C671  1  0.227075  0.634164  0.910092  1
  H  H672  1  0.463480  0.707762  0.904905  1
  C  C673  1  0.155237  0.631012  0.919779  1
  C  C674  1  0.361245  0.515713  0.811929  1
  C  C675  1  0.324621  0.616770  0.875134  1
  Cu  Cu676  1  0.133619  0.569585  0.801161  1
  N  N677  1  0.225880  0.655160  0.969646  1
  H  H678  1  0.392337  0.579464  0.915157  1
  H  H679  1  0.383544  0.512217  0.828730  1
  H  H680  1  0.217054  0.614304  0.859059  1
  H  H681  1  0.254903  0.635715  0.906017  1
  O  O682  1  0.169473  0.537234  0.810419  1
  C  C683  1  0.050422  0.633125  0.821447  1
  C  C684  1  0.212274  0.643964  0.941516  1
  H  H685  1  0.090606  0.666849  0.801826  1
  O  O686  1  0.124249  0.581017  0.877350  1
  O  O687  1  0.110070  0.535618  0.773700  1
  O  O688  1  0.066018  0.577426  0.840187  1
  C  C689  1  0.316357  0.589925  0.852676  1
  C  C690  1  0.170556  0.654999  0.978330  1
  C  C691  1  0.334149  0.537844  0.821503  1
  C  C692  1  0.047746  0.695466  0.822433  1
  H  H693  1  0.308511  0.639779  0.873671  1
  O  O694  1  0.095866  0.600860  0.795651  1
  H  H695  1  0.294956  0.594445  0.834964  1
  C  C696  1  0.466835  0.733081  0.916822  1
  C  C697  1  0.167924  0.519764  0.838400  1
  H  H698  1  0.378189  0.533543  0.876484  1
  H  H699  1  0.060560  0.720072  0.817622  1
  C  C700  1  0.148220  0.599702  0.864374  1
  C  C701  1  0.090958  0.512837  0.788199  1
  C  C702  1  0.205673  0.622311  0.883580  1
  O  O703  1  0.155272  0.601439  0.832133  1
  N  N704  1  0.412328  0.734883  0.948422  1
  O  O705  1  0.082503  0.513365  0.820102  1
  C  C706  1  0.398420  0.707064  0.937960  1
  C  C707  1  0.199986  0.502853  0.851094  1
  C  C708  1  0.413192  0.674958  0.944580  1
  H  H709  1  0.355036  0.733067  0.914244  1
  C  C710  1  0.367302  0.708294  0.919894  1
  C  C711  1  0.366881  0.645439  0.912954  1
  C  C712  1  0.170051  0.619321  0.889084  1
  C  C713  1  0.362982  0.500827  0.779122  1
  O  O714  1  0.140925  0.516977  0.857226  1
  C  C715  1  0.306160  0.539510  0.798656  1
  C  C716  1  0.273441  0.682791  0.993090  1
  H  H717  1  0.259595  0.707235  0.995519  1
  C  C718  1  0.441767  0.746782  0.938835  1
  C  C719  1  0.014887  0.693417  0.837349  1
  C  C720  1  0.336362  0.505977  0.755344  1
  H  H721  1  0.266552  0.601956  0.959930  1
  C  C722  1  0.257831  0.654448  0.977367  1
  C  C723  1  0.307084  0.523893  0.766319  1
  C  C724  1  0.277482  0.624577  0.972742  1
  H  H725  1  0.005584  0.606125  0.841515  1
  C  C726  1  0.310978  0.622536  0.985837  1
  H  H727  1  0.115357  0.653108  0.985880  1
  C  C728  1  0.202575  0.662577  0.992230  1
  H  H729  1  0.349507  0.729816  0.982643  1
  C  C730  1  0.002705  0.748599  0.849722  1
  C  C731  1  0.000226  0.661560  0.844075  1
  H  H732  1  0.230039  0.513605  0.805014  1
  H  H733  1  0.324498  0.598098  0.982380  1
  C  C734  1  0.140336  0.659274  0.997401  1
  C  C735  1  0.229792  0.501939  0.830659  1
  C  C736  1  0.305069  0.907548  0.038653  1
  C  C737  1  0.318416  0.931488  0.189215  1
  O  O738  1  0.356043  0.930626  0.104553  1
  C  C739  1  0.329109  0.986633  0.216382  1
  H  H740  1  0.236701  0.892249  0.029441  1
  C  C741  1  0.437294  0.771030  0.149652  1
  O  O742  1  0.399579  0.876465  0.101173  1
  C  C743  1  0.389116  0.849558  0.117307  1
  O  O744  1  0.357706  0.839391  0.118324  1
  O  O745  1  0.293229  0.885320  0.060027  1
  H  H746  1  0.310380  0.904558  0.191241  1
  C  C747  1  0.318899  0.952017  0.218843  1
  C  C748  1  0.471647  0.821931  0.160175  1
  H  H749  1  0.311461  0.940319  0.243333  1
  H  H750  1  0.387011  0.780094  0.127780  1
  H  H751  1  0.449156  0.871090  0.146703  1
  C  C752  1  0.467991  0.786424  0.160779  1
  C  C753  1  0.410860  0.792011  0.136927  1
  Cu  Cu754  1  0.369429  0.899225  0.069389  1
  C  C755  1  0.247549  0.908091  0.008804  1
  O  O756  1  0.336047  0.830980  0.053190  1
  Cu  Cu757  1  0.323995  0.861231  0.090025  1
  C  C758  1  0.374610  0.809265  0.010872  1
  C  C759  1  0.333651  0.921844  0.127181  1
  O  O760  1  0.315433  0.894280  0.125741  1
  C  C761  1  0.362610  0.837130  0.034505  1
  C  C762  1  0.445680  0.843124  0.147259  1
  C  C763  1  0.329646  0.944935  0.157633  1
  C  C764  1  0.339706  0.979473  0.155153  1
  C  C765  1  0.415475  0.827832  0.134872  1
  O  O766  1  0.336063  0.919083  0.039104  1
  H  H767  1  0.329115  0.777578  0.019499  1
  O  O768  1  0.379957  0.865219  0.035459  1
  H  H769  1  0.348181  0.990475  0.130622  1
  H  H770  1  0.114294  0.989781  0.238748  1
  C  C771  1  0.354043  0.779848  0.006575  1
  H  H772  1  0.005680  0.770900  0.092865  1
  C  C773  1  0.281763  0.919747  0.010514  1
  C  C774  1  0.339579  0.999697  0.184848  1
  N  N775  1  0.495989  0.773247  0.172721  1
  H  H776  1  0.281211  0.959818  0.327974  1
  H  H777  1  0.001696  0.885852  0.353971  1
  N  N778  1  0.219601  0.835749  0.496842  1
  C  C779  1  0.057743  0.830175  0.314492  1
  Cu  Cu780  1  0.135045  0.920791  0.324964  1
  C  C781  1  0.164554  0.973589  0.363025  1
  C  C782  1  0.353194  0.910043  0.419665  1
  C  C783  1  0.200106  0.870710  0.411897  1
  C  C784  1  0.366255  0.964526  0.391140  1
  C  C785  1  0.346225  0.848025  0.428776  1
  H  H786  1  0.401129  0.938744  0.424573  1
  Cu  Cu787  1  0.098938  0.944541  0.370405  1
  C  C788  1  0.458544  0.783808  0.413500  1
  C  C789  1  0.012003  0.861949  0.343157  1
  O  O790  1  0.136656  0.974664  0.380746  1
  H  H791  1  0.121480  0.865079  0.452047  1
  H  H792  1  0.386208  0.983553  0.385551  1
  C  C793  1  0.037984  0.800135  0.315677  1
  C  C794  1  0.413926  0.841891  0.451006  1
  O  O795  1  0.063522  0.912686  0.357090  1
  H  H796  1  0.284413  0.939962  0.374256  1
  H  H797  1  0.440507  0.840219  0.460284  1
  C  C798  1  0.221055  0.857492  0.438043  1
  C  C799  1  0.205834  0.847653  0.469182  1
  H  H800  1  0.048872  0.776532  0.304898  1
  C  C801  1  0.045544  0.860615  0.329600  1
  C  C802  1  0.319436  0.913902  0.407345  1
  C  C803  1  0.434400  0.769504  0.436222  1
  O  O804  1  0.169529  0.953472  0.337302  1
  H  H805  1  0.344654  0.792830  0.429109  1
  O  O806  1  0.115249  0.953818  0.293945  1
  C  C807  1  0.310558  0.940346  0.384677  1
  H  H808  1  0.456447  0.810578  0.404946  1
  C  C809  1  0.361158  0.761437  0.488084  1
  H  H810  1  0.083399  0.829141  0.302868  1
  H  H811  1  0.248823  0.854858  0.433960  1
  H  H812  1  0.299610  0.894752  0.413038  1
  C  C813  1  0.149321  0.863219  0.448091  1
  C  C814  1  0.302608  0.986387  0.285280  1
  C  C815  1  0.399439  0.874323  0.444963  1
  C  C816  1  0.070316  0.889857  0.334187  1
  O  O817  1  0.097856  0.889628  0.315866  1
  C  C818  1  0.193289  0.997060  0.373090  1
  C  C819  1  0.394607  0.812044  0.445346  1
  O  O820  1  0.082738  0.976577  0.336750  1
  N  N821  1  0.406949  0.782003  0.450181  1
  H  H822  1  0.415921  0.896700  0.449395  1
  C  C823  1  0.335112  0.964045  0.372826  1
  C  C824  1  0.094105  0.976314  0.305711  1
  C  C825  1  0.485645  0.763233  0.401339  1
  C  C826  1  0.365652  0.878360  0.432361  1
  C  C827  1  0.143363  0.892382  0.390613  1
  C  C828  1  0.330946  0.982121  0.341569  1
  O  O829  1  0.152847  0.889832  0.359044  1
  C  C830  1  0.302904  0.975628  0.319575  1
  C  C831  1  0.170483  0.849917  0.474028  1
  H  H832  1  0.319797  0.848650  0.419175  1
  C  C833  1  0.375051  0.938228  0.414028  1
  O  O834  1  0.117917  0.910729  0.401001  1
  C  C835  1  0.360459  0.815557  0.434428  1
  H  H836  1  0.211965  0.879133  0.387752  1
  C  C837  1  0.164509  0.874328  0.417222  1
  C  C838  1  0.005062  0.801140  0.330489  1
  C  C839  1  0.391194  0.759156  0.468309  1
  H  H840  1  0.346936  0.785605  0.490356  1
  H  H841  1  0.221658  0.989362  0.325360  1
  H  H842  1  0.280251  0.980095  0.269282  1
  H  H843  1  0.255826  0.891951  0.491644  1
  C  C844  1  0.016036  0.873609  0.717417  1
  H  H845  1  0.224761  0.808829  0.564163  1
  N  N846  1  0.179938  0.990083  0.724800  1
  C  C847  1  0.430169  0.868365  0.699866  1
  C  C848  1  0.023373  0.801625  0.618979  1
  N  N849  1  0.449866  0.913929  0.733609  1
  O  O850  1  0.055401  0.834504  0.690813  1
  C  C851  1  0.317910  0.846253  0.534792  1
  C  C852  1  0.496096  0.759758  0.660857  1
  C  C853  1  0.301306  0.873273  0.517178  1
  C  C854  1  0.346998  0.852094  0.555918  1
  Cu  Cu855  1  0.083784  0.819170  0.653414  1
  C  C856  1  0.134844  0.834536  0.527035  1
  O  O857  1  0.085891  0.848418  0.580312  1
  H  H858  1  0.173127  0.802057  0.599738  1
  C  C859  1  0.491197  0.783017  0.633780  1
  C  C860  1  0.016494  0.855145  0.748514  1
  O  O861  1  0.095675  0.893719  0.632500  1
  C  C862  1  0.199808  0.815852  0.553202  1
  C  C863  1  0.138242  0.822812  0.561110  1
  Cu  Cu864  1  0.058516  0.864455  0.618153  1
  H  H865  1  0.312379  0.899116  0.516370  1
  O  O866  1  0.023338  0.832171  0.606338  1
  H  H867  1  0.396882  0.918570  0.584083  1
  C  C868  1  0.359373  0.827214  0.579069  1
  O  O869  1  0.032870  0.877506  0.658400  1
  O  O870  1  0.118222  0.851876  0.666508  1
  C  C871  1  0.036011  0.860978  0.686877  1
  H  H872  1  0.313429  0.791152  0.544672  1
  C  C873  1  0.109226  0.825814  0.586276  1
  H  H874  1  0.409267  0.829954  0.666976  1
  O  O875  1  0.047355  0.789546  0.638226  1
  O  O876  1  0.110533  0.807223  0.613618  1
  H  H877  1  0.349162  0.800985  0.578964  1
  C  C878  1  0.170383  0.812016  0.573525  1
  H  H879  1  0.389610  0.814539  0.622949  1
  C  C880  1  0.149352  0.902927  0.707430  1
  C  C881  1  0.440925  0.902516  0.704085  1
  C  C882  1  0.418005  0.856658  0.668072  1
  C  C883  1  0.301628  0.813899  0.533118  1
  C  C884  1  0.382962  0.835224  0.605069  1
  C  C885  1  0.413282  0.965543  0.734708  1
  C  C886  1  0.160174  0.967341  0.677562  1
  C  C887  1  0.414498  0.878651  0.639431  1
  C  C888  1  0.396137  0.868620  0.609569  1
  H  H889  1  0.138923  0.945652  0.630722  1
  H  H890  1  0.450203  0.950409  0.676791  1
  C  C891  1  0.116465  0.883133  0.655919  1
  C  C892  1  0.163694  0.929461  0.727079  1
  C  C893  1  0.138692  0.909229  0.673456  1
  C  C894  1  0.168162  0.961874  0.711972  1
  C  C895  1  0.145465  0.941098  0.657773  1
  H  H896  1  0.427153  0.930706  0.622499  1
  C  C897  1  0.387101  0.892208  0.583708  1
  C  C898  1  0.363304  0.884276  0.557884  1
  H  H899  1  0.401443  0.962762  0.709296  1
  C  C900  1  0.196519  0.828668  0.519613  1
  C  C901  1  0.427681  0.912161  0.643642  1
  H  H902  1  0.145508  0.877636  0.719278  1
  C  C903  1  0.440491  0.923990  0.675145  1
  H  H904  1  0.430054  0.850518  0.721690  1
  H  H905  1  0.356585  0.904969  0.540063  1
  H  H906  1  0.424523  0.756892  0.642868  1
  C  C907  1  0.437457  0.941711  0.747065  1
  H  H908  1  0.109701  0.842052  0.516763  1
  H  H909  1  0.489283  0.853469  0.727629  1
  H  H910  1  0.478618  0.774853  0.609912  1
  C  C911  1  0.268842  0.809671  0.518959  1
  H  H912  1  0.256873  0.784130  0.519245  1
  C  C913  1  0.251333  0.837809  0.504988  1
  C  C914  1  0.164453  0.837771  0.506674  1
  C  C915  1  0.268425  0.869464  0.503089  1
  C  C916  1  0.103733  0.895648  0.877068  1
  H  H917  1  0.478651  0.823995  0.958607  1
  C  C918  1  0.475738  0.798548  0.946848  1
  H  H919  1  0.219179  0.917028  0.864494  1
  H  H920  1  0.076975  0.898750  0.926227  1
  C  C921  1  0.491377  0.906482  0.813098  1
  H  H922  1  0.171371  0.924587  0.753751  1
  C  C923  1  0.134150  0.912565  0.887526  1
  C  C924  1  0.073940  0.858348  0.835917  1
  C  C925  1  0.168790  0.941033  0.932122  1
  C  C926  1  0.164404  0.910461  0.867716  1
  C  C927  1  0.308856  0.983734  0.913203  1
  C  C928  1  0.076990  0.888134  0.900179  1
  C  C929  1  0.198877  0.936607  0.912836  1
  C  C930  1  0.051382  0.864076  0.892364  1
  C  C931  1  0.450694  0.945301  0.780045  1
  H  H932  1  0.321460  0.950608  0.985518  1
  C  C933  1  0.396925  0.755973  0.968730  1
  C  C934  1  0.137171  0.929281  0.919563  1
  H  H935  1  0.164432  0.897953  0.842514  1
  C  C936  1  0.471617  0.917433  0.785121  1
  C  C937  1  0.403689  0.993382  0.755492  1
  H  H938  1  0.118029  0.888387  0.823368  1
  C  C939  1  0.417352  0.784913  0.972990  1
  C  C940  1  0.446255  0.779044  0.953594  1
  N  N941  1  0.228268  0.945615  0.924427  1
  H  H942  1  0.032932  0.858088  0.912738  1
  C  C943  1  0.099749  0.882064  0.843837  1
  H  H944  1  0.044410  0.808330  0.801974  1
  C  C945  1  0.196224  0.921472  0.880257  1
  C  C946  1  0.250250  0.963352  0.907087  1
  H  H947  1  0.169677  0.953882  0.957213  1
  C  C948  1  0.274479  0.948082  0.955834  1
  C  C949  1  0.417376  0.996942  0.788786  1
  H  H950  1  0.491819  0.921701  0.836807  1
  C  C951  1  0.280427  0.965784  0.925963  1
  C  C952  1  0.050751  0.846303  0.860908  1
  C  C953  1  0.031065  0.816113  0.855984  1
  C  C954  1  0.031480  0.797952  0.824640  1
  C  C955  1  0.295063  0.940799  0.984391  1
  H  H956  1  0.074198  0.847703  0.809877  1
  C  C957  1  0.227091  0.915850  0.980156  1
  H  H958  1  0.452220  0.975105  0.827017  1
  H  H959  1  0.114665  0.932881  0.936074  1
  H  H960  1  0.200746  0.905967  0.978941  1
  C  C961  1  0.017517  0.765029  0.821343  1
  C  C962  1  0.240921  0.936017  0.953594  1
  C  C963  1  0.441370  0.972942  0.801098  1
  C  C964  1  0.275658  0.997319  0.861799  1
  C  C965  1  0.155700  0.988508  0.779564  1
  H  H966  1  0.332563  0.985215  0.928368  1
  C  C967  1  0.406454  0.812062  0.993949  1
  H  H968  1  0.133237  0.973959  0.770688  1
  C  C969  1  0.012965  0.800396  0.883186  1
  H  H970  1  0.223775  0.977522  0.859734  1
  C  C971  1  0.247468  0.979154  0.874821  1
  C  C972  1  0.470178  0.898495  0.754879  1
  C  C973  1  0.489610  0.868331  0.751493  1
  H  H974  1  0.010853  0.812827  0.908319  1
  H  H975  1  0.422868  0.834741  0.997242  1
  C  C976  1  0.365298  0.752894  0.985609  1
  C  C977  1  0.496581  0.752318  0.910008  1
  C  C978  1  0.182546  0.996708  0.756920  1
  H  H979  1  0.018662  0.752202  0.796260  1
  H  H980  1  0.133844  0.993942  0.829468  1
  H  H981  1  0.031535  0.831431  0.750711  1
  C  C982  1  0.935858  0.140951  0.170274  1
  C  C983  1  0.569844  0.033221  0.211778  1
  H  H984  1  0.515987  0.083411  0.177528  1
  H  H985  1  0.998963  0.245926  0.201984  1
  C  C986  1  0.593934  0.009333  0.224261  1
  C  C987  1  0.810476  0.072883  0.136505  1
  H  H988  1  0.797378  0.102294  0.045420  1
  C  C989  1  0.983742  0.198680  0.177258  1
  C  C990  1  0.833066  0.060046  0.080449  1
  H  H991  1  0.844962  0.095349  0.172670  1
  H  H992  1  0.885823  0.071144  0.071655  1
  H  H993  1  0.890774  0.113913  0.185966  1
  C  C994  1  0.842869  0.085082  0.146555  1
  C  C995  1  0.772085  0.090191  0.042718  1
  C  C996  1  0.519463  0.100332  0.199789  1
  C  C997  1  0.727647  0.051412  0.062750  1
  C  C998  1  0.998361  0.231552  0.177723  1
  C  C999  1  0.723872  0.029398  0.090055  1
  C  C1000  1  0.902202  0.103447  0.132076  1
  C  C1001  1  0.563022  0.062837  0.231115  1
  C  C1002  1  0.998039  0.192957  0.117777  1
  C  C1003  1  0.717614  0.086104  0.012110  1
  C  C1004  1  0.754719  0.030711  0.108088  1
  H  H1005  1  0.789188  0.073857  0.154981  1
  N  N1006  1  0.775058  0.051988  0.092733  1
  H  H1007  1  0.556662  0.029172  0.187189  1
  C  C1008  1  0.550889  0.228913  0.056585  1
  C  C1009  1  0.804970  0.060873  0.102983  1
  C  C1010  1  0.524750  0.207021  0.068042  1
  H  H1011  1  0.973128  0.135974  0.091788  1
  C  C1012  1  0.908405  0.118297  0.164468  1
  H  H1013  1  0.524200  0.180154  0.059539  1
  H  H1014  1  0.972465  0.189555  0.201350  1
  C  C1015  1  0.928087  0.109201  0.107490  1
  C  C1016  1  0.542204  0.090905  0.226082  1
  H  H1017  1  0.830128  0.049863  0.054324  1
  C  C1018  1  0.871050  0.086383  0.123716  1
  C  C1019  1  0.591724  0.195498  0.017980  1
  C  C1020  1  0.760499  0.065092  0.065898  1
  H  H1021  1  0.937275  0.152834  0.195732  1
  C  C1022  1  0.955400  0.131855  0.113242  1
  H  H1023  1  0.578592  0.170633  0.019847  1
  C  C1024  1  0.750664  0.100305  0.015606  1
  C  C1025  1  0.980899  0.179354  0.146724  1
  H  H1026  1  0.926639  0.097658  0.081887  1
  C  C1027  1  0.958834  0.150482  0.143994  1
  H  H1028  1  0.680088  0.050263  0.033740  1
  C  C1029  1  0.578822  0.224046  0.035640  1
  C  C1030  1  0.865305  0.072150  0.090849  1
  C  C1031  1  0.705893  0.061408  0.035807  1
  H  H1032  1  0.996831  0.138848  0.217767  1
  C  C1033  1  0.696732  0.008563  0.101232  1
  C  C1034  1  0.759776  0.010131  0.137249  1
  C  C1035  1  0.506261  0.152678  0.231475  1
  H  H1036  1  0.784287  0.010070  0.151139  1
  C  C1037  1  0.999450  0.125821  0.242557  1
  H  H1038  1  0.998244  0.179259  0.093223  1
  H  H1039  1  0.672510  0.008095  0.086827  1
  C  C1040  1  0.501067  0.131333  0.202801  1
  H  H1041  1  0.668005  0.208576  0.433212  1
  H  H1042  1  0.617800  0.049402  0.298785  1
  C  C1043  1  0.655332  0.183438  0.433406  1
  C  C1044  1  0.603799  0.044890  0.274755  1
  O  O1045  1  0.967255  0.115448  0.361657  1
  C  C1046  1  0.578747  0.108754  0.304090  1
  O  O1047  1  0.943603  0.158324  0.329751  1
  C  C1048  1  0.622799  0.120747  0.428840  1
  C  C1049  1  0.865919  0.156929  0.494951  1
  C  C1050  1  0.589355  0.099731  0.365071  1
  C  C1051  1  0.687609  0.164910  0.484887  1
  C  C1052  1  0.974190  0.189786  0.404049  1
  C  C1053  1  0.831911  0.183947  0.449700  1
  H  H1054  1  0.830079  0.061734  0.264574  1
  O  O1055  1  0.950640  0.201418  0.383970  1
  C  C1056  1  0.592078  0.142031  0.307590  1
  C  C1057  1  0.661527  0.159712  0.459986  1
  H  H1058  1  0.779303  0.195079  0.460858  1
  C  C1059  1  0.883769  0.106757  0.362509  1
  C  C1060  1  0.604158  0.132597  0.369120  1
  C  C1061  1  0.642912  0.128847  0.457593  1
  C  C1062  1  0.635342  0.175300  0.404625  1
  C  C1063  1  0.890028  0.163216  0.434560  1
  H  H1064  1  0.521061  0.233511  0.365643  1
  H  H1065  1  0.858285  0.109191  0.296907  1
  C  C1066  1  0.963294  0.132086  0.333343  1
  H  H1067  1  0.633527  0.194929  0.384521  1
  O  O1068  1  0.888209  0.181479  0.407094  1
  H  H1069  1  0.962572  0.158847  0.267659  1
  C  C1070  1  0.579350  0.068385  0.262408  1
  H  H1071  1  0.587626  0.081803  0.386676  1
  C  C1072  1  0.547100  0.111918  0.254605  1
  O  O1073  1  0.881337  0.138253  0.352690  1
  Cu  Cu1074  1  0.940883  0.126003  0.401885  1
  C  C1075  1  0.803275  0.184643  0.471237  1
  C  C1076  1  0.619789  0.142951  0.400412  1
  H  H1077  1  0.594025  0.159076  0.285242  1
  H  H1078  1  0.865974  0.004915  0.253829  1
  Cu  Cu1079  1  0.915010  0.171497  0.367327  1
  C  C1080  1  0.861875  0.080399  0.344777  1
  H  H1081  1  0.615144  0.179503  0.340129  1
  C  C1082  1  0.705998  0.196057  0.487023  1
  H  H1083  1  0.644870  0.109233  0.477668  1
  C  C1084  1  0.528983  0.142945  0.257726  1
  C  C1085  1  0.604261  0.153579  0.339511  1
  H  H1086  1  0.610723  0.095366  0.428775  1
  C  C1087  1  0.577189  0.087906  0.333405  1
  C  C1088  1  0.862662  0.168883  0.460935  1
  O  O1089  1  0.912617  0.139732  0.439919  1
  C  C1090  1  0.836733  0.058172  0.291725  1
  H  H1091  1  0.859144  0.046318  0.389256  1
  C  C1092  1  0.852501  0.084974  0.310112  1
  C  C1093  1  0.853156  0.049861  0.361931  1
  O  O1094  1  0.904793  0.096185  0.385745  1
  N  N1095  1  0.568794  0.097213  0.274968  1
  C  C1096  1  0.979859  0.136791  0.270760  1
  H  H1097  1  0.566283  0.061912  0.331916  1
  H  H1098  1  0.829367  0.193969  0.423474  1
  C  C1099  1  0.829380  0.027187  0.308688  1
  C  C1100  1  0.836819  0.023632  0.343471  1
  O  O1101  1  0.974990  0.158822  0.415614  1
  H  H1102  1  0.532299  0.159689  0.280140  1
  H  H1103  1  0.697570  0.218901  0.473018  1
  C  C1104  1  0.982540  0.119629  0.302502  1
  C  C1105  1  0.505447  0.225831  0.343465  1
  C  C1106  1  0.610680  0.015117  0.255770  1
  C  C1107  1  0.586062  0.143257  0.562053  1
  H  H1108  1  0.541784  0.209326  0.591903  1
  C  C1109  1  0.935603  0.174546  0.690902  1
  H  H1110  1  0.890072  0.145729  0.504159  1
  C  C1111  1  0.658764  0.097044  0.605453  1
  H  H1112  1  0.582142  0.049298  0.646093  1
  O  O1113  1  0.834065  0.042314  0.688142  1
  Cu  Cu1114  1  0.902903  0.052934  0.652397  1
  C  C1115  1  0.929500  0.110726  0.684553  1
  C  C1116  1  0.984637  0.141429  0.670427  1
  C  C1117  1  0.616065  0.021509  0.697384  1
  C  C1118  1  0.830907  0.148014  0.549806  1
  C  C1119  1  0.618513  0.136805  0.576692  1
  H  H1120  1  0.566511  0.123031  0.560984  1
  O  O1121  1  0.903680  0.110078  0.705204  1
  H  H1122  1  0.878267  0.126322  0.569615  1
  H  H1123  1  0.790482  0.127541  0.638934  1
  C  C1124  1  0.950785  0.142754  0.682925  1
  H  H1125  1  0.741393  0.116707  0.535612  1
  H  H1126  1  0.996982  0.116773  0.664596  1
  H  H1127  1  0.681144  0.109981  0.594264  1
  C  C1128  1  0.731649  0.139594  0.522304  1
  H  H1129  1  0.589909  0.021144  0.687037  1
  H  H1130  1  0.698837  0.045245  0.681803  1
  H  H1131  1  0.691697  0.067533  0.637642  1
  C  C1132  1  0.801979  0.133202  0.613855  1
  C  C1133  1  0.600089  0.203296  0.551521  1
  C  C1134  1  0.576868  0.175805  0.549860  1
  C  C1135  1  0.987248  0.203876  0.671935  1
  Cu  Cu1136  1  0.867704  0.076817  0.698466  1
  C  C1137  1  0.643367  0.036606  0.678863  1
  O  O1138  1  0.921955  0.022249  0.685791  1
  O  O1139  1  0.881325  0.085410  0.622091  1
  C  C1140  1  0.953467  0.205227  0.684744  1
  C  C1141  1  0.836380  0.124308  0.606932  1
  O  O1142  1  0.866115  0.021139  0.644161  1
  H  H1143  1  0.652687  0.217314  0.564751  1
  C  C1144  1  0.851269  0.132326  0.575010  1
  H  H1145  1  0.909178  0.175750  0.700646  1
  C  C1146  1  0.664826  0.072156  0.630704  1
  C  C1147  1  0.796467  0.155455  0.556139  1
  H  H1148  1  0.754759  0.155019  0.593557  1
  O  O1149  1  0.937190  0.086366  0.663604  1
  C  C1150  1  0.781677  0.148484  0.588248  1
  N  N1151  1  0.783303  0.168544  0.528709  1
  H  H1152  1  0.551065  0.179532  0.539090  1
  C  C1153  1  0.838110  0.022988  0.661620  1
  H  H1154  1  0.571852  0.091742  0.603029  1
  C  C1155  1  0.539297  0.235022  0.580639  1
  N  N1156  1  0.590302  0.233688  0.543694  1
  O  O1157  1  0.890485  0.045299  0.729214  1
  C  C1158  1  0.637887  0.055516  0.648215  1
  C  C1159  1  0.598731  0.086549  0.609617  1
  C  C1160  1  0.633555  0.196653  0.563214  1
  C  C1161  1  0.604784  0.061844  0.635085  1
  C  C1162  1  0.625347  0.106658  0.595770  1
  C  C1163  1  0.642658  0.163786  0.574754  1
  H  H1164  1  0.940394  0.229621  0.689899  1
  O  O1165  1  0.847139  0.106289  0.664650  1
  C  C1166  1  0.856460  0.104267  0.632992  1
  H  H1167  1  0.668624  0.160576  0.585130  1
  C  C1168  1  0.751585  0.169495  0.520279  1
  C  C1169  1  0.676032  0.034802  0.694518  1
  C  C1170  1  0.911644  0.022916  0.717180  1
  H  H1171  1  0.751541  0.222905  0.503737  1
  C  C1172  1  0.806197  0.171998  0.504931  1
  C  C1173  1  0.837149  0.158511  0.516661  1
  C  C1174  1  0.680706  0.021961  0.727797  1
  H  H1175  1  0.774222  0.019393  0.691061  1
  H  H1176  1  0.686276  0.113198  0.506944  1
  H  H1177  1  0.650129  0.226525  0.504635  1
  C  C1178  1  0.652731  0.009199  0.746451  1
  C  C1179  1  0.699699  0.137880  0.505827  1
  C  C1180  1  0.737542  0.198432  0.504106  1
  C  C1181  1  0.620402  0.008421  0.730633  1
  H  H1182  1  0.706513  0.022247  0.739157  1
  C  C1183  1  0.563059  0.247614  0.556581  1
  C  C1184  1  0.776654  0.003833  0.667709  1
  C  C1185  1  0.807904  0.002375  0.649497  1
  O  O1186  1  0.604976  0.126089  0.913665  1
  O  O1187  1  0.620223  0.140780  0.979849  1
  H  H1188  1  0.681186  0.068723  0.774673  1
  C  C1189  1  0.694978  0.098333  0.983385  1
  O  O1190  1  0.647456  0.162253  0.896227  1
  O  O1191  1  0.664140  0.086597  0.981755  1
  C  C1192  1  0.558414  0.156917  0.868128  1
  O  O1193  1  0.649043  0.072328  0.915370  1
  H  H1194  1  0.553148  0.129869  0.874086  1
  O  O1195  1  0.707499  0.120490  0.962264  1
  C  C1196  1  0.597030  0.206231  0.866608  1
  H  H1197  1  0.622208  0.217783  0.871812  1
  H  H1198  1  0.661001  0.012033  0.888655  1
  C  C1199  1  0.616078  0.151905  0.896241  1
  C  C1200  1  0.621598  0.199477  0.998092  1
  C  C1201  1  0.532982  0.177278  0.853004  1
  C  C1202  1  0.676648  0.056081  0.799441  1
  O  O1203  1  0.664258  0.174832  0.962058  1
  Cu  Cu1204  1  0.679206  0.142609  0.928402  1
  C  C1205  1  0.571170  0.226422  0.851571  1
  C  C1206  1  0.538799  0.211706  0.845430  1
  C  C1207  1  0.636489  0.169539  0.979115  1
  Cu  Cu1208  1  0.633040  0.105098  0.948303  1
  N  N1209  1  0.510946  0.224500  0.832645  1
  C  C1210  1  0.682574  0.074395  0.829939  1
  O  O1211  1  0.690915  0.107989  0.895468  1
  C  C1212  1  0.672008  0.081024  0.893269  1
  C  C1213  1  0.675101  0.059169  0.861849  1
  H  H1214  1  0.691400  0.101143  0.828477  1
  C  C1215  1  0.590324  0.171889  0.875812  1
  C  C1216  1  0.664865  0.021971  0.801417  1
  C  C1217  1  0.665420  0.024535  0.863780  1
  C  C1218  1  0.659697  0.006599  0.833217  1
  H  H1219  1  0.660614  0.235153  0.979464  1
  H  H1220  1  0.894752  0.011861  0.785100  1
  N  N1221  1  0.655949  0.000304  0.777871  1
  C  C1222  1  0.637681  0.231742  0.995456  1
  C  C1223  1  0.499849  0.170602  0.843117  1
  H  H1224  1  0.997476  0.216314  0.898603  1
  H  H1225  1  0.759953  0.119767  0.997475  1
  O  O1226  1  0.866353  0.475421  0.119814  1
  H  H1227  1  0.570759  0.431223  0.091026  1
  C  C1228  1  0.595290  0.255689  0.033896  1
  H  H1229  1  0.691988  0.445492  0.126296  1
  C  C1230  1  0.965079  0.299721  0.169166  1
  C  C1231  1  0.914595  0.481225  0.189180  1
  C  C1232  1  0.678327  0.484554  0.179260  1
  O  O1233  1  0.896021  0.458155  0.203919  1
  C  C1234  1  0.527679  0.276075  0.089953  1
  N  N1235  1  0.578735  0.277326  0.052790  1
  C  C1236  1  0.802735  0.365771  0.094903  1
  C  C1237  1  0.621791  0.408036  0.089464  1
  C  C1238  1  0.588940  0.307995  0.058708  1
  H  H1239  1  0.700240  0.470871  0.168178  1
  C  C1240  1  0.998006  0.301688  0.154391  1
  O  O1241  1  0.882830  0.410673  0.100710  1
  O  O1242  1  0.851429  0.391282  0.146031  1
  H  H1243  1  0.528744  0.302637  0.099257  1
  C  C1244  1  0.597888  0.433725  0.098096  1
  C  C1245  1  0.854010  0.356656  0.060102  1
  H  H1246  1  0.920416  0.328251  0.185500  1
  C  C1247  1  0.606687  0.461633  0.119029  1
  H  H1248  1  0.539816  0.332430  0.048128  1
  C  C1249  1  0.639884  0.465359  0.132830  1
  N  N1250  1  0.785491  0.323000  0.012470  1
  H  H1251  1  0.676935  0.397902  0.090776  1
  C  C1252  1  0.780077  0.497486  0.149619  1
  Cu  Cu1253  1  0.904793  0.445932  0.127545  1
  C  C1254  1  0.623169  0.314234  0.068069  1
  C  C1255  1  0.959154  0.361525  0.162516  1
  Cu  Cu1256  1  0.872894  0.423768  0.176796  1
  C  C1257  1  0.611666  0.375831  0.075924  1
  O  O1258  1  0.910626  0.392702  0.183338  1
  C  C1259  1  0.935769  0.392013  0.161882  1
  C  C1260  1  0.946100  0.329899  0.174013  1
  O  O1261  1  0.924417  0.479635  0.157668  1
  H  H1262  1  0.754585  0.347521  0.073368  1
  H  H1263  1  0.881806  0.359059  0.056161  1
  C  C1264  1  0.664888  0.443188  0.119104  1
  H  H1265  1  0.790459  0.375591  0.118294  1
  C  C1266  1  0.838267  0.370167  0.089634  1
  C  C1267  1  0.859032  0.391833  0.113848  1
  O  O1268  1  0.941124  0.414828  0.138634  1
  H  H1269  1  0.641598  0.293017  0.070438  1
  C  C1270  1  0.501351  0.254417  0.101655  1
  C  C1271  1  0.566480  0.336057  0.056541  1
  C  C1272  1  0.833546  0.340418  0.035352  1
  C  C1273  1  0.656067  0.415207  0.098344  1
  O  O1274  1  0.837341  0.456048  0.166738  1
  H  H1275  1  0.749283  0.378830  0.015842  1
  H  H1276  1  0.558831  0.389932  0.063200  1
  C  C1277  1  0.808411  0.493229  0.127614  1
  C  C1278  1  0.552149  0.263161  0.066778  1
  C  C1279  1  0.646580  0.486152  0.161914  1
  H  H1280  1  0.661061  0.350231  0.084006  1
  C  C1281  1  0.634264  0.347511  0.075869  1
  H  H1282  1  0.585799  0.478910  0.126575  1
  C  C1283  1  0.782397  0.350006  0.069523  1
  C  C1284  1  0.577788  0.369211  0.064859  1
  C  C1285  1  0.798161  0.337586  0.039509  1
  C  C1286  1  0.839530  0.473875  0.139055  1
  H  H1287  1  0.953566  0.275248  0.176939  1
  C  C1288  1  0.992352  0.363586  0.148463  1
  C  C1289  1  0.624426  0.260130  0.013128  1
  H  H1290  1  0.636849  0.285262  0.010262  1
  C  C1291  1  0.840817  0.325648  0.004203  1
  C  C1292  1  0.682564  0.497083  0.212676  1
  H  H1293  1  0.707623  0.494201  0.225290  1
  H  H1294  1  0.780727  0.487577  0.176006  1
  C  C1295  1  0.737177  0.356500  0.003625  1
  C  C1296  1  0.754150  0.324753  0.002470  1
  O  O1297  1  0.668710  0.334365  0.442753  1
  C  C1298  1  0.556893  0.348657  0.350752  1
  C  C1299  1  0.642255  0.338997  0.462075  1
  Cu  Cu1300  1  0.632177  0.402533  0.429940  1
  H  H1301  1  0.618823  0.286397  0.358830  1
  O  O1302  1  0.685006  0.402641  0.372794  1
  C  C1303  1  0.676425  0.462485  0.281494  1
  O  O1304  1  0.624441  0.366810  0.462716  1
  O  O1305  1  0.708663  0.391593  0.438038  1
  Cu  Cu1306  1  0.678714  0.367263  0.407113  1
  C  C1307  1  0.667615  0.453639  0.342734  1
  C  C1308  1  0.535861  0.293157  0.331038  1
  C  C1309  1  0.613952  0.353955  0.379646  1
  O  O1310  1  0.645707  0.344978  0.378010  1
  O  O1311  1  0.642867  0.436013  0.395689  1
  C  C1312  1  0.679451  0.441726  0.310772  1
  C  C1313  1  0.665358  0.429269  0.372492  1
  C  C1314  1  0.594024  0.298286  0.352668  1
  C  C1315  1  0.588188  0.333291  0.359880  1
  H  H1316  1  0.672462  0.275699  0.470348  1
  C  C1317  1  0.696421  0.412801  0.460250  1
  O  O1318  1  0.602670  0.379174  0.397863  1
  C  C1319  1  0.719822  0.425022  0.488448  1
  C  C1320  1  0.654995  0.487338  0.346040  1
  H  H1321  1  0.689968  0.415704  0.308099  1
  C  C1322  1  0.531127  0.328153  0.336404  1
  C  C1323  1  0.567719  0.277942  0.338520  1
  H  H1324  1  0.552331  0.376128  0.355088  1
  H  H1325  1  0.896449  0.497021  0.255521  1
  O  O1326  1  0.665058  0.423259  0.460409  1
  C  C1327  1  0.630360  0.309925  0.484396  1
  C  C1328  1  0.648662  0.278748  0.485099  1
  H  H1329  1  0.684719  0.452032  0.256709  1
  C  C1330  1  0.662992  0.495907  0.284716  1
  H  H1331  1  0.985311  0.255719  0.381786  1
  N  N1332  1  0.507614  0.280531  0.318797  1
  H  H1333  1  0.764253  0.396414  0.469738  1
  H  H1334  1  0.572371  0.250633  0.333320  1
  C  C1335  1  0.753932  0.413056  0.489999  1
  H  H1336  1  0.646500  0.497289  0.370999  1
  H  H1337  1  0.801229  0.411271  0.519067  1
  H  H1338  1  0.671032  0.492686  0.570450  1
  C  C1339  1  0.775037  0.421560  0.517980  1
  H  H1340  1  0.784058  0.427707  0.633339  1
  C  C1341  1  0.565579  0.476073  0.702565  1
  C  C1342  1  0.588187  0.285779  0.523198  1
  C  C1343  1  0.969853  0.309679  0.682984  1
  C  C1344  1  0.899315  0.404181  0.623327  1
  C  C1345  1  0.952707  0.372797  0.611680  1
  H  H1346  1  0.530880  0.328399  0.543971  1
  H  H1347  1  0.834628  0.457539  0.538657  1
  C  C1348  1  0.804869  0.444245  0.584106  1
  H  H1349  1  0.883445  0.399802  0.676924  1
  C  C1350  1  0.866423  0.434674  0.577962  1
  C  C1351  1  0.838582  0.419609  0.630673  1
  C  C1352  1  0.537934  0.419395  0.718304  1
  H  H1353  1  0.680731  0.456568  0.513594  1
  C  C1354  1  0.560181  0.280991  0.544130  1
  C  C1355  1  0.723365  0.473781  0.571648  1
  C  C1356  1  0.807120  0.430742  0.617422  1
  H  H1357  1  0.926933  0.360215  0.693973  1
  C  C1358  1  0.952473  0.356750  0.644087  1
  H  H1359  1  0.838076  0.408466  0.656496  1
  C  C1360  1  0.695272  0.492019  0.584811  1
  C  C1361  1  0.926934  0.395816  0.601588  1
  H  H1362  1  0.979991  0.264184  0.712900  1
  C  C1363  1  0.532822  0.302195  0.554160  1
  C  C1364  1  0.754165  0.472206  0.589608  1
  C  C1365  1  0.972242  0.327064  0.651273  1
  C  C1366  1  0.762057  0.442899  0.544031  1
  H  H1367  1  0.553712  0.478173  0.677096  1
  H  H1368  1  0.585442  0.337723  0.503542  1
  C  C1369  1  0.928139  0.369622  0.667488  1
  N  N1370  1  0.775576  0.453550  0.572445  1
  H  H1371  1  0.927682  0.404952  0.574985  1
  C  C1372  1  0.902389  0.392562  0.657401  1
  C  C1373  1  0.758066  0.489782  0.620857  1
  C  C1374  1  0.869053  0.420200  0.611127  1
  C  C1375  1  0.707128  0.446725  0.514409  1
  H  H1376  1  0.882580  0.455337  0.738478  1
  H  H1377  1  0.889029  0.436548  0.561296  1
  H  H1378  1  0.782449  0.489302  0.634897  1
  C  C1379  1  0.728449  0.454979  0.542234  1
  C  C1380  1  0.830753  0.473997  0.748620  1
  C  C1381  1  0.835086  0.446436  0.564574  1
  H  H1382  1  0.971903  0.366000  0.592276  1
  C  C1383  1  0.860303  0.469462  0.728501  1
  H  H1384  1  0.956010  0.320963  0.704716  1
  C  C1385  1  0.558046  0.447793  0.723437  1
  H  H1386  1  0.887004  0.481654  0.682339  1
  C  C1387  1  0.862538  0.484552  0.695924  1
  C  C1388  1  0.802451  0.490713  0.734018  1
  C  C1389  1  0.636391  0.251027  0.504633  1
  C  C1390  1  0.992196  0.310795  0.625783  1
  C  C1391  1  0.983047  0.276537  0.687741  1
  C  C1392  1  0.606302  0.255003  0.523978  1
  C  C1393  1  0.517541  0.408746  0.690690  1
  H  H1394  1  0.515829  0.424687  0.667514  1
  C  C1395  1  0.541002  0.399741  0.747925  1
  C  C1396  1  0.599993  0.313609  0.503707  1
  C  C1397  1  0.508606  0.289456  0.577790  1
  C  C1398  1  0.511856  0.255923  0.590885  1
  C  C1399  1  0.999830  0.259515  0.660827  1
  H  H1400  1  0.778173  0.492854  0.748192  1
  C  C1401  1  0.603543  0.497452  0.747371  1
  H  H1402  1  0.996199  0.322724  0.600627  1
  C  C1403  1  0.501932  0.357851  0.723588  1
  H  H1404  1  0.561904  0.447971  0.828199  1
  C  C1405  1  0.616341  0.361863  0.889909  1
  H  H1406  1  0.607710  0.466533  0.793421  1
  C  C1407  1  0.898293  0.364874  0.854262  1
  H  H1408  1  0.627414  0.310227  0.870974  1
  C  C1409  1  0.631301  0.328933  0.891616  1
  H  H1410  1  0.524020  0.353274  0.774395  1
  H  H1411  1  0.610599  0.408252  0.920910  1
  H  H1412  1  0.874783  0.427883  0.875940  1
  C  C1413  1  0.653335  0.319077  0.918426  1
  N  N1414  1  0.561613  0.415272  0.768870  1
  C  C1415  1  0.644404  0.372980  0.945508  1
  C  C1416  1  0.511618  0.280429  0.854143  1
  C  C1417  1  0.504491  0.256452  0.828184  1
  C  C1418  1  0.852238  0.446718  0.828573  1
  O  O1419  1  0.917395  0.377133  0.878279  1
  C  C1420  1  0.838533  0.293891  0.939991  1
  O  O1421  1  0.963068  0.314108  0.829529  1
  H  H1422  1  0.606284  0.328283  0.828652  1
  H  H1423  1  0.837349  0.281163  0.914874  1
  C  C1424  1  0.662250  0.341549  0.945317  1
  C  C1425  1  0.598943  0.374171  0.860243  1
  N  N1426  1  0.831436  0.466771  0.780646  1
  H  H1427  1  0.665364  0.293723  0.916345  1
  H  H1428  1  0.584761  0.424409  0.881024  1
  H  H1429  1  0.854614  0.493542  0.886774  1
  H  H1430  1  0.784099  0.289287  0.947390  1
  O  O1431  1  0.982508  0.359497  0.860692  1
  Cu  Cu1432  1  0.952415  0.349044  0.898592  1
  C  C1433  1  0.986652  0.286231  0.906854  1
  H  H1434  1  0.843529  0.401098  0.753692  1
  C  C1435  1  0.866061  0.381771  0.800952  1
  C  C1436  1  0.705431  0.301954  0.970411  1
  H  H1437  1  0.648424  0.391609  0.966218  1
  H  H1438  1  0.694074  0.279699  0.957474  1
  C  C1439  1  0.869567  0.307643  0.952275  1
  C  C1440  1  0.522578  0.368865  0.751012  1
  O  O1441  1  0.899776  0.291702  0.901401  1
  O  O1442  1  0.920950  0.335429  0.933928  1
  C  C1443  1  0.595569  0.468938  0.768109  1
  C  C1444  1  0.899004  0.311483  0.927874  1
  C  C1445  1  0.868185  0.421874  0.849215  1
  H  H1446  1  0.871058  0.356290  0.790026  1
  C  C1447  1  0.585037  0.407662  0.858438  1
  C  C1448  1  0.571960  0.402450  0.797397  1
  C  C1449  1  0.622141  0.382678  0.918924  1
  H  H1450  1  0.584683  0.352463  0.775780  1
  C  C1451  1  0.596712  0.354709  0.829717  1
  C  C1452  1  0.572109  0.421695  0.827845  1
  O  O1453  1  0.897959  0.333061  0.845208  1
  C  C1454  1  0.584053  0.368509  0.798948  1
  C  C1455  1  0.981244  0.341505  0.832964  1
  Cu  Cu1456  1  0.930719  0.301199  0.864345  1
  C  C1457  1  0.689641  0.334515  0.968289  1
  C  C1458  1  0.850650  0.407012  0.780324  1
  C  C1459  1  0.737115  0.297035  0.986908  1
  C  C1460  1  0.808172  0.298366  0.958765  1
  C  C1461  1  0.844354  0.439576  0.794438  1
  C  C1462  1  0.876115  0.389668  0.834802  1
  O  O1463  1  0.965099  0.272642  0.885784  1
  O  O1464  1  0.985665  0.317807  0.916555  1
  H  H1465  1  0.576565  0.253212  0.844683  1
  H  H1466  1  0.748474  0.271218  0.987155  1
  C  C1467  1  0.828399  0.491209  0.802944  1
  C  C1468  1  0.809515  0.314363  0.991158  1
  C  C1469  1  0.871263  0.322043  0.985336  1
  H  H1470  1  0.525319  0.272718  0.877540  1
  C  C1471  1  0.841967  0.480082  0.834095  1
  H  H1472  1  0.694293  0.386774  0.988391  1
  C  C1473  1  0.572409  0.443993  0.755924  1
  H  H1474  1  0.504899  0.331249  0.873394  1
  C  C1475  1  0.705196  0.360859  0.987748  1
  H  H1476  1  0.895627  0.331644  0.995748  1
  C  C1477  1  0.499868  0.314367  0.851456  1
  H  H1478  1  0.991235  0.307243  0.772424  1
  C  C1479  1  0.924127  0.512697  0.209398  1
  H  H1480  1  0.665115  0.595023  0.168838  1
  H  H1481  1  0.814259  0.533196  0.020380  1
  C  C1482  1  0.890947  0.684033  0.014500  1
  H  H1483  1  0.576472  0.642087  0.205377  1
  C  C1484  1  0.842184  0.735048  0.031110  1
  H  H1485  1  0.619377  0.601423  0.189913  1
  H  H1486  1  0.696252  0.583220  0.033403  1
  C  C1487  1  0.749659  0.527478  0.104318  1
  C  C1488  1  0.769619  0.538851  0.052721  1
  C  C1489  1  0.531637  0.673885  0.161485  1
  C  C1490  1  0.943868  0.538678  0.193896  1
  H  H1491  1  0.640937  0.583872  0.234674  1
  C  C1492  1  0.550705  0.626503  0.123477  1
  H  H1493  1  0.967665  0.684123  0.033545  1
  C  C1494  1  0.721922  0.571935  0.030617  1
  C  C1495  1  0.633352  0.577673  0.125846  1
  C  C1496  1  0.966784  0.598928  0.203735  1
  C  C1497  1  0.736745  0.551979  0.056859  1
  H  H1498  1  0.575466  0.592209  0.088378  1
  C  C1499  1  0.664249  0.581094  0.144419  1
  C  C1500  1  0.551028  0.643782  0.155264  1
  C  C1501  1  0.600387  0.607922  0.170278  1
  H  H1502  1  0.612120  0.555156  0.079115  1
  C  C1503  1  0.931041  0.723748  0.046575  1
  C  C1504  1  0.635258  0.559596  0.094524  1
  H  H1505  1  0.985853  0.592600  0.151866  1
  C  C1506  1  0.777868  0.523121  0.083001  1
  H  H1507  1  0.719151  0.575322  0.145949  1
  H  H1508  1  0.531758  0.632930  0.103709  1
  C  C1509  1  0.997521  0.663634  0.203246  1
  C  C1510  1  0.512989  0.690461  0.135233  1
  C  C1511  1  0.666545  0.547494  0.081482  1
  C  C1512  1  0.949989  0.569110  0.212063  1
  H  H1513  1  0.953932  0.535767  0.167721  1
  C  C1514  1  0.575011  0.631567  0.179320  1
  C  C1515  1  0.695693  0.569749  0.131361  1
  C  C1516  1  0.900264  0.713127  0.033304  1
  C  C1517  1  0.963692  0.708805  0.046557  1
  C  C1518  1  0.697232  0.553035  0.099558  1
  H  H1519  1  0.666639  0.533569  0.056953  1
  C  C1520  1  0.576001  0.602449  0.114584  1
  N  N1521  1  0.726289  0.543907  0.087338  1
  C  C1522  1  0.750655  0.514802  0.138076  1
  C  C1523  1  0.788359  0.544069  0.022694  1
  H  H1524  1  0.546052  0.679668  0.215446  1
  C  C1525  1  0.603261  0.594593  0.136923  1
  C  C1526  1  0.519911  0.724287  0.197809  1
  C  C1527  1  0.857031  0.681142  0.002686  1
  C  C1528  1  0.533067  0.691133  0.193304  1
  C  C1529  1  0.807560  0.506373  0.094108  1
  C  C1530  1  0.655009  0.512461  0.229921  1
  C  C1531  1  0.990335  0.724932  0.064730  1
  H  H1532  1  0.595551  0.509353  0.165906  1
  C  C1533  1  0.979436  0.652719  0.232444  1
  H  H1534  1  0.510139  0.678693  0.109834  1
  H  H1535  1  0.602170  0.530084  0.224118  1
  C  C1536  1  0.876497  0.738302  0.041890  1
  C  C1537  1  0.963968  0.620130  0.232329  1
  C  C1538  1  0.624260  0.517634  0.211802  1
  C  C1539  1  0.984224  0.609696  0.174232  1
  H  H1540  1  0.729109  0.518584  0.155701  1
  H  H1541  1  0.522111  0.736515  0.223113  1
  C  C1542  1  0.620603  0.505521  0.178115  1
  C  C1543  1  0.504338  0.741521  0.170350  1
  H  H1544  1  0.910313  0.664522  0.008288  1
  C  C1545  1  0.832534  0.706292  0.011470  1
  H  H1546  1  0.805772  0.703691  0.002994  1
  C  C1547  1  0.937736  0.573738  0.245285  1
  C  C1548  1  0.911741  0.517182  0.243093  1
  H  H1549  1  0.829510  0.503668  0.076628  1
  C  C1550  1  0.740733  0.578078  0.000417  1
  H  H1551  1  0.894638  0.686914  0.314856  1
  C  C1552  1  0.918090  0.547845  0.261010  1
  C  C1553  1  0.920582  0.648991  0.285237  1
  C  C1554  1  0.640631  0.540785  0.311192  1
  C  C1555  1  0.616883  0.597719  0.318209  1
  C  C1556  1  0.908581  0.662516  0.316330  1
  C  C1557  1  0.943026  0.599992  0.315491  1
  O  O1558  1  0.514170  0.631507  0.351311  1
  H  H1559  1  0.907445  0.551141  0.286882  1
  H  H1560  1  0.623136  0.560915  0.360149  1
  C  C1561  1  0.514586  0.648540  0.322986  1
  C  C1562  1  0.636443  0.578787  0.261953  1
  H  H1563  1  0.719425  0.700795  0.427111  1
  Cu  Cu1564  1  0.567817  0.687955  0.350402  1
  C  C1565  1  0.894108  0.655342  0.377740  1
  C  C1566  1  0.817823  0.674132  0.455241  1
  H  H1567  1  0.915587  0.663230  0.261415  1
  N  N1568  1  0.719498  0.673533  0.495052  1
  C  C1569  1  0.515145  0.705403  0.396156  1
  O  O1570  1  0.581062  0.654409  0.419901  1
  C  C1571  1  0.891061  0.634190  0.406897  1
  C  C1572  1  0.597319  0.623345  0.339217  1
  H  H1573  1  0.838234  0.717793  0.404009  1
  C  C1574  1  0.875701  0.686410  0.379376  1
  C  C1575  1  0.930750  0.613744  0.346418  1
  O  O1576  1  0.532984  0.675509  0.317856  1
  C  C1577  1  0.797487  0.704116  0.455601  1
  C  C1578  1  0.772581  0.646549  0.489671  1
  C  C1579  1  0.622993  0.604537  0.283234  1
  N  N1580  1  0.946614  0.604076  0.255623  1
  C  C1581  1  0.695120  0.678690  0.473008  1
  C  C1582  1  0.644547  0.546731  0.276217  1
  H  H1583  1  0.905221  0.609946  0.408713  1
  C  C1584  1  0.867850  0.641370  0.433462  1
  C  C1585  1  0.846432  0.670485  0.433004  1
  O  O1586  1  0.579691  0.611989  0.364757  1
  C  C1587  1  0.603338  0.677482  0.412007  1
  H  H1588  1  0.935573  0.598766  0.369751  1
  C  C1589  1  0.634411  0.680614  0.434479  1
  C  C1590  1  0.665082  0.693520  0.420468  1
  C  C1591  1  0.911722  0.644600  0.347692  1
  O  O1592  1  0.598216  0.655011  0.329780  1
  H  H1593  1  0.976416  0.735868  0.388510  1
  H  H1594  1  0.506725  0.677837  0.259763  1
  H  H1595  1  0.665689  0.703860  0.394238  1
  C  C1596  1  0.695698  0.691834  0.439325  1
  O  O1597  1  0.601443  0.696921  0.385342  1
  H  H1598  1  0.957159  0.575593  0.316029  1
  C  C1599  1  0.805556  0.646450  0.475194  1
  Cu  Cu1600  1  0.546928  0.641452  0.386926  1
  C  C1601  1  0.988339  0.725292  0.365242  1
  C  C1602  1  0.664442  0.666903  0.487052  1
  C  C1603  1  0.852909  0.693879  0.406212  1
  H  H1604  1  0.806106  0.727540  0.442590  1
  O  O1605  1  0.535696  0.717791  0.373429  1
  H  H1606  1  0.865792  0.622331  0.454088  1
  C  C1607  1  0.626591  0.566046  0.332652  1
  C  C1608  1  0.937406  0.617167  0.284339  1
  H  H1609  1  0.877322  0.705266  0.358574  1
  H  H1610  1  0.616582  0.629633  0.272093  1
  C  C1611  1  0.751131  0.675306  0.486189  1
  O  O1612  1  0.515797  0.674039  0.406550  1
  C  C1613  1  0.652580  0.508046  0.316696  1
  H  H1614  1  0.977749  0.669697  0.254843  1
  C  C1615  1  0.633738  0.667994  0.468285  1
  H  H1616  1  0.820255  0.622556  0.477417  1
  N  N1617  1  0.656577  0.519323  0.262018  1
  H  H1618  1  0.609812  0.658511  0.479780  1
  H  H1619  1  0.749399  0.728379  0.468694  1
  C  C1620  1  0.764595  0.704677  0.470224  1
  C  C1621  1  0.991389  0.745188  0.335335  1
  H  H1622  1  0.921015  0.745171  0.353870  1
  H  H1623  1  0.999951  0.678674  0.391281  1
  H  H1624  1  0.911916  0.565200  0.614870  1
  H  H1625  1  0.928140  0.609816  0.598418  1
  H  H1626  1  0.948760  0.666103  0.581890  1
  C  C1627  1  0.546879  0.707213  0.672752  1
  H  H1628  1  0.751300  0.657317  0.558151  1
  H  H1629  1  0.895010  0.514322  0.644537  1
  H  H1630  1  0.809867  0.607350  0.629223  1
  C  C1631  1  0.819809  0.557796  0.650022  1
  C  C1632  1  0.567358  0.677656  0.674180  1
  C  C1633  1  0.909381  0.630791  0.598447  1
  C  C1634  1  0.578068  0.615923  0.660257  1
  C  C1635  1  0.853094  0.653966  0.606618  1
  H  H1636  1  0.847034  0.708311  0.598165  1
  C  C1637  1  0.885394  0.564287  0.624186  1
  O  O1638  1  0.570353  0.592491  0.638336  1
  O  O1639  1  0.621798  0.551402  0.701199  1
  C  C1640  1  0.652824  0.640153  0.545470  1
  H  H1641  1  0.625228  0.635799  0.541729  1
  O  O1642  1  0.587735  0.528650  0.659648  1
  C  C1643  1  0.589132  0.500723  0.714304  1
  C  C1644  1  0.723818  0.652335  0.554356  1
  H  H1645  1  0.558349  0.731814  0.680221  1
  C  C1646  1  0.600098  0.528964  0.690329  1
  H  H1647  1  0.852879  0.711779  0.537821  1
  C  C1648  1  0.899707  0.691871  0.589026  1
  C  C1649  1  0.961368  0.725545  0.618880  1
  O  O1650  1  0.605652  0.615929  0.678585  1
  C  C1651  1  0.805258  0.506078  0.701654  1
  C  C1652  1  0.730270  0.508376  0.634171  1
  C  C1653  1  0.672457  0.655147  0.519278  1
  Cu  Cu1654  1  0.641939  0.583525  0.669288  1
  H  H1655  1  0.508959  0.618489  0.644283  1
  C  C1656  1  0.921681  0.663347  0.589249  1
  H  H1657  1  0.825854  0.652023  0.613347  1
  H  H1658  1  0.594114  0.679903  0.682729  1
  O  O1659  1  0.640736  0.528406  0.614480  1
  C  C1660  1  0.554147  0.645911  0.663181  1
  H  H1661  1  0.958248  0.700966  0.632294  1
  C  C1662  1  0.829527  0.587436  0.632137  1
  C  C1663  1  0.843232  0.531351  0.657643  1
  O  O1664  1  0.659987  0.613731  0.634597  1
  C  C1665  1  0.707585  0.660464  0.523180  1
  C  C1666  1  0.863351  0.592742  0.620521  1
  O  O1667  1  0.624042  0.592693  0.593631  1
  C  C1668  1  0.875529  0.534427  0.641730  1
  O  O1669  1  0.675419  0.549634  0.656435  1
  N  N1670  1  0.910795  0.721735  0.580890  1
  C  C1671  1  0.649494  0.611483  0.603341  1
  C  C1672  1  0.937956  0.736191  0.593509  1
  C  C1673  1  0.698943  0.509518  0.616233  1
  H  H1674  1  0.793539  0.557281  0.660077  1
  C  C1675  1  0.704285  0.637921  0.581087  1
  H  H1676  1  0.782980  0.520729  0.692813  1
  C  C1677  1  0.669095  0.630873  0.576322  1
  C  C1678  1  0.836542  0.506502  0.683386  1
  C  C1679  1  0.865094  0.686680  0.597633  1
  C  C1680  1  0.874895  0.625012  0.608095  1
  Cu  Cu1681  1  0.604390  0.559702  0.625080  1
  H  H1682  1  0.733300  0.522046  0.658621  1
  H  H1683  1  0.716964  0.631558  0.605449  1
  C  C1684  1  0.867097  0.736097  0.537605  1
  C  C1685  1  0.669701  0.530298  0.630225  1
  C  C1686  1  0.512596  0.704555  0.661626  1
  C  C1687  1  0.519729  0.643241  0.652415  1
  C  C1688  1  0.895915  0.741415  0.558672  1
  C  C1689  1  0.989122  0.747011  0.627383  1
  H  H1690  1  0.763406  0.623239  0.502596  1
  H  H1691  1  0.885625  0.709957  0.894560  1
  C  C1692  1  0.831935  0.536480  0.858552  1
  C  C1693  1  0.913070  0.662198  0.884543  1
  O  O1694  1  0.854397  0.648206  0.895718  1
  N  N1695  1  0.994031  0.716958  0.848111  1
  C  C1696  1  0.843689  0.502445  0.862370  1
  H  H1697  1  0.621670  0.516734  0.757044  1
  O  O1698  1  0.786414  0.598692  0.946980  1
  C  C1699  1  0.816233  0.525044  0.799317  1
  C  C1700  1  0.886072  0.639849  0.900080  1
  H  H1701  1  0.729379  0.593867  0.980027  1
  C  C1702  1  0.936108  0.719199  0.873035  1
  C  C1703  1  0.817467  0.547373  0.827376  1
  H  H1704  1  0.933167  0.747226  0.873633  1
  C  C1705  1  0.966215  0.703784  0.860493  1
  O  O1706  1  0.867633  0.625310  0.979910  1
  O  O1707  1  0.896435  0.613974  0.917796  1
  C  C1708  1  0.798070  0.577810  0.969761  1
  O  O1709  1  0.829507  0.567948  0.971803  1
  C  C1710  1  0.836093  0.562526  0.886592  1
  Cu  Cu1711  1  0.864464  0.589715  0.945888  1
  C  C1712  1  0.848512  0.652279  0.978741  1
  H  H1713  1  0.808035  0.573752  0.824212  1
  O  O1714  1  0.817347  0.589747  0.885168  1
  O  O1715  1  0.823576  0.656499  0.957481  1
  O  O1716  1  0.858227  0.556389  0.910293  1
  H  H1717  1  0.945778  0.618887  0.870551  1
  C  C1718  1  0.909239  0.698146  0.884714  1
  C  C1719  1  0.942927  0.646918  0.871414  1
  Cu  Cu1720  1  0.818858  0.624379  0.920324  1
  C  C1721  1  0.969091  0.668195  0.859006  1
  C  C1722  1  0.774454  0.565366  0.997263  1
  H  H1723  1  0.805688  0.534915  0.775176  1
  H  H1724  1  0.516249  0.741539  0.892948  1
  Cu  Cu1725  1  0.643296  0.919766  0.190192  1
  O  O1726  1  0.624662  0.902150  0.117139  1
  C  C1727  1  0.848688  0.932270  0.151419  1
  C  C1728  1  0.556186  0.857167  0.189670  1
  O  O1729  1  0.606732  0.889368  0.203887  1
  C  C1730  1  0.579432  0.887526  0.185319  1
  H  H1731  1  0.563387  0.770500  0.201582  1
  H  H1732  1  0.596121  0.823895  0.210504  1
  O  O1733  1  0.623723  0.956126  0.217124  1
  H  H1734  1  0.813705  0.809178  0.128195  1
  C  C1735  1  0.671898  0.968084  0.145254  1
  H  H1736  1  0.838824  0.759396  0.100130  1
  C  C1737  1  0.517804  0.796838  0.181360  1
  N  N1738  1  0.892294  0.761987  0.059090  1
  Cu  Cu1739  1  0.606067  0.939288  0.143636  1
  O  O1740  1  0.571581  0.909164  0.161619  1
  H  H1741  1  0.629983  0.860571  0.065950  1
  O  O1742  1  0.677248  0.950969  0.173027  1
  C  C1743  1  0.522075  0.859111  0.178096  1
  C  C1744  1  0.951690  0.772193  0.079372  1
  C  C1745  1  0.569994  0.825432  0.200053  1
  N  N1746  1  0.729256  0.837143  0.020748  1
  C  C1747  1  0.714870  0.845481  0.049401  1
  C  C1748  1  0.799810  0.900784  0.170015  1
  O  O1749  1  0.660658  0.885109  0.159961  1
  C  C1750  1  0.848691  0.847102  0.106027  1
  H  H1751  1  0.865734  0.954651  0.151864  1
  C  C1752  1  0.877816  0.788313  0.072399  1
  C  C1753  1  0.650668  0.885184  0.128483  1
  H  H1754  1  0.777366  0.896771  0.186558  1
  C  C1755  1  0.807889  0.874464  0.146768  1
  C  C1756  1  0.875851  0.850002  0.082195  1
  H  H1757  1  0.790655  0.852210  0.146038  1
  H  H1758  1  0.763726  0.939260  0.214469  1
  C  C1759  1  0.856758  0.905968  0.128176  1
  C  C1760  1  0.786597  0.953668  0.222349  1
  C  C1761  1  0.849436  0.784871  0.094387  1
  C  C1762  1  0.551274  0.795034  0.194957  1
  C  C1763  1  0.835034  0.813767  0.110414  1
  C  C1764  1  0.657697  0.858294  0.070567  1
  C  C1765  1  0.674481  0.840715  0.009957  1
  H  H1766  1  0.947508  0.796893  0.092276  1
  H  H1767  1  0.718223  0.865775  0.134516  1
  H  H1768  1  0.756631  0.847646  0.086749  1
  C  C1769  1  0.837493  0.875456  0.125985  1
  C  C1770  1  0.890386  0.821394  0.065925  1
  C  C1771  1  0.602912  0.977998  0.203640  1
  C  C1772  1  0.707225  0.860965  0.109013  1
  C  C1773  1  0.778925  0.810439  0.000110  1
  C  C1774  1  0.671988  0.866279  0.102710  1
  H  H1775  1  0.911621  0.825285  0.047772  1
  H  H1776  1  0.880170  0.909368  0.112973  1
  C  C1777  1  0.729035  0.851003  0.082090  1
  C  C1778  1  0.816654  0.952983  0.202162  1
  H  H1779  1  0.510380  0.883886  0.171482  1
  C  C1780  1  0.679711  0.848435  0.043953  1
  C  C1781  1  0.820947  0.929817  0.174406  1
  H  H1782  1  0.886978  0.875113  0.076041  1
  O  O1783  1  0.643264  0.968163  0.128742  1
  C  C1784  1  0.503623  0.828621  0.173339  1
  O  O1785  1  0.590127  0.975193  0.173329  1
  H  H1786  1  0.822908  0.754536  0.037630  1
  H  H1787  1  0.867872  0.975743  0.198950  1
  C  C1788  1  0.984674  0.757350  0.079831  1
  C  C1789  1  0.924682  0.754987  0.062562  1
  H  H1790  1  0.736704  0.973013  0.171393  1
  C  C1791  1  0.761573  0.838184  0.015032  1
  H  H1792  1  0.767463  0.890356  0.034225  1
  C  C1793  1  0.843785  0.974255  0.213443  1
  C  C1794  1  0.780069  0.868282  0.022010  1
  C  C1795  1  0.732813  0.989120  0.148644  1
  H  H1796  1  0.827028  0.895914  0.017142  1
  C  C1797  1  0.814531  0.871217  0.012108  1
  C  C1798  1  0.701156  0.988827  0.131156  1
  C  C1799  1  0.842996  0.990942  0.245321  1
  C  C1800  1  0.862028  0.822399  0.492076  1
  Cu  Cu1801  1  0.864975  0.888173  0.462773  1
  H  H1802  1  0.833643  0.758460  0.499492  1
  C  C1803  1  0.924907  0.772475  0.359591  1
  C  C1804  1  0.955600  0.789015  0.350418  1
  C  C1805  1  0.814065  0.988403  0.266643  1
  C  C1806  1  0.797909  0.943883  0.323396  1
  Cu  Cu1807  1  0.817956  0.851133  0.444019  1
  H  H1808  1  0.786664  0.931591  0.300737  1
  H  H1809  1  0.875276  0.778335  0.383803  1
  C  C1810  1  0.992200  0.831775  0.343806  1
  H  H1811  1  0.938545  0.870459  0.378310  1
  C  C1812  1  0.934639  0.842996  0.373338  1
  O  O1813  1  0.804298  0.887676  0.414611  1
  C  C1814  1  0.798488  0.925176  0.354055  1
  C  C1815  1  0.904475  0.826232  0.384202  1
  O  O1816  1  0.835453  0.904684  0.498573  1
  H  H1817  1  0.787747  0.899114  0.354324  1
  O  O1818  1  0.891492  0.869350  0.425646  1
  C  C1819  1  0.960184  0.823916  0.356547  1
  C  C1820  1  0.899079  0.791366  0.376189  1
  O  O1821  1  0.879115  0.850711  0.491679  1
  C  C1822  1  0.822283  0.915272  0.412485  1
  C  C1823  1  0.825525  0.991502  0.352497  1
  N  N1824  1  0.815665  0.998926  0.297821  1
  C  C1825  1  0.879613  0.844561  0.407331  1
  O  O1826  1  0.791226  0.870974  0.480829  1
  O  O1827  1  0.847411  0.922904  0.432544  1
  C  C1828  1  0.814501  0.938919  0.383310  1
  O  O1829  1  0.848325  0.833832  0.408683  1
  O  O1830  1  0.834663  0.816877  0.474505  1
  N  N1831  1  0.982937  0.776975  0.336062  1
  H  H1832  1  0.761409  0.969716  0.269031  1
  C  C1833  1  0.785255  0.970746  0.254042  1
  C  C1834  1  0.826719  0.972863  0.383265  1
  H  H1835  1  0.837987  0.984298  0.406434  1
  C  C1836  1  0.811641  0.977319  0.322781  1
  H  H1837  1  0.629593  0.996713  0.265687  1
  H  H1838  1  0.504513  0.774458  0.383662  1
  H  H1839  1  0.567406  0.851582  0.714379  1
  H  H1840  1  0.823229  0.939719  0.551424  1
  C  C1841  1  0.693735  0.926577  0.654028  1
  C  C1842  1  0.747521  0.898637  0.531525  1
  C  C1843  1  0.741498  0.933315  0.582829  1
  H  H1844  1  0.736116  0.881200  0.512556  1
  H  H1845  1  0.715928  0.921406  0.670664  1
  H  H1846  1  0.700340  0.902104  0.560743  1
  C  C1847  1  0.698369  0.940835  0.621306  1
  C  C1848  1  0.727116  0.910643  0.558710  1
  C  C1849  1  0.978200  0.915313  0.743578  1
  H  H1850  1  0.971136  0.815243  0.574228  1
  C  C1851  1  0.947559  0.970512  0.727870  1
  H  H1852  1  0.613451  0.890793  0.705714  1
  H  H1853  1  0.659407  0.904971  0.690636  1
  H  H1854  1  0.671882  0.959434  0.575814  1
  C  C1855  1  0.781710  0.964378  0.607858  1
  H  H1856  1  0.573097  0.916124  0.605175  1
  C  C1857  1  0.567537  0.865507  0.689963  1
  C  C1858  1  0.993162  0.779052  0.611078  1
  C  C1859  1  0.631470  0.921087  0.644570  1
  H  H1860  1  0.514066  0.754917  0.713553  1
  C  C1861  1  0.660902  0.917381  0.665433  1
  H  H1862  1  0.536531  0.812634  0.717186  1
  C  C1863  1  0.636523  0.937968  0.612836  1
  C  C1864  1  0.523781  0.805437  0.693185  1
  C  C1865  1  0.594809  0.888402  0.684799  1
  C  C1866  1  0.775650  0.943393  0.580102  1
  H  H1867  1  0.614919  0.943149  0.595613  1
  C  C1868  1  0.914463  0.771815  0.556302  1
  C  C1869  1  0.796323  0.931536  0.553060  1
  C  C1870  1  0.503849  0.816707  0.636177  1
  C  C1871  1  0.810611  0.982431  0.619459  1
  C  C1872  1  0.543628  0.857986  0.663880  1
  C  C1873  1  0.669284  0.947174  0.601070  1
  C  C1874  1  0.545222  0.879564  0.634938  1
  C  C1875  1  0.968904  0.790112  0.586790  1
  C  C1876  1  0.572512  0.902478  0.629778  1
  C  C1877  1  0.511282  0.771834  0.691158  1
  C  C1878  1  0.924525  0.995151  0.740684  1
  N  N1879  1  0.728572  0.947086  0.610147  1
  C  C1880  1  0.941587  0.768352  0.578423  1
  H  H1881  1  0.957208  0.971844  0.701420  1
  C  C1882  1  0.522874  0.828078  0.664911  1
  C  C1883  1  0.856415  0.762515  0.515581  1
  C  C1884  1  0.599787  0.905448  0.653321  1
  H  H1885  1  0.526342  0.877331  0.614184  1
  H  H1886  1  0.633794  0.938232  0.747528  1
  C  C1887  1  0.874684  0.793709  0.514299  1
  H  H1888  1  0.500832  0.833018  0.613450  1
  H  H1889  1  0.919339  0.822129  0.533026  1
  C  C1890  1  0.750961  0.965722  0.625950  1
  C  C1891  1  0.782210  0.908564  0.528899  1
  H  H1892  1  0.834716  0.981076  0.604932  1
  C  C1893  1  0.996818  0.904048  0.714931  1
  C  C1894  1  0.904297  0.798322  0.534306  1
  C  C1895  1  0.747972  0.985502  0.655910  1
  H  H1896  1  0.723687  0.986859  0.670090  1
  H  H1897  1  0.996269  0.919045  0.691068  1
  H  H1898  1  0.597918  0.998606  0.744532  1
  C  C1899  1  0.957626  0.943321  0.749117  1
  C  C1900  1  0.804362  0.893752  0.500945  1
  C  C1901  1  0.813456  0.813661  0.990515  1
  C  C1902  1  0.646075  0.971451  0.790953  1
  O  O1903  1  0.530654  0.838818  0.924059  1
  N  N1904  1  0.958768  0.912843  0.796101  1
  H  H1905  1  0.912423  0.963219  0.821833  1
  C  C1906  1  0.635077  0.940721  0.775564  1
  C  C1907  1  0.877410  0.883940  0.973409  1
  H  H1908  1  0.938617  0.849930  0.809462  1
  C  C1909  1  0.922849  0.965124  0.795736  1
  C  C1910  1  0.710564  0.825440  0.961545  1
  C  C1911  1  0.626338  0.916501  0.832690  1
  O  O1912  1  0.594968  0.900105  0.882246  1
  C  C1913  1  0.611117  0.889518  0.855430  1
  H  H1914  1  0.962382  0.949733  0.852786  1
  H  H1915  1  0.909629  0.919144  0.946477  1
  C  C1916  1  0.901694  0.892189  0.948136  1
  C  C1917  1  0.878266  0.825699  0.955278  1
  O  O1918  1  0.595807  0.858517  0.937991  1
  C  C1919  1  0.862636  0.851022  0.975802  1
  C  C1920  1  0.530764  0.863015  0.840076  1
  O  O1921  1  0.548950  0.835812  0.835632  1
  C  C1922  1  0.930352  0.856172  0.863784  1
  C  C1923  1  0.638278  0.946941  0.847823  1
  C  C1924  1  0.831544  0.844945  0.993798  1
  C  C1925  1  0.618751  0.836018  0.930339  1
  C  C1926  1  0.645141  0.840266  0.989131  1
  C  C1927  1  0.929208  0.878097  0.892627  1
  H  H1928  1  0.825123  0.791391  0.977900  1
  C  C1929  1  0.997648  0.866793  0.777003  1
  H  H1930  1  0.684202  0.818016  0.913184  1
  O  O1931  1  0.529948  0.880466  0.868159  1
  C  C1932  1  0.647929  0.974134  0.826498  1
  C  C1933  1  0.940492  0.867750  0.831228  1
  H  H1934  1  0.920878  0.829716  0.865442  1
  C  C1935  1  0.509768  0.857134  0.779213  1
  H  H1936  1  0.735841  0.820298  0.950238  1
  H  H1937  1  0.870363  0.798749  0.957011  1
  C  C1938  1  0.912530  0.868100  0.923450  1
  H  H1939  1  0.911456  0.812988  0.913454  1
  C  C1940  1  0.945958  0.940528  0.782769  1
  C  C1941  1  0.951309  0.901780  0.826241  1
  C  C1942  1  0.681307  0.824251  0.940525  1
  C  C1943  1  0.902250  0.834019  0.929743  1
  C  C1944  1  0.510234  0.875855  0.810135  1
  C  C1945  1  0.912605  0.992657  0.774739  1
  C  C1946  1  0.942225  0.911541  0.887514  1
  C  C1947  1  0.625685  0.912963  0.796674  1
  O  O1948  1  0.552324  0.795063  0.892069  1
  C  C1949  1  0.648847  0.832607  0.954043  1
  H  H1950  1  0.868290  0.905127  0.989535  1
  Cu  Cu1951  1  0.583997  0.824767  0.868171  1
  Cu  Cu1952  1  0.562112  0.871047  0.904392  1
  C  C1953  1  0.978069  0.896938  0.774177  1
  H  H1954  1  0.616886  0.888934  0.784837  1
  C  C1955  1  0.952810  0.923324  0.855125  1
  O  O1956  1  0.618071  0.817168  0.903169  1
  H  H1957  1  0.639813  0.949656  0.875848  1
  C  C1958  1  0.530055  0.807693  0.913022  1
  H  H1959  1  0.943464  0.929847  0.908860  1
  O  O1960  1  0.613555  0.857834  0.846343  1
  H  H1961  1  0.525061  0.833644  0.776391  1
  H  H1962  1  0.988231  0.755185  0.903374  1
  H  H1963  1  0.998392  0.852378  0.801132  1
  H  H1964  1  0.765547  0.786024  0.995566  1
  C  C1965  1  0.500625  0.785375  0.924184  1
  C  C1966  1  0.999788  0.767013  0.880534  1
  H  H1967  1  0.619899  0.846450  1.000060  1
  C  C1968  1  0.706784  0.833425  0.996558  1
