# Supplementary material for: Towards general network architecture design criteria for negative gas adsorption transitions in ultraporous frameworks
Source: Nat Commun. 2019 Aug 12;10:3632. doi: 10.1038/s41467-019-11565-3 (PMC6690989; doi:10.1038/s41467-019-11565-3)
Supplement: Supplementary file 3 — Supplementary Data 1 [file 41467_2019_11565_MOESM3_ESM.zip › MOF-FF optimized simulated structures/DUT-50op_mofff.cif]

# generated using pymatgen
_publ_contact_author_name            Stefan Kaskel  
_publ_contact_author_address         Faculty of Chemistry and Food Chemistry, TU Dresden, Bergstrasse 66, 01062 Dresden, Germany
_publ_contact_author_email           stefan.kaskel@tu-dresden.de
_publ_contact_author_fax             +49 351 463-37287
_publ_contact_author_phone           +49 351 463-35955

data_DUT-50op
_symmetry_space_group_name_H-M   'P 1'
_cell_length_a   52.05962800
_cell_length_b   52.05962800
_cell_length_c   52.05962800
_cell_angle_alpha   90.00000000
_cell_angle_beta   90.00000000
_cell_angle_gamma   90.00000000
_symmetry_Int_Tables_number   1
_chemical_formula_structural   CuH12C23NO4
_chemical_formula_sum   'Cu48 H576 C1104 N48 O192'
_cell_volume   141092.257206
_cell_formula_units_Z   48
loop_
 _symmetry_equiv_pos_site_id
 _symmetry_equiv_pos_as_xyz
  1  'x, y, z'
loop_
 _atom_site_type_symbol
 _atom_site_label
 _atom_site_symmetry_multiplicity
 _atom_site_fract_x
 _atom_site_fract_y
 _atom_site_fract_z
 _atom_site_occupancy
  C  C1  1  0.451724  0.000000  0.158032  1
  C  C2  1  0.451724  0.158032  0.000000  1
  C  C3  1  0.341968  0.048276  0.000000  1
  C  C4  1  0.341968  0.000000  0.048276  1
  C  C5  1  0.259498  0.022722  0.240502  1
  C  C6  1  0.259498  0.240502  0.022722  1
  C  C7  1  0.477278  0.240502  0.240502  1
  C  C8  1  0.318237  0.023075  0.181763  1
  C  C9  1  0.318237  0.181763  0.023075  1
  C  C10  1  0.476925  0.181763  0.181763  1
  C  C11  1  0.299239  0.022934  0.200761  1
  C  C12  1  0.299239  0.200761  0.022934  1
  C  C13  1  0.477066  0.200761  0.200761  1
  C  C14  1  0.422980  0.000000  0.158392  1
  C  C15  1  0.422980  0.158392  0.000000  1
  C  C16  1  0.341608  0.077020  0.000000  1
  C  C17  1  0.341608  0.000000  0.077020  1
  C  C18  1  0.409242  0.000000  0.135219  1
  C  C19  1  0.409242  0.135219  0.000000  1
  C  C20  1  0.364781  0.090758  0.000000  1
  C  C21  1  0.364781  0.000000  0.090758  1
  C  C22  1  0.382451  0.000000  0.136135  1
  C  C23  1  0.382451  0.136135  0.000000  1
  C  C24  1  0.363865  0.117549  0.000000  1
  C  C25  1  0.363865  0.000000  0.117549  1
  C  C26  1  0.369465  0.000000  0.159396  1
  C  C27  1  0.369465  0.159396  0.000000  1
  C  C28  1  0.340604  0.130535  0.000000  1
  C  C29  1  0.340604  0.000000  0.130535  1
  C  C30  1  0.382937  0.000000  0.182625  1
  C  C31  1  0.382937  0.182625  0.000000  1
  C  C32  1  0.317375  0.117063  0.000000  1
  C  C33  1  0.317375  0.000000  0.117063  1
  C  C34  1  0.409827  0.000000  0.181996  1
  C  C35  1  0.409827  0.181996  0.000000  1
  C  C36  1  0.318004  0.090173  0.000000  1
  C  C37  1  0.318004  0.000000  0.090173  1
  C  C38  1  0.327894  0.000000  0.172106  1
  C  C39  1  0.327894  0.172106  0.000000  1
  H  H40  1  0.500000  0.127220  0.201030  1
  O  O41  1  0.320262  0.000000  0.036624  1
  H  H42  1  0.500000  0.201030  0.127220  1
  O  O43  1  0.320262  0.036624  0.000000  1
  Cu  Cu44  1  0.365455  0.000000  0.000000  1
  Cu  Cu45  1  0.318680  0.000000  0.000000  1
  H  H46  1  0.325489  0.041436  0.174511  1
  H  H47  1  0.325489  0.174511  0.041436  1
  H  H48  1  0.458564  0.174511  0.174511  1
  H  H49  1  0.266112  0.233888  0.041501  1
  H  H50  1  0.266112  0.041501  0.233888  1
  H  H51  1  0.458499  0.233888  0.233888  1
  H  H52  1  0.292544  0.041654  0.207456  1
  H  H53  1  0.292544  0.207456  0.041654  1
  H  H54  1  0.458346  0.207456  0.207456  1
  H  H55  1  0.419073  0.000000  0.116629  1
  H  H56  1  0.419073  0.116629  0.000000  1
  H  H57  1  0.383371  0.080927  0.000000  1
  H  H58  1  0.383371  0.000000  0.080927  1
  C  C59  1  0.500000  0.230216  0.230216  1
  O  O60  1  0.463376  0.179738  0.000000  1
  O  O61  1  0.463376  0.000000  0.179738  1
  C  C62  1  0.500000  0.210956  0.210956  1
  H  H63  1  0.420406  0.000000  0.200152  1
  H  H64  1  0.420406  0.200152  0.000000  1
  H  H65  1  0.299848  0.079594  0.000000  1
  H  H66  1  0.299848  0.000000  0.079594  1
  N  N67  1  0.345191  0.000000  0.154809  1
  N  N68  1  0.345191  0.154809  0.000000  1
  O  O69  1  0.463161  0.000000  0.136180  1
  O  O70  1  0.463161  0.136180  0.000000  1
  O  O71  1  0.363820  0.036839  0.000000  1
  O  O72  1  0.363820  0.000000  0.036839  1
  C  C73  1  0.000000  0.158032  0.451724  1
  C  C74  1  0.048276  0.000000  0.341968  1
  C  C75  1  0.158032  0.000000  0.451724  1
  C  C76  1  0.000000  0.048276  0.341968  1
  C  C77  1  0.240502  0.022722  0.259498  1
  C  C78  1  0.022722  0.240502  0.259498  1
  C  C79  1  0.240502  0.240502  0.477278  1
  C  C80  1  0.181763  0.023075  0.318237  1
  C  C81  1  0.023075  0.181763  0.318237  1
  C  C82  1  0.181763  0.181763  0.476925  1
  C  C83  1  0.200761  0.022934  0.299239  1
  C  C84  1  0.022934  0.200761  0.299239  1
  C  C85  1  0.200761  0.200761  0.477066  1
  C  C86  1  0.000000  0.158392  0.422980  1
  C  C87  1  0.077020  0.000000  0.341608  1
  C  C88  1  0.158392  0.000000  0.422980  1
  C  C89  1  0.000000  0.077020  0.341608  1
  C  C90  1  0.000000  0.135219  0.409242  1
  C  C91  1  0.090758  0.000000  0.364781  1
  C  C92  1  0.135219  0.000000  0.409242  1
  C  C93  1  0.000000  0.090758  0.364781  1
  C  C94  1  0.000000  0.136135  0.382451  1
  C  C95  1  0.117549  0.000000  0.363865  1
  C  C96  1  0.136135  0.000000  0.382451  1
  C  C97  1  0.000000  0.117549  0.363865  1
  C  C98  1  0.000000  0.159396  0.369465  1
  C  C99  1  0.130535  0.000000  0.340604  1
  C  C100  1  0.159396  0.000000  0.369465  1
  C  C101  1  0.000000  0.130535  0.340604  1
  C  C102  1  0.000000  0.182625  0.382937  1
  C  C103  1  0.117063  0.000000  0.317375  1
  C  C104  1  0.182625  0.000000  0.382937  1
  C  C105  1  0.000000  0.117063  0.317375  1
  C  C106  1  0.000000  0.181996  0.409827  1
  C  C107  1  0.090173  0.000000  0.318004  1
  C  C108  1  0.181996  0.000000  0.409827  1
  C  C109  1  0.000000  0.090173  0.318004  1
  C  C110  1  0.000000  0.172106  0.327894  1
  C  C111  1  0.172106  0.000000  0.327894  1
  O  O112  1  0.000000  0.036624  0.320262  1
  O  O113  1  0.000000  0.036839  0.363820  1
  O  O114  1  0.179738  0.000000  0.463376  1
  O  O115  1  0.136180  0.000000  0.463161  1
  Cu  Cu116  1  0.000000  0.000000  0.365455  1
  Cu  Cu117  1  0.000000  0.000000  0.318680  1
  H  H118  1  0.174511  0.041436  0.325489  1
  H  H119  1  0.041436  0.174511  0.325489  1
  H  H120  1  0.174511  0.174511  0.458564  1
  H  H121  1  0.041501  0.233888  0.266112  1
  H  H122  1  0.233888  0.041501  0.266112  1
  H  H123  1  0.233888  0.233888  0.458499  1
  H  H124  1  0.207456  0.041654  0.292544  1
  H  H125  1  0.041654  0.207456  0.292544  1
  H  H126  1  0.207456  0.207456  0.458346  1
  H  H127  1  0.000000  0.116629  0.419073  1
  H  H128  1  0.080927  0.000000  0.383371  1
  H  H129  1  0.116629  0.000000  0.419073  1
  H  H130  1  0.000000  0.080927  0.383371  1
  O  O131  1  0.036624  0.000000  0.320262  1
  O  O132  1  0.036839  0.000000  0.363820  1
  O  O133  1  0.000000  0.136180  0.463161  1
  O  O134  1  0.000000  0.179738  0.463376  1
  H  H135  1  0.000000  0.200152  0.420406  1
  H  H136  1  0.079594  0.000000  0.299848  1
  H  H137  1  0.200152  0.000000  0.420406  1
  H  H138  1  0.000000  0.079594  0.299848  1
  N  N139  1  0.000000  0.154809  0.345191  1
  N  N140  1  0.154809  0.000000  0.345191  1
  C  C141  1  0.210956  0.210956  0.500000  1
  C  C142  1  0.230216  0.230216  0.500000  1
  H  H143  1  0.201030  0.127220  0.500000  1
  H  H144  1  0.127220  0.201030  0.500000  1
  C  C145  1  0.000000  0.158032  0.548276  1
  C  C146  1  0.048276  0.000000  0.658032  1
  C  C147  1  0.158032  0.000000  0.548276  1
  C  C148  1  0.000000  0.048276  0.658032  1
  C  C149  1  0.158032  0.048276  0.500000  1
  C  C150  1  0.048276  0.158032  0.500000  1
  C  C151  1  0.240502  0.022722  0.740502  1
  C  C152  1  0.022722  0.240502  0.740502  1
  C  C153  1  0.240502  0.240502  0.522722  1
  C  C154  1  0.181763  0.023075  0.681763  1
  C  C155  1  0.023075  0.181763  0.681763  1
  C  C156  1  0.181763  0.181763  0.523075  1
  C  C157  1  0.200761  0.022934  0.700761  1
  C  C158  1  0.022934  0.200761  0.700761  1
  C  C159  1  0.200761  0.200761  0.522934  1
  C  C160  1  0.000000  0.158392  0.577020  1
  C  C161  1  0.077020  0.000000  0.658392  1
  C  C162  1  0.158392  0.000000  0.577020  1
  C  C163  1  0.000000  0.077020  0.658392  1
  C  C164  1  0.158392  0.077020  0.500000  1
  C  C165  1  0.077020  0.158392  0.500000  1
  C  C166  1  0.000000  0.135219  0.590758  1
  C  C167  1  0.090758  0.000000  0.635219  1
  C  C168  1  0.135219  0.000000  0.590758  1
  C  C169  1  0.000000  0.090758  0.635219  1
  C  C170  1  0.135219  0.090758  0.500000  1
  C  C171  1  0.090758  0.135219  0.500000  1
  C  C172  1  0.000000  0.136135  0.617549  1
  C  C173  1  0.117549  0.000000  0.636135  1
  C  C174  1  0.136135  0.000000  0.617549  1
  C  C175  1  0.000000  0.117549  0.636135  1
  C  C176  1  0.136135  0.117549  0.500000  1
  C  C177  1  0.117549  0.136135  0.500000  1
  C  C178  1  0.000000  0.159396  0.630535  1
  C  C179  1  0.130535  0.000000  0.659396  1
  C  C180  1  0.159396  0.000000  0.630535  1
  C  C181  1  0.000000  0.130535  0.659396  1
  C  C182  1  0.159396  0.130535  0.500000  1
  C  C183  1  0.130535  0.159396  0.500000  1
  C  C184  1  0.000000  0.182625  0.617063  1
  C  C185  1  0.117063  0.000000  0.682625  1
  C  C186  1  0.182625  0.000000  0.617063  1
  C  C187  1  0.000000  0.117063  0.682625  1
  C  C188  1  0.182625  0.117063  0.500000  1
  C  C189  1  0.117063  0.182625  0.500000  1
  C  C190  1  0.000000  0.181996  0.590173  1
  C  C191  1  0.090173  0.000000  0.681996  1
  C  C192  1  0.181996  0.000000  0.590173  1
  C  C193  1  0.000000  0.090173  0.681996  1
  C  C194  1  0.181996  0.090173  0.500000  1
  C  C195  1  0.090173  0.181996  0.500000  1
  C  C196  1  0.000000  0.172106  0.672106  1
  C  C197  1  0.172106  0.000000  0.672106  1
  C  C198  1  0.172106  0.172106  0.500000  1
  O  O199  1  0.036624  0.179738  0.500000  1
  O  O200  1  0.036624  0.000000  0.679738  1
  O  O201  1  0.000000  0.036839  0.636180  1
  O  O202  1  0.179738  0.036624  0.500000  1
  O  O203  1  0.000000  0.179738  0.536624  1
  O  O204  1  0.136180  0.000000  0.536839  1
  Cu  Cu205  1  0.000000  0.134545  0.500000  1
  Cu  Cu206  1  0.000000  0.000000  0.634545  1
  Cu  Cu207  1  0.134545  0.000000  0.500000  1
  Cu  Cu208  1  0.000000  0.181320  0.500000  1
  Cu  Cu209  1  0.000000  0.000000  0.681320  1
  Cu  Cu210  1  0.181320  0.000000  0.500000  1
  H  H211  1  0.174511  0.041436  0.674511  1
  H  H212  1  0.041436  0.174511  0.674511  1
  H  H213  1  0.174511  0.174511  0.541436  1
  H  H214  1  0.041501  0.233888  0.733888  1
  H  H215  1  0.233888  0.041501  0.733888  1
  H  H216  1  0.233888  0.233888  0.541501  1
  H  H217  1  0.207456  0.041654  0.707456  1
  H  H218  1  0.041654  0.207456  0.707456  1
  H  H219  1  0.207456  0.207456  0.541654  1
  H  H220  1  0.000000  0.116629  0.580927  1
  H  H221  1  0.080927  0.000000  0.616629  1
  H  H222  1  0.116629  0.000000  0.580927  1
  H  H223  1  0.000000  0.080927  0.616629  1
  H  H224  1  0.116629  0.080927  0.500000  1
  H  H225  1  0.080927  0.116629  0.500000  1
  O  O226  1  0.000000  0.036624  0.679738  1
  O  O227  1  0.036839  0.136180  0.500000  1
  O  O228  1  0.136180  0.036839  0.500000  1
  O  O229  1  0.179738  0.000000  0.536624  1
  O  O230  1  0.036839  0.000000  0.636180  1
  O  O231  1  0.000000  0.136180  0.536839  1
  H  H232  1  0.000000  0.200152  0.579594  1
  H  H233  1  0.079594  0.000000  0.700152  1
  H  H234  1  0.200152  0.000000  0.579594  1
  H  H235  1  0.000000  0.079594  0.700152  1
  H  H236  1  0.200152  0.079594  0.500000  1
  H  H237  1  0.079594  0.200152  0.500000  1
  N  N238  1  0.000000  0.154809  0.654809  1
  N  N239  1  0.154809  0.000000  0.654809  1
  N  N240  1  0.154809  0.154809  0.500000  1
  C  C241  1  0.451724  0.000000  0.841968  1
  C  C242  1  0.341968  0.000000  0.951724  1
  C  C243  1  0.259498  0.022722  0.759498  1
  C  C244  1  0.259498  0.240502  0.977278  1
  C  C245  1  0.477278  0.240502  0.759498  1
  C  C246  1  0.318237  0.023075  0.818237  1
  C  C247  1  0.318237  0.181763  0.976925  1
  C  C248  1  0.476925  0.181763  0.818237  1
  C  C249  1  0.299239  0.022934  0.799239  1
  C  C250  1  0.299239  0.200761  0.977066  1
  C  C251  1  0.477066  0.200761  0.799239  1
  C  C252  1  0.422980  0.000000  0.841608  1
  C  C253  1  0.341608  0.000000  0.922980  1
  C  C254  1  0.409242  0.000000  0.864781  1
  C  C255  1  0.364781  0.000000  0.909242  1
  C  C256  1  0.382451  0.000000  0.863865  1
  C  C257  1  0.363865  0.000000  0.882451  1
  C  C258  1  0.369465  0.000000  0.840604  1
  C  C259  1  0.340604  0.000000  0.869465  1
  C  C260  1  0.382937  0.000000  0.817375  1
  C  C261  1  0.317375  0.000000  0.882937  1
  C  C262  1  0.409827  0.000000  0.818004  1
  C  C263  1  0.318004  0.000000  0.909827  1
  C  C264  1  0.327894  0.000000  0.827894  1
  H  H265  1  0.500000  0.201030  0.872780  1
  C  C266  1  0.500000  0.230216  0.769784  1
  H  H267  1  0.325489  0.041436  0.825489  1
  H  H268  1  0.325489  0.174511  0.958564  1
  H  H269  1  0.458564  0.174511  0.825489  1
  H  H270  1  0.266112  0.233888  0.958499  1
  H  H271  1  0.266112  0.041501  0.766112  1
  H  H272  1  0.458499  0.233888  0.766112  1
  H  H273  1  0.292544  0.041654  0.792544  1
  H  H274  1  0.292544  0.207456  0.958346  1
  H  H275  1  0.458346  0.207456  0.792544  1
  H  H276  1  0.419073  0.000000  0.883371  1
  H  H277  1  0.383371  0.000000  0.919073  1
  C  C278  1  0.500000  0.210956  0.789044  1
  O  O279  1  0.320262  0.000000  0.963376  1
  H  H280  1  0.420406  0.000000  0.799848  1
  H  H281  1  0.299848  0.000000  0.920406  1
  N  N282  1  0.345191  0.000000  0.845191  1
  O  O283  1  0.463161  0.000000  0.863820  1
  O  O284  1  0.363820  0.000000  0.963161  1
  O  O285  1  0.463376  0.000000  0.820262  1
  C  C286  1  0.289044  0.210956  1.000000  1
  C  C287  1  0.269784  0.230216  1.000000  1
  H  H288  1  0.372780  0.201030  1.000000  1
  H  H289  1  0.298970  0.127220  1.000000  1
  C  C290  1  0.158032  0.451724  0.000000  1
  C  C291  1  0.000000  0.451724  0.158032  1
  C  C292  1  0.000000  0.341968  0.048276  1
  C  C293  1  0.048276  0.341968  0.000000  1
  C  C294  1  0.022722  0.259498  0.240502  1
  C  C295  1  0.240502  0.259498  0.022722  1
  C  C296  1  0.240502  0.477278  0.240502  1
  C  C297  1  0.023075  0.318237  0.181763  1
  C  C298  1  0.181763  0.318237  0.023075  1
  C  C299  1  0.181763  0.476925  0.181763  1
  C  C300  1  0.022934  0.299239  0.200761  1
  C  C301  1  0.200761  0.299239  0.022934  1
  C  C302  1  0.200761  0.477066  0.200761  1
  C  C303  1  0.158392  0.422980  0.000000  1
  C  C304  1  0.000000  0.422980  0.158392  1
  C  C305  1  0.000000  0.341608  0.077020  1
  C  C306  1  0.077020  0.341608  0.000000  1
  C  C307  1  0.135219  0.409242  0.000000  1
  C  C308  1  0.000000  0.409242  0.135219  1
  C  C309  1  0.000000  0.364781  0.090758  1
  C  C310  1  0.090758  0.364781  0.000000  1
  C  C311  1  0.136135  0.382451  0.000000  1
  C  C312  1  0.000000  0.382451  0.136135  1
  C  C313  1  0.000000  0.363865  0.117549  1
  C  C314  1  0.117549  0.363865  0.000000  1
  C  C315  1  0.159396  0.369465  0.000000  1
  C  C316  1  0.000000  0.369465  0.159396  1
  C  C317  1  0.000000  0.340604  0.130535  1
  C  C318  1  0.130535  0.340604  0.000000  1
  C  C319  1  0.182625  0.382937  0.000000  1
  C  C320  1  0.000000  0.382937  0.182625  1
  C  C321  1  0.000000  0.317375  0.117063  1
  C  C322  1  0.117063  0.317375  0.000000  1
  C  C323  1  0.181996  0.409827  0.000000  1
  C  C324  1  0.000000  0.409827  0.181996  1
  C  C325  1  0.000000  0.318004  0.090173  1
  C  C326  1  0.090173  0.318004  0.000000  1
  C  C327  1  0.172106  0.327894  0.000000  1
  C  C328  1  0.000000  0.327894  0.172106  1
  H  H329  1  0.201030  0.500000  0.127220  1
  O  O330  1  0.036624  0.320262  0.000000  1
  H  H331  1  0.127220  0.500000  0.201030  1
  O  O332  1  0.000000  0.320262  0.036624  1
  Cu  Cu333  1  0.000000  0.365455  0.000000  1
  Cu  Cu334  1  0.000000  0.318680  0.000000  1
  H  H335  1  0.041436  0.325489  0.174511  1
  H  H336  1  0.174511  0.325489  0.041436  1
  H  H337  1  0.174511  0.458564  0.174511  1
  H  H338  1  0.233888  0.266112  0.041501  1
  H  H339  1  0.041501  0.266112  0.233888  1
  H  H340  1  0.233888  0.458499  0.233888  1
  H  H341  1  0.041654  0.292544  0.207456  1
  H  H342  1  0.207456  0.292544  0.041654  1
  H  H343  1  0.207456  0.458346  0.207456  1
  H  H344  1  0.116629  0.419073  0.000000  1
  H  H345  1  0.000000  0.419073  0.116629  1
  H  H346  1  0.000000  0.383371  0.080927  1
  H  H347  1  0.080927  0.383371  0.000000  1
  C  C348  1  0.230216  0.500000  0.230216  1
  O  O349  1  0.000000  0.463376  0.179738  1
  O  O350  1  0.179738  0.463376  0.000000  1
  C  C351  1  0.210956  0.500000  0.210956  1
  H  H352  1  0.200152  0.420406  0.000000  1
  H  H353  1  0.000000  0.420406  0.200152  1
  H  H354  1  0.000000  0.299848  0.079594  1
  H  H355  1  0.079594  0.299848  0.000000  1
  N  N356  1  0.154809  0.345191  0.000000  1
  N  N357  1  0.000000  0.345191  0.154809  1
  O  O358  1  0.136180  0.463161  0.000000  1
  O  O359  1  0.000000  0.463161  0.136180  1
  O  O360  1  0.000000  0.363820  0.036839  1
  O  O361  1  0.036839  0.363820  0.000000  1
  C  C362  1  0.259498  0.477278  0.259498  1
  C  C363  1  0.259498  0.259498  0.477278  1
  C  C364  1  0.477278  0.259498  0.259498  1
  C  C365  1  0.318237  0.476925  0.318237  1
  C  C366  1  0.318237  0.318237  0.476925  1
  C  C367  1  0.476925  0.318237  0.318237  1
  C  C368  1  0.299239  0.477066  0.299239  1
  C  C369  1  0.299239  0.299239  0.477066  1
  C  C370  1  0.477066  0.299239  0.299239  1
  H  H371  1  0.325489  0.458564  0.325489  1
  H  H372  1  0.325489  0.325489  0.458564  1
  H  H373  1  0.458564  0.325489  0.325489  1
  H  H374  1  0.266112  0.458499  0.266112  1
  H  H375  1  0.266112  0.266112  0.458499  1
  H  H376  1  0.458499  0.266112  0.266112  1
  H  H377  1  0.292544  0.458346  0.292544  1
  H  H378  1  0.292544  0.292544  0.458346  1
  H  H379  1  0.458346  0.292544  0.292544  1
  C  C380  1  0.500000  0.289044  0.289044  1
  C  C381  1  0.500000  0.269784  0.269784  1
  H  H382  1  0.500000  0.372780  0.298970  1
  H  H383  1  0.500000  0.298970  0.372780  1
  C  C384  1  0.289044  0.500000  0.289044  1
  C  C385  1  0.269784  0.500000  0.269784  1
  H  H386  1  0.372780  0.500000  0.298970  1
  H  H387  1  0.298970  0.500000  0.372780  1
  C  C388  1  0.289044  0.289044  0.500000  1
  C  C389  1  0.269784  0.269784  0.500000  1
  H  H390  1  0.298970  0.372780  0.500000  1
  H  H391  1  0.372780  0.298970  0.500000  1
  C  C392  1  0.341968  0.451724  0.500000  1
  C  C393  1  0.451724  0.341968  0.500000  1
  C  C394  1  0.259498  0.477278  0.740502  1
  C  C395  1  0.259498  0.259498  0.522722  1
  C  C396  1  0.477278  0.259498  0.740502  1
  C  C397  1  0.318237  0.476925  0.681763  1
  C  C398  1  0.318237  0.318237  0.523075  1
  C  C399  1  0.476925  0.318237  0.681763  1
  C  C400  1  0.299239  0.477066  0.700761  1
  C  C401  1  0.299239  0.299239  0.522934  1
  C  C402  1  0.477066  0.299239  0.700761  1
  C  C403  1  0.341608  0.422980  0.500000  1
  C  C404  1  0.422980  0.341608  0.500000  1
  C  C405  1  0.364781  0.409242  0.500000  1
  C  C406  1  0.409242  0.364781  0.500000  1
  C  C407  1  0.363865  0.382451  0.500000  1
  C  C408  1  0.382451  0.363865  0.500000  1
  C  C409  1  0.340604  0.369465  0.500000  1
  C  C410  1  0.369465  0.340604  0.500000  1
  C  C411  1  0.317375  0.382937  0.500000  1
  C  C412  1  0.382937  0.317375  0.500000  1
  C  C413  1  0.318004  0.409827  0.500000  1
  C  C414  1  0.409827  0.318004  0.500000  1
  C  C415  1  0.327894  0.327894  0.500000  1
  H  H416  1  0.298970  0.500000  0.627220  1
  C  C417  1  0.269784  0.500000  0.730216  1
  H  H418  1  0.325489  0.458564  0.674511  1
  H  H419  1  0.325489  0.325489  0.541436  1
  H  H420  1  0.458564  0.325489  0.674511  1
  H  H421  1  0.266112  0.458499  0.733888  1
  H  H422  1  0.266112  0.266112  0.541501  1
  H  H423  1  0.458499  0.266112  0.733888  1
  H  H424  1  0.292544  0.458346  0.707456  1
  H  H425  1  0.292544  0.292544  0.541654  1
  H  H426  1  0.458346  0.292544  0.707456  1
  H  H427  1  0.383371  0.419073  0.500000  1
  H  H428  1  0.419073  0.383371  0.500000  1
  C  C429  1  0.289044  0.500000  0.710956  1
  H  H430  1  0.500000  0.298970  0.627220  1
  H  H431  1  0.299848  0.420406  0.500000  1
  H  H432  1  0.420406  0.299848  0.500000  1
  N  N433  1  0.345191  0.345191  0.500000  1
  O  O434  1  0.363820  0.463161  0.500000  1
  O  O435  1  0.463161  0.363820  0.500000  1
  O  O436  1  0.320262  0.463376  0.500000  1
  O  O437  1  0.463376  0.320262  0.500000  1
  C  C438  1  0.500000  0.289044  0.710956  1
  C  C439  1  0.500000  0.269784  0.730216  1
  C  C440  1  0.000000  0.451724  0.841968  1
  C  C441  1  0.000000  0.341968  0.951724  1
  C  C442  1  0.022722  0.259498  0.759498  1
  C  C443  1  0.240502  0.259498  0.977278  1
  C  C444  1  0.240502  0.477278  0.759498  1
  C  C445  1  0.023075  0.318237  0.818237  1
  C  C446  1  0.181763  0.318237  0.976925  1
  C  C447  1  0.181763  0.476925  0.818237  1
  C  C448  1  0.022934  0.299239  0.799239  1
  C  C449  1  0.200761  0.299239  0.977066  1
  C  C450  1  0.200761  0.477066  0.799239  1
  C  C451  1  0.000000  0.422980  0.841608  1
  C  C452  1  0.000000  0.341608  0.922980  1
  C  C453  1  0.000000  0.409242  0.864781  1
  C  C454  1  0.000000  0.364781  0.909242  1
  C  C455  1  0.000000  0.382451  0.863865  1
  C  C456  1  0.000000  0.363865  0.882451  1
  C  C457  1  0.000000  0.369465  0.840604  1
  C  C458  1  0.000000  0.340604  0.869465  1
  C  C459  1  0.000000  0.382937  0.817375  1
  C  C460  1  0.000000  0.317375  0.882937  1
  C  C461  1  0.000000  0.409827  0.818004  1
  C  C462  1  0.000000  0.318004  0.909827  1
  C  C463  1  0.000000  0.327894  0.827894  1
  O  O464  1  0.000000  0.320262  0.963376  1
  O  O465  1  0.000000  0.463376  0.820262  1
  H  H466  1  0.041436  0.325489  0.825489  1
  H  H467  1  0.174511  0.325489  0.958564  1
  H  H468  1  0.174511  0.458564  0.825489  1
  H  H469  1  0.233888  0.266112  0.958499  1
  H  H470  1  0.041501  0.266112  0.766112  1
  H  H471  1  0.233888  0.458499  0.766112  1
  H  H472  1  0.041654  0.292544  0.792544  1
  H  H473  1  0.207456  0.292544  0.958346  1
  H  H474  1  0.207456  0.458346  0.792544  1
  H  H475  1  0.000000  0.419073  0.883371  1
  H  H476  1  0.000000  0.383371  0.919073  1
  O  O477  1  0.000000  0.363820  0.963161  1
  O  O478  1  0.000000  0.463161  0.863820  1
  H  H479  1  0.000000  0.420406  0.799848  1
  H  H480  1  0.000000  0.299848  0.920406  1
  N  N481  1  0.000000  0.345191  0.845191  1
  C  C482  1  0.210956  0.500000  0.789044  1
  C  C483  1  0.230216  0.500000  0.769784  1
  H  H484  1  0.201030  0.500000  0.872780  1
  C  C485  1  0.210956  0.289044  1.000000  1
  C  C486  1  0.230216  0.269784  1.000000  1
  H  H487  1  0.201030  0.372780  1.000000  1
  H  H488  1  0.127220  0.298970  1.000000  1
  C  C489  1  0.000000  0.658032  0.048276  1
  C  C490  1  0.048276  0.500000  0.158032  1
  C  C491  1  0.158032  0.500000  0.048276  1
  C  C492  1  0.000000  0.548276  0.158032  1
  C  C493  1  0.158032  0.548276  0.000000  1
  C  C494  1  0.048276  0.658032  0.000000  1
  C  C495  1  0.022722  0.740502  0.240502  1
  C  C496  1  0.240502  0.740502  0.022722  1
  C  C497  1  0.240502  0.522722  0.240502  1
  C  C498  1  0.023075  0.681763  0.181763  1
  C  C499  1  0.181763  0.681763  0.023075  1
  C  C500  1  0.181763  0.523075  0.181763  1
  C  C501  1  0.022934  0.700761  0.200761  1
  C  C502  1  0.200761  0.700761  0.022934  1
  C  C503  1  0.200761  0.522934  0.200761  1
  C  C504  1  0.000000  0.658392  0.077020  1
  C  C505  1  0.077020  0.500000  0.158392  1
  C  C506  1  0.158392  0.500000  0.077020  1
  C  C507  1  0.000000  0.577020  0.158392  1
  C  C508  1  0.158392  0.577020  0.000000  1
  C  C509  1  0.077020  0.658392  0.000000  1
  C  C510  1  0.000000  0.635219  0.090758  1
  C  C511  1  0.090758  0.500000  0.135219  1
  C  C512  1  0.135219  0.500000  0.090758  1
  C  C513  1  0.000000  0.590758  0.135219  1
  C  C514  1  0.135219  0.590758  0.000000  1
  C  C515  1  0.090758  0.635219  0.000000  1
  C  C516  1  0.000000  0.636135  0.117549  1
  C  C517  1  0.117549  0.500000  0.136135  1
  C  C518  1  0.136135  0.500000  0.117549  1
  C  C519  1  0.000000  0.617549  0.136135  1
  C  C520  1  0.136135  0.617549  0.000000  1
  C  C521  1  0.117549  0.636135  0.000000  1
  C  C522  1  0.000000  0.659396  0.130535  1
  C  C523  1  0.130535  0.500000  0.159396  1
  C  C524  1  0.159396  0.500000  0.130535  1
  C  C525  1  0.000000  0.630535  0.159396  1
  C  C526  1  0.159396  0.630535  0.000000  1
  C  C527  1  0.130535  0.659396  0.000000  1
  C  C528  1  0.000000  0.682625  0.117063  1
  C  C529  1  0.117063  0.500000  0.182625  1
  C  C530  1  0.182625  0.500000  0.117063  1
  C  C531  1  0.000000  0.617063  0.182625  1
  C  C532  1  0.182625  0.617063  0.000000  1
  C  C533  1  0.117063  0.682625  0.000000  1
  C  C534  1  0.000000  0.681996  0.090173  1
  C  C535  1  0.090173  0.500000  0.181996  1
  C  C536  1  0.181996  0.500000  0.090173  1
  C  C537  1  0.000000  0.590173  0.181996  1
  C  C538  1  0.181996  0.590173  0.000000  1
  C  C539  1  0.090173  0.681996  0.000000  1
  C  C540  1  0.000000  0.672106  0.172106  1
  C  C541  1  0.172106  0.500000  0.172106  1
  C  C542  1  0.172106  0.672106  0.000000  1
  O  O543  1  0.036624  0.679738  0.000000  1
  O  O544  1  0.036624  0.500000  0.179738  1
  O  O545  1  0.000000  0.536839  0.136180  1
  O  O546  1  0.179738  0.536624  0.000000  1
  O  O547  1  0.000000  0.679738  0.036624  1
  O  O548  1  0.136180  0.500000  0.036839  1
  Cu  Cu549  1  0.000000  0.634545  0.000000  1
  Cu  Cu550  1  0.000000  0.500000  0.134545  1
  Cu  Cu551  1  0.134545  0.500000  0.000000  1
  Cu  Cu552  1  0.000000  0.681320  0.000000  1
  Cu  Cu553  1  0.000000  0.500000  0.181320  1
  Cu  Cu554  1  0.181320  0.500000  0.000000  1
  H  H555  1  0.041436  0.674511  0.174511  1
  H  H556  1  0.174511  0.674511  0.041436  1
  H  H557  1  0.174511  0.541436  0.174511  1
  H  H558  1  0.233888  0.733888  0.041501  1
  H  H559  1  0.041501  0.733888  0.233888  1
  H  H560  1  0.233888  0.541501  0.233888  1
  H  H561  1  0.041654  0.707456  0.207456  1
  H  H562  1  0.207456  0.707456  0.041654  1
  H  H563  1  0.207456  0.541654  0.207456  1
  H  H564  1  0.000000  0.616629  0.080927  1
  H  H565  1  0.080927  0.500000  0.116629  1
  H  H566  1  0.116629  0.500000  0.080927  1
  H  H567  1  0.000000  0.580927  0.116629  1
  H  H568  1  0.116629  0.580927  0.000000  1
  H  H569  1  0.080927  0.616629  0.000000  1
  O  O570  1  0.000000  0.536624  0.179738  1
  O  O571  1  0.036839  0.636180  0.000000  1
  O  O572  1  0.136180  0.536839  0.000000  1
  O  O573  1  0.179738  0.500000  0.036624  1
  O  O574  1  0.036839  0.500000  0.136180  1
  O  O575  1  0.000000  0.636180  0.036839  1
  H  H576  1  0.000000  0.700152  0.079594  1
  H  H577  1  0.079594  0.500000  0.200152  1
  H  H578  1  0.200152  0.500000  0.079594  1
  H  H579  1  0.000000  0.579594  0.200152  1
  H  H580  1  0.200152  0.579594  0.000000  1
  H  H581  1  0.079594  0.700152  0.000000  1
  N  N582  1  0.000000  0.654809  0.154809  1
  N  N583  1  0.154809  0.500000  0.154809  1
  N  N584  1  0.154809  0.654809  0.000000  1
  C  C585  1  0.451724  0.500000  0.341968  1
  C  C586  1  0.341968  0.500000  0.451724  1
  C  C587  1  0.477278  0.740502  0.259498  1
  C  C588  1  0.259498  0.740502  0.477278  1
  C  C589  1  0.259498  0.522722  0.259498  1
  C  C590  1  0.476925  0.681763  0.318237  1
  C  C591  1  0.318237  0.681763  0.476925  1
  C  C592  1  0.318237  0.523075  0.318237  1
  C  C593  1  0.477066  0.700761  0.299239  1
  C  C594  1  0.299239  0.700761  0.477066  1
  C  C595  1  0.299239  0.522934  0.299239  1
  C  C596  1  0.422980  0.500000  0.341608  1
  C  C597  1  0.341608  0.500000  0.422980  1
  C  C598  1  0.409242  0.500000  0.364781  1
  C  C599  1  0.364781  0.500000  0.409242  1
  C  C600  1  0.382451  0.500000  0.363865  1
  C  C601  1  0.363865  0.500000  0.382451  1
  C  C602  1  0.369465  0.500000  0.340604  1
  C  C603  1  0.340604  0.500000  0.369465  1
  C  C604  1  0.382937  0.500000  0.317375  1
  C  C605  1  0.317375  0.500000  0.382937  1
  C  C606  1  0.409827  0.500000  0.318004  1
  C  C607  1  0.318004  0.500000  0.409827  1
  C  C608  1  0.327894  0.500000  0.327894  1
  H  H609  1  0.500000  0.627220  0.298970  1
  C  C610  1  0.500000  0.730216  0.269784  1
  H  H611  1  0.458564  0.674511  0.325489  1
  H  H612  1  0.325489  0.674511  0.458564  1
  H  H613  1  0.325489  0.541436  0.325489  1
  H  H614  1  0.458499  0.733888  0.266112  1
  H  H615  1  0.266112  0.733888  0.458499  1
  H  H616  1  0.266112  0.541501  0.266112  1
  H  H617  1  0.458346  0.707456  0.292544  1
  H  H618  1  0.292544  0.707456  0.458346  1
  H  H619  1  0.292544  0.541654  0.292544  1
  H  H620  1  0.419073  0.500000  0.383371  1
  H  H621  1  0.383371  0.500000  0.419073  1
  C  C622  1  0.500000  0.710956  0.289044  1
  O  O623  1  0.320262  0.500000  0.463376  1
  H  H624  1  0.420406  0.500000  0.299848  1
  H  H625  1  0.299848  0.500000  0.420406  1
  N  N626  1  0.345191  0.500000  0.345191  1
  O  O627  1  0.463161  0.500000  0.363820  1
  O  O628  1  0.363820  0.500000  0.463161  1
  O  O629  1  0.463376  0.500000  0.320262  1
  C  C630  1  0.289044  0.710956  0.500000  1
  C  C631  1  0.269784  0.730216  0.500000  1
  H  H632  1  0.372780  0.701030  0.500000  1
  H  H633  1  0.298970  0.627220  0.500000  1
  C  C634  1  0.451724  0.500000  0.658032  1
  C  C635  1  0.451724  0.658032  0.500000  1
  C  C636  1  0.341968  0.548276  0.500000  1
  C  C637  1  0.341968  0.500000  0.548276  1
  C  C638  1  0.477278  0.740502  0.740502  1
  C  C639  1  0.259498  0.740502  0.522722  1
  C  C640  1  0.259498  0.522722  0.740502  1
  C  C641  1  0.476925  0.681763  0.681763  1
  C  C642  1  0.318237  0.681763  0.523075  1
  C  C643  1  0.318237  0.523075  0.681763  1
  C  C644  1  0.477066  0.700761  0.700761  1
  C  C645  1  0.299239  0.700761  0.522934  1
  C  C646  1  0.299239  0.522934  0.700761  1
  C  C647  1  0.422980  0.500000  0.658392  1
  C  C648  1  0.422980  0.658392  0.500000  1
  C  C649  1  0.341608  0.577020  0.500000  1
  C  C650  1  0.341608  0.500000  0.577020  1
  C  C651  1  0.409242  0.500000  0.635219  1
  C  C652  1  0.409242  0.635219  0.500000  1
  C  C653  1  0.364781  0.590758  0.500000  1
  C  C654  1  0.364781  0.500000  0.590758  1
  C  C655  1  0.382451  0.500000  0.636135  1
  C  C656  1  0.382451  0.636135  0.500000  1
  C  C657  1  0.363865  0.617549  0.500000  1
  C  C658  1  0.363865  0.500000  0.617549  1
  C  C659  1  0.369465  0.500000  0.659396  1
  C  C660  1  0.369465  0.659396  0.500000  1
  C  C661  1  0.340604  0.630535  0.500000  1
  C  C662  1  0.340604  0.500000  0.630535  1
  C  C663  1  0.382937  0.500000  0.682625  1
  C  C664  1  0.382937  0.682625  0.500000  1
  C  C665  1  0.317375  0.617063  0.500000  1
  C  C666  1  0.317375  0.500000  0.617063  1
  C  C667  1  0.409827  0.500000  0.681996  1
  C  C668  1  0.409827  0.681996  0.500000  1
  C  C669  1  0.318004  0.590173  0.500000  1
  C  C670  1  0.318004  0.500000  0.590173  1
  C  C671  1  0.327894  0.500000  0.672106  1
  C  C672  1  0.327894  0.672106  0.500000  1
  H  H673  1  0.500000  0.627220  0.701030  1
  C  C674  1  0.500000  0.710956  0.710956  1
  H  H675  1  0.500000  0.701030  0.627220  1
  O  O676  1  0.320262  0.500000  0.536624  1
  Cu  Cu677  1  0.365455  0.500000  0.500000  1
  Cu  Cu678  1  0.318680  0.500000  0.500000  1
  H  H679  1  0.458564  0.674511  0.674511  1
  H  H680  1  0.325489  0.674511  0.541436  1
  H  H681  1  0.325489  0.541436  0.674511  1
  H  H682  1  0.458499  0.733888  0.733888  1
  H  H683  1  0.266112  0.733888  0.541501  1
  H  H684  1  0.266112  0.541501  0.733888  1
  H  H685  1  0.458346  0.707456  0.707456  1
  H  H686  1  0.292544  0.707456  0.541654  1
  H  H687  1  0.292544  0.541654  0.707456  1
  H  H688  1  0.419073  0.500000  0.616629  1
  H  H689  1  0.419073  0.616629  0.500000  1
  H  H690  1  0.383371  0.580927  0.500000  1
  H  H691  1  0.383371  0.500000  0.580927  1
  H  H692  1  0.372780  0.500000  0.701030  1
  O  O693  1  0.320262  0.536624  0.500000  1
  O  O694  1  0.463376  0.679738  0.500000  1
  C  C695  1  0.500000  0.730216  0.730216  1
  H  H696  1  0.420406  0.500000  0.700152  1
  H  H697  1  0.420406  0.700152  0.500000  1
  H  H698  1  0.299848  0.579594  0.500000  1
  H  H699  1  0.299848  0.500000  0.579594  1
  N  N700  1  0.345191  0.500000  0.654809  1
  N  N701  1  0.345191  0.654809  0.500000  1
  O  O702  1  0.463161  0.500000  0.636180  1
  O  O703  1  0.463161  0.636180  0.500000  1
  O  O704  1  0.363820  0.536839  0.500000  1
  O  O705  1  0.363820  0.500000  0.536839  1
  O  O706  1  0.463376  0.500000  0.679738  1
  C  C707  1  0.000000  0.658032  0.951724  1
  C  C708  1  0.048276  0.500000  0.841968  1
  C  C709  1  0.158032  0.500000  0.951724  1
  C  C710  1  0.000000  0.548276  0.841968  1
  C  C711  1  0.022722  0.740502  0.759498  1
  C  C712  1  0.240502  0.740502  0.977278  1
  C  C713  1  0.240502  0.522722  0.759498  1
  C  C714  1  0.023075  0.681763  0.818237  1
  C  C715  1  0.181763  0.681763  0.976925  1
  C  C716  1  0.181763  0.523075  0.818237  1
  C  C717  1  0.022934  0.700761  0.799239  1
  C  C718  1  0.200761  0.700761  0.977066  1
  C  C719  1  0.200761  0.522934  0.799239  1
  C  C720  1  0.000000  0.658392  0.922980  1
  C  C721  1  0.077020  0.500000  0.841608  1
  C  C722  1  0.158392  0.500000  0.922980  1
  C  C723  1  0.000000  0.577020  0.841608  1
  C  C724  1  0.000000  0.635219  0.909242  1
  C  C725  1  0.090758  0.500000  0.864781  1
  C  C726  1  0.135219  0.500000  0.909242  1
  C  C727  1  0.000000  0.590758  0.864781  1
  C  C728  1  0.000000  0.636135  0.882451  1
  C  C729  1  0.117549  0.500000  0.863865  1
  C  C730  1  0.136135  0.500000  0.882451  1
  C  C731  1  0.000000  0.617549  0.863865  1
  C  C732  1  0.000000  0.659396  0.869465  1
  C  C733  1  0.130535  0.500000  0.840604  1
  C  C734  1  0.159396  0.500000  0.869465  1
  C  C735  1  0.000000  0.630535  0.840604  1
  C  C736  1  0.000000  0.682625  0.882937  1
  C  C737  1  0.117063  0.500000  0.817375  1
  C  C738  1  0.182625  0.500000  0.882937  1
  C  C739  1  0.000000  0.617063  0.817375  1
  C  C740  1  0.000000  0.681996  0.909827  1
  C  C741  1  0.090173  0.500000  0.818004  1
  C  C742  1  0.181996  0.500000  0.909827  1
  C  C743  1  0.000000  0.590173  0.818004  1
  C  C744  1  0.000000  0.672106  0.827894  1
  C  C745  1  0.172106  0.500000  0.827894  1
  O  O746  1  0.000000  0.536624  0.820262  1
  O  O747  1  0.000000  0.536839  0.863820  1
  O  O748  1  0.179738  0.500000  0.963376  1
  O  O749  1  0.136180  0.500000  0.963161  1
  Cu  Cu750  1  0.000000  0.500000  0.865455  1
  Cu  Cu751  1  0.000000  0.500000  0.818680  1
  H  H752  1  0.041436  0.674511  0.825489  1
  H  H753  1  0.174511  0.674511  0.958564  1
  H  H754  1  0.174511  0.541436  0.825489  1
  H  H755  1  0.233888  0.733888  0.958499  1
  H  H756  1  0.041501  0.733888  0.766112  1
  H  H757  1  0.233888  0.541501  0.766112  1
  H  H758  1  0.041654  0.707456  0.792544  1
  H  H759  1  0.207456  0.707456  0.958346  1
  H  H760  1  0.207456  0.541654  0.792544  1
  H  H761  1  0.000000  0.616629  0.919073  1
  H  H762  1  0.080927  0.500000  0.883371  1
  H  H763  1  0.116629  0.500000  0.919073  1
  H  H764  1  0.000000  0.580927  0.883371  1
  O  O765  1  0.036624  0.500000  0.820262  1
  H  H766  1  0.127220  0.500000  0.798970  1
  O  O767  1  0.036839  0.500000  0.863820  1
  O  O768  1  0.000000  0.679738  0.963376  1
  H  H769  1  0.000000  0.700152  0.920406  1
  H  H770  1  0.079594  0.500000  0.799848  1
  H  H771  1  0.200152  0.500000  0.920406  1
  H  H772  1  0.000000  0.579594  0.799848  1
  N  N773  1  0.000000  0.654809  0.845191  1
  N  N774  1  0.154809  0.500000  0.845191  1
  O  O775  1  0.000000  0.636180  0.963161  1
  C  C776  1  0.210956  0.710956  1.000000  1
  C  C777  1  0.230216  0.730216  1.000000  1
  H  H778  1  0.201030  0.627220  1.000000  1
  H  H779  1  0.127220  0.701030  1.000000  1
  C  C780  1  0.341968  0.951724  0.000000  1
  C  C781  1  0.451724  0.841968  0.000000  1
  C  C782  1  0.259498  0.759498  0.022722  1
  C  C783  1  0.259498  0.977278  0.240502  1
  C  C784  1  0.477278  0.759498  0.240502  1
  C  C785  1  0.318237  0.818237  0.023075  1
  C  C786  1  0.318237  0.976925  0.181763  1
  C  C787  1  0.476925  0.818237  0.181763  1
  C  C788  1  0.299239  0.799239  0.022934  1
  C  C789  1  0.299239  0.977066  0.200761  1
  C  C790  1  0.477066  0.799239  0.200761  1
  C  C791  1  0.341608  0.922980  0.000000  1
  C  C792  1  0.422980  0.841608  0.000000  1
  C  C793  1  0.364781  0.909242  0.000000  1
  C  C794  1  0.409242  0.864781  0.000000  1
  C  C795  1  0.363865  0.882451  0.000000  1
  C  C796  1  0.382451  0.863865  0.000000  1
  C  C797  1  0.340604  0.869465  0.000000  1
  C  C798  1  0.369465  0.840604  0.000000  1
  C  C799  1  0.317375  0.882937  0.000000  1
  C  C800  1  0.382937  0.817375  0.000000  1
  C  C801  1  0.318004  0.909827  0.000000  1
  C  C802  1  0.409827  0.818004  0.000000  1
  C  C803  1  0.327894  0.827894  0.000000  1
  H  H804  1  0.298970  1.000000  0.127220  1
  H  H805  1  0.372780  1.000000  0.201030  1
  H  H806  1  0.325489  0.825489  0.041436  1
  H  H807  1  0.325489  0.958564  0.174511  1
  H  H808  1  0.458564  0.825489  0.174511  1
  H  H809  1  0.266112  0.958499  0.233888  1
  H  H810  1  0.266112  0.766112  0.041501  1
  H  H811  1  0.458499  0.766112  0.233888  1
  H  H812  1  0.292544  0.792544  0.041654  1
  H  H813  1  0.292544  0.958346  0.207456  1
  H  H814  1  0.458346  0.792544  0.207456  1
  H  H815  1  0.383371  0.919073  0.000000  1
  H  H816  1  0.419073  0.883371  0.000000  1
  C  C817  1  0.269784  1.000000  0.230216  1
  C  C818  1  0.289044  1.000000  0.210956  1
  H  H819  1  0.299848  0.920406  0.000000  1
  H  H820  1  0.420406  0.799848  0.000000  1
  N  N821  1  0.345191  0.845191  0.000000  1
  O  O822  1  0.363820  0.963161  0.000000  1
  O  O823  1  0.463161  0.863820  0.000000  1
  O  O824  1  0.320262  0.963376  0.000000  1
  O  O825  1  0.463376  0.820262  0.000000  1
  C  C826  1  0.500000  0.789044  0.210956  1
  C  C827  1  0.500000  0.769784  0.230216  1
  H  H828  1  0.500000  0.872780  0.201030  1
  C  C829  1  0.000000  0.951724  0.341968  1
  C  C830  1  0.000000  0.841968  0.451724  1
  C  C831  1  0.240502  0.977278  0.259498  1
  C  C832  1  0.022722  0.759498  0.259498  1
  C  C833  1  0.240502  0.759498  0.477278  1
  C  C834  1  0.181763  0.976925  0.318237  1
  C  C835  1  0.023075  0.818237  0.318237  1
  C  C836  1  0.181763  0.818237  0.476925  1
  C  C837  1  0.200761  0.977066  0.299239  1
  C  C838  1  0.022934  0.799239  0.299239  1
  C  C839  1  0.200761  0.799239  0.477066  1
  C  C840  1  0.000000  0.922980  0.341608  1
  C  C841  1  0.000000  0.841608  0.422980  1
  C  C842  1  0.000000  0.909242  0.364781  1
  C  C843  1  0.000000  0.864781  0.409242  1
  C  C844  1  0.000000  0.882451  0.363865  1
  C  C845  1  0.000000  0.863865  0.382451  1
  C  C846  1  0.000000  0.869465  0.340604  1
  C  C847  1  0.000000  0.840604  0.369465  1
  C  C848  1  0.000000  0.882937  0.317375  1
  C  C849  1  0.000000  0.817375  0.382937  1
  C  C850  1  0.000000  0.909827  0.318004  1
  C  C851  1  0.000000  0.818004  0.409827  1
  C  C852  1  0.000000  0.827894  0.327894  1
  O  O853  1  0.000000  0.820262  0.463376  1
  O  O854  1  0.000000  0.963376  0.320262  1
  H  H855  1  0.174511  0.958564  0.325489  1
  H  H856  1  0.041436  0.825489  0.325489  1
  H  H857  1  0.174511  0.825489  0.458564  1
  H  H858  1  0.041501  0.766112  0.266112  1
  H  H859  1  0.233888  0.958499  0.266112  1
  H  H860  1  0.233888  0.766112  0.458499  1
  H  H861  1  0.207456  0.958346  0.292544  1
  H  H862  1  0.041654  0.792544  0.292544  1
  H  H863  1  0.207456  0.792544  0.458346  1
  H  H864  1  0.000000  0.919073  0.383371  1
  H  H865  1  0.000000  0.883371  0.419073  1
  O  O866  1  0.000000  0.863820  0.463161  1
  O  O867  1  0.000000  0.963161  0.363820  1
  H  H868  1  0.000000  0.920406  0.299848  1
  H  H869  1  0.000000  0.799848  0.420406  1
  N  N870  1  0.000000  0.845191  0.345191  1
  C  C871  1  0.210956  1.000000  0.289044  1
  C  C872  1  0.230216  1.000000  0.269784  1
  H  H873  1  0.127220  1.000000  0.298970  1
  H  H874  1  0.201030  1.000000  0.372780  1
  C  C875  1  0.210956  0.789044  0.500000  1
  C  C876  1  0.230216  0.769784  0.500000  1
  H  H877  1  0.201030  0.872780  0.500000  1
  H  H878  1  0.127220  0.798970  0.500000  1
  C  C879  1  0.158032  0.951724  0.500000  1
  C  C880  1  0.000000  0.951724  0.658032  1
  C  C881  1  0.000000  0.841968  0.548276  1
  C  C882  1  0.048276  0.841968  0.500000  1
  C  C883  1  0.240502  0.977278  0.740502  1
  C  C884  1  0.022722  0.759498  0.740502  1
  C  C885  1  0.240502  0.759498  0.522722  1
  C  C886  1  0.181763  0.976925  0.681763  1
  C  C887  1  0.023075  0.818237  0.681763  1
  C  C888  1  0.181763  0.818237  0.523075  1
  C  C889  1  0.200761  0.977066  0.700761  1
  C  C890  1  0.022934  0.799239  0.700761  1
  C  C891  1  0.200761  0.799239  0.522934  1
  C  C892  1  0.158392  0.922980  0.500000  1
  C  C893  1  0.000000  0.922980  0.658392  1
  C  C894  1  0.000000  0.841608  0.577020  1
  C  C895  1  0.077020  0.841608  0.500000  1
  C  C896  1  0.135219  0.909242  0.500000  1
  C  C897  1  0.000000  0.909242  0.635219  1
  C  C898  1  0.000000  0.864781  0.590758  1
  C  C899  1  0.090758  0.864781  0.500000  1
  C  C900  1  0.136135  0.882451  0.500000  1
  C  C901  1  0.000000  0.882451  0.636135  1
  C  C902  1  0.000000  0.863865  0.617549  1
  C  C903  1  0.117549  0.863865  0.500000  1
  C  C904  1  0.159396  0.869465  0.500000  1
  C  C905  1  0.000000  0.869465  0.659396  1
  C  C906  1  0.000000  0.840604  0.630535  1
  C  C907  1  0.130535  0.840604  0.500000  1
  C  C908  1  0.182625  0.882937  0.500000  1
  C  C909  1  0.000000  0.882937  0.682625  1
  C  C910  1  0.000000  0.817375  0.617063  1
  C  C911  1  0.117063  0.817375  0.500000  1
  C  C912  1  0.181996  0.909827  0.500000  1
  C  C913  1  0.000000  0.909827  0.681996  1
  C  C914  1  0.000000  0.818004  0.590173  1
  C  C915  1  0.090173  0.818004  0.500000  1
  C  C916  1  0.172106  0.827894  0.500000  1
  C  C917  1  0.000000  0.827894  0.672106  1
  H  H918  1  0.201030  1.000000  0.627220  1
  O  O919  1  0.036624  0.820262  0.500000  1
  H  H920  1  0.127220  1.000000  0.701030  1
  O  O921  1  0.000000  0.820262  0.536624  1
  Cu  Cu922  1  0.000000  0.865455  0.500000  1
  Cu  Cu923  1  0.000000  0.818680  0.500000  1
  H  H924  1  0.174511  0.958564  0.674511  1
  H  H925  1  0.041436  0.825489  0.674511  1
  H  H926  1  0.174511  0.825489  0.541436  1
  H  H927  1  0.041501  0.766112  0.733888  1
  H  H928  1  0.233888  0.958499  0.733888  1
  H  H929  1  0.233888  0.766112  0.541501  1
  H  H930  1  0.207456  0.958346  0.707456  1
  H  H931  1  0.041654  0.792544  0.707456  1
  H  H932  1  0.207456  0.792544  0.541654  1
  H  H933  1  0.116629  0.919073  0.500000  1
  H  H934  1  0.000000  0.919073  0.616629  1
  H  H935  1  0.000000  0.883371  0.580927  1
  H  H936  1  0.080927  0.883371  0.500000  1
  C  C937  1  0.230216  1.000000  0.730216  1
  O  O938  1  0.000000  0.963376  0.679738  1
  O  O939  1  0.179738  0.963376  0.500000  1
  C  C940  1  0.210956  1.000000  0.710956  1
  H  H941  1  0.200152  0.920406  0.500000  1
  H  H942  1  0.000000  0.920406  0.700152  1
  H  H943  1  0.000000  0.799848  0.579594  1
  H  H944  1  0.079594  0.799848  0.500000  1
  N  N945  1  0.154809  0.845191  0.500000  1
  N  N946  1  0.000000  0.845191  0.654809  1
  O  O947  1  0.136180  0.963161  0.500000  1
  O  O948  1  0.000000  0.963161  0.636180  1
  O  O949  1  0.000000  0.863820  0.536839  1
  O  O950  1  0.036839  0.863820  0.500000  1
  C  C951  1  0.259498  0.759498  0.977278  1
  C  C952  1  0.259498  0.977278  0.759498  1
  C  C953  1  0.477278  0.759498  0.759498  1
  C  C954  1  0.318237  0.818237  0.976925  1
  C  C955  1  0.318237  0.976925  0.818237  1
  C  C956  1  0.476925  0.818237  0.818237  1
  C  C957  1  0.299239  0.799239  0.977066  1
  C  C958  1  0.299239  0.977066  0.799239  1
  C  C959  1  0.477066  0.799239  0.799239  1
  H  H960  1  0.325489  0.825489  0.958564  1
  H  H961  1  0.325489  0.958564  0.825489  1
  H  H962  1  0.458564  0.825489  0.825489  1
  H  H963  1  0.266112  0.958499  0.766112  1
  H  H964  1  0.266112  0.766112  0.958499  1
  H  H965  1  0.458499  0.766112  0.766112  1
  H  H966  1  0.292544  0.792544  0.958346  1
  H  H967  1  0.292544  0.958346  0.792544  1
  H  H968  1  0.458346  0.792544  0.792544  1
  C  C969  1  0.500000  0.789044  0.789044  1
  C  C970  1  0.500000  0.769784  0.769784  1
  H  H971  1  0.500000  0.872780  0.798970  1
  H  H972  1  0.500000  0.798970  0.872780  1
  C  C973  1  0.289044  1.000000  0.789044  1
  C  C974  1  0.269784  1.000000  0.769784  1
  H  H975  1  0.372780  1.000000  0.798970  1
  H  H976  1  0.298970  1.000000  0.872780  1
  C  C977  1  0.289044  0.789044  1.000000  1
  C  C978  1  0.269784  0.769784  1.000000  1
  H  H979  1  0.298970  0.872780  1.000000  1
  H  H980  1  0.372780  0.798970  1.000000  1
  C  C981  1  0.500000  0.158032  0.048276  1
  C  C982  1  0.548276  0.000000  0.158032  1
  C  C983  1  0.658032  0.000000  0.048276  1
  C  C984  1  0.500000  0.048276  0.158032  1
  C  C985  1  0.658032  0.048276  0.000000  1
  C  C986  1  0.548276  0.158032  0.000000  1
  C  C987  1  0.740502  0.240502  0.022722  1
  C  C988  1  0.740502  0.022722  0.240502  1
  C  C989  1  0.522722  0.240502  0.240502  1
  C  C990  1  0.681763  0.181763  0.023075  1
  C  C991  1  0.681763  0.023075  0.181763  1
  C  C992  1  0.523075  0.181763  0.181763  1
  C  C993  1  0.700761  0.200761  0.022934  1
  C  C994  1  0.700761  0.022934  0.200761  1
  C  C995  1  0.522934  0.200761  0.200761  1
  C  C996  1  0.500000  0.158392  0.077020  1
  C  C997  1  0.577020  0.000000  0.158392  1
  C  C998  1  0.658392  0.000000  0.077020  1
  C  C999  1  0.500000  0.077020  0.158392  1
  C  C1000  1  0.658392  0.077020  0.000000  1
  C  C1001  1  0.577020  0.158392  0.000000  1
  C  C1002  1  0.500000  0.135219  0.090758  1
  C  C1003  1  0.590758  0.000000  0.135219  1
  C  C1004  1  0.635219  0.000000  0.090758  1
  C  C1005  1  0.500000  0.090758  0.135219  1
  C  C1006  1  0.635219  0.090758  0.000000  1
  C  C1007  1  0.590758  0.135219  0.000000  1
  C  C1008  1  0.500000  0.136135  0.117549  1
  C  C1009  1  0.617549  0.000000  0.136135  1
  C  C1010  1  0.636135  0.000000  0.117549  1
  C  C1011  1  0.500000  0.117549  0.136135  1
  C  C1012  1  0.636135  0.117549  0.000000  1
  C  C1013  1  0.617549  0.136135  0.000000  1
  C  C1014  1  0.500000  0.159396  0.130535  1
  C  C1015  1  0.630535  0.000000  0.159396  1
  C  C1016  1  0.659396  0.000000  0.130535  1
  C  C1017  1  0.500000  0.130535  0.159396  1
  C  C1018  1  0.659396  0.130535  0.000000  1
  C  C1019  1  0.630535  0.159396  0.000000  1
  C  C1020  1  0.500000  0.182625  0.117063  1
  C  C1021  1  0.617063  0.000000  0.182625  1
  C  C1022  1  0.682625  0.000000  0.117063  1
  C  C1023  1  0.500000  0.117063  0.182625  1
  C  C1024  1  0.682625  0.117063  0.000000  1
  C  C1025  1  0.617063  0.182625  0.000000  1
  C  C1026  1  0.500000  0.181996  0.090173  1
  C  C1027  1  0.590173  0.000000  0.181996  1
  C  C1028  1  0.681996  0.000000  0.090173  1
  C  C1029  1  0.500000  0.090173  0.181996  1
  C  C1030  1  0.681996  0.090173  0.000000  1
  C  C1031  1  0.590173  0.181996  0.000000  1
  C  C1032  1  0.500000  0.172106  0.172106  1
  C  C1033  1  0.672106  0.000000  0.172106  1
  C  C1034  1  0.672106  0.172106  0.000000  1
  O  O1035  1  0.536624  0.179738  0.000000  1
  O  O1036  1  0.536624  0.000000  0.179738  1
  O  O1037  1  0.500000  0.036839  0.136180  1
  O  O1038  1  0.679738  0.036624  0.000000  1
  O  O1039  1  0.500000  0.179738  0.036624  1
  O  O1040  1  0.636180  0.000000  0.036839  1
  Cu  Cu1041  1  0.500000  0.134545  0.000000  1
  Cu  Cu1042  1  0.500000  0.000000  0.134545  1
  Cu  Cu1043  1  0.634545  0.000000  0.000000  1
  Cu  Cu1044  1  0.500000  0.181320  0.000000  1
  Cu  Cu1045  1  0.500000  0.000000  0.181320  1
  Cu  Cu1046  1  0.681320  0.000000  0.000000  1
  H  H1047  1  0.674511  0.174511  0.041436  1
  H  H1048  1  0.674511  0.041436  0.174511  1
  H  H1049  1  0.541436  0.174511  0.174511  1
  H  H1050  1  0.733888  0.041501  0.233888  1
  H  H1051  1  0.733888  0.233888  0.041501  1
  H  H1052  1  0.541501  0.233888  0.233888  1
  H  H1053  1  0.707456  0.207456  0.041654  1
  H  H1054  1  0.707456  0.041654  0.207456  1
  H  H1055  1  0.541654  0.207456  0.207456  1
  H  H1056  1  0.500000  0.116629  0.080927  1
  H  H1057  1  0.580927  0.000000  0.116629  1
  H  H1058  1  0.616629  0.000000  0.080927  1
  H  H1059  1  0.500000  0.080927  0.116629  1
  H  H1060  1  0.616629  0.080927  0.000000  1
  H  H1061  1  0.580927  0.116629  0.000000  1
  O  O1062  1  0.500000  0.036624  0.179738  1
  O  O1063  1  0.536839  0.136180  0.000000  1
  O  O1064  1  0.636180  0.036839  0.000000  1
  O  O1065  1  0.679738  0.000000  0.036624  1
  O  O1066  1  0.536839  0.000000  0.136180  1
  O  O1067  1  0.500000  0.136180  0.036839  1
  H  H1068  1  0.500000  0.200152  0.079594  1
  H  H1069  1  0.579594  0.000000  0.200152  1
  H  H1070  1  0.700152  0.000000  0.079594  1
  H  H1071  1  0.500000  0.079594  0.200152  1
  H  H1072  1  0.700152  0.079594  0.000000  1
  H  H1073  1  0.579594  0.200152  0.000000  1
  N  N1074  1  0.500000  0.154809  0.154809  1
  N  N1075  1  0.654809  0.000000  0.154809  1
  N  N1076  1  0.654809  0.154809  0.000000  1
  C  C1077  1  0.951724  0.000000  0.341968  1
  C  C1078  1  0.841968  0.000000  0.451724  1
  C  C1079  1  0.977278  0.240502  0.259498  1
  C  C1080  1  0.759498  0.022722  0.259498  1
  C  C1081  1  0.759498  0.240502  0.477278  1
  C  C1082  1  0.976925  0.181763  0.318237  1
  C  C1083  1  0.818237  0.023075  0.318237  1
  C  C1084  1  0.818237  0.181763  0.476925  1
  C  C1085  1  0.977066  0.200761  0.299239  1
  C  C1086  1  0.799239  0.022934  0.299239  1
  C  C1087  1  0.799239  0.200761  0.477066  1
  C  C1088  1  0.922980  0.000000  0.341608  1
  C  C1089  1  0.841608  0.000000  0.422980  1
  C  C1090  1  0.909242  0.000000  0.364781  1
  C  C1091  1  0.864781  0.000000  0.409242  1
  C  C1092  1  0.882451  0.000000  0.363865  1
  C  C1093  1  0.863865  0.000000  0.382451  1
  C  C1094  1  0.869465  0.000000  0.340604  1
  C  C1095  1  0.840604  0.000000  0.369465  1
  C  C1096  1  0.882937  0.000000  0.317375  1
  C  C1097  1  0.817375  0.000000  0.382937  1
  C  C1098  1  0.909827  0.000000  0.318004  1
  C  C1099  1  0.818004  0.000000  0.409827  1
  C  C1100  1  0.827894  0.000000  0.327894  1
  H  H1101  1  1.000000  0.127220  0.298970  1
  H  H1102  1  1.000000  0.201030  0.372780  1
  H  H1103  1  0.958564  0.174511  0.325489  1
  H  H1104  1  0.825489  0.041436  0.325489  1
  H  H1105  1  0.825489  0.174511  0.458564  1
  H  H1106  1  0.766112  0.041501  0.266112  1
  H  H1107  1  0.958499  0.233888  0.266112  1
  H  H1108  1  0.766112  0.233888  0.458499  1
  H  H1109  1  0.958346  0.207456  0.292544  1
  H  H1110  1  0.792544  0.041654  0.292544  1
  H  H1111  1  0.792544  0.207456  0.458346  1
  H  H1112  1  0.919073  0.000000  0.383371  1
  H  H1113  1  0.883371  0.000000  0.419073  1
  C  C1114  1  1.000000  0.230216  0.269784  1
  C  C1115  1  1.000000  0.210956  0.289044  1
  H  H1116  1  0.920406  0.000000  0.299848  1
  H  H1117  1  0.799848  0.000000  0.420406  1
  N  N1118  1  0.845191  0.000000  0.345191  1
  O  O1119  1  0.963161  0.000000  0.363820  1
  O  O1120  1  0.863820  0.000000  0.463161  1
  O  O1121  1  0.963376  0.000000  0.320262  1
  O  O1122  1  0.820262  0.000000  0.463376  1
  C  C1123  1  0.789044  0.210956  0.500000  1
  C  C1124  1  0.769784  0.230216  0.500000  1
  H  H1125  1  0.872780  0.201030  0.500000  1
  H  H1126  1  0.798970  0.127220  0.500000  1
  C  C1127  1  0.951724  0.000000  0.658032  1
  C  C1128  1  0.951724  0.158032  0.500000  1
  C  C1129  1  0.841968  0.048276  0.500000  1
  C  C1130  1  0.841968  0.000000  0.548276  1
  C  C1131  1  0.977278  0.240502  0.740502  1
  C  C1132  1  0.759498  0.022722  0.740502  1
  C  C1133  1  0.759498  0.240502  0.522722  1
  C  C1134  1  0.976925  0.181763  0.681763  1
  C  C1135  1  0.818237  0.023075  0.681763  1
  C  C1136  1  0.818237  0.181763  0.523075  1
  C  C1137  1  0.977066  0.200761  0.700761  1
  C  C1138  1  0.799239  0.022934  0.700761  1
  C  C1139  1  0.799239  0.200761  0.522934  1
  C  C1140  1  0.922980  0.000000  0.658392  1
  C  C1141  1  0.922980  0.158392  0.500000  1
  C  C1142  1  0.841608  0.077020  0.500000  1
  C  C1143  1  0.841608  0.000000  0.577020  1
  C  C1144  1  0.909242  0.000000  0.635219  1
  C  C1145  1  0.909242  0.135219  0.500000  1
  C  C1146  1  0.864781  0.090758  0.500000  1
  C  C1147  1  0.864781  0.000000  0.590758  1
  C  C1148  1  0.882451  0.000000  0.636135  1
  C  C1149  1  0.882451  0.136135  0.500000  1
  C  C1150  1  0.863865  0.117549  0.500000  1
  C  C1151  1  0.863865  0.000000  0.617549  1
  C  C1152  1  0.869465  0.000000  0.659396  1
  C  C1153  1  0.869465  0.159396  0.500000  1
  C  C1154  1  0.840604  0.130535  0.500000  1
  C  C1155  1  0.840604  0.000000  0.630535  1
  C  C1156  1  0.882937  0.000000  0.682625  1
  C  C1157  1  0.882937  0.182625  0.500000  1
  C  C1158  1  0.817375  0.117063  0.500000  1
  C  C1159  1  0.817375  0.000000  0.617063  1
  C  C1160  1  0.909827  0.000000  0.681996  1
  C  C1161  1  0.909827  0.181996  0.500000  1
  C  C1162  1  0.818004  0.090173  0.500000  1
  C  C1163  1  0.818004  0.000000  0.590173  1
  C  C1164  1  0.827894  0.000000  0.672106  1
  C  C1165  1  0.827894  0.172106  0.500000  1
  H  H1166  1  1.000000  0.127220  0.701030  1
  O  O1167  1  0.820262  0.000000  0.536624  1
  H  H1168  1  1.000000  0.201030  0.627220  1
  O  O1169  1  0.820262  0.036624  0.500000  1
  Cu  Cu1170  1  0.865455  0.000000  0.500000  1
  Cu  Cu1171  1  0.818680  0.000000  0.500000  1
  H  H1172  1  0.958564  0.174511  0.674511  1
  H  H1173  1  0.825489  0.041436  0.674511  1
  H  H1174  1  0.825489  0.174511  0.541436  1
  H  H1175  1  0.766112  0.041501  0.733888  1
  H  H1176  1  0.958499  0.233888  0.733888  1
  H  H1177  1  0.766112  0.233888  0.541501  1
  H  H1178  1  0.958346  0.207456  0.707456  1
  H  H1179  1  0.792544  0.041654  0.707456  1
  H  H1180  1  0.792544  0.207456  0.541654  1
  H  H1181  1  0.919073  0.000000  0.616629  1
  H  H1182  1  0.919073  0.116629  0.500000  1
  H  H1183  1  0.883371  0.080927  0.500000  1
  H  H1184  1  0.883371  0.000000  0.580927  1
  C  C1185  1  1.000000  0.230216  0.730216  1
  O  O1186  1  0.963376  0.179738  0.500000  1
  O  O1187  1  0.963376  0.000000  0.679738  1
  C  C1188  1  1.000000  0.210956  0.710956  1
  H  H1189  1  0.920406  0.000000  0.700152  1
  H  H1190  1  0.920406  0.200152  0.500000  1
  H  H1191  1  0.799848  0.079594  0.500000  1
  H  H1192  1  0.799848  0.000000  0.579594  1
  N  N1193  1  0.845191  0.000000  0.654809  1
  N  N1194  1  0.845191  0.154809  0.500000  1
  O  O1195  1  0.963161  0.000000  0.636180  1
  O  O1196  1  0.963161  0.136180  0.500000  1
  O  O1197  1  0.863820  0.036839  0.500000  1
  O  O1198  1  0.863820  0.000000  0.536839  1
  C  C1199  1  0.500000  0.158032  0.951724  1
  C  C1200  1  0.548276  0.000000  0.841968  1
  C  C1201  1  0.658032  0.000000  0.951724  1
  C  C1202  1  0.500000  0.048276  0.841968  1
  C  C1203  1  0.740502  0.240502  0.977278  1
  C  C1204  1  0.740502  0.022722  0.759498  1
  C  C1205  1  0.522722  0.240502  0.759498  1
  C  C1206  1  0.681763  0.181763  0.976925  1
  C  C1207  1  0.681763  0.023075  0.818237  1
  C  C1208  1  0.523075  0.181763  0.818237  1
  C  C1209  1  0.700761  0.200761  0.977066  1
  C  C1210  1  0.700761  0.022934  0.799239  1
  C  C1211  1  0.522934  0.200761  0.799239  1
  C  C1212  1  0.500000  0.158392  0.922980  1
  C  C1213  1  0.577020  0.000000  0.841608  1
  C  C1214  1  0.658392  0.000000  0.922980  1
  C  C1215  1  0.500000  0.077020  0.841608  1
  C  C1216  1  0.500000  0.135219  0.909242  1
  C  C1217  1  0.590758  0.000000  0.864781  1
  C  C1218  1  0.635219  0.000000  0.909242  1
  C  C1219  1  0.500000  0.090758  0.864781  1
  C  C1220  1  0.500000  0.136135  0.882451  1
  C  C1221  1  0.617549  0.000000  0.863865  1
  C  C1222  1  0.636135  0.000000  0.882451  1
  C  C1223  1  0.500000  0.117549  0.863865  1
  C  C1224  1  0.500000  0.159396  0.869465  1
  C  C1225  1  0.630535  0.000000  0.840604  1
  C  C1226  1  0.659396  0.000000  0.869465  1
  C  C1227  1  0.500000  0.130535  0.840604  1
  C  C1228  1  0.500000  0.182625  0.882937  1
  C  C1229  1  0.617063  0.000000  0.817375  1
  C  C1230  1  0.682625  0.000000  0.882937  1
  C  C1231  1  0.500000  0.117063  0.817375  1
  C  C1232  1  0.500000  0.181996  0.909827  1
  C  C1233  1  0.590173  0.000000  0.818004  1
  C  C1234  1  0.681996  0.000000  0.909827  1
  C  C1235  1  0.500000  0.090173  0.818004  1
  C  C1236  1  0.500000  0.172106  0.827894  1
  C  C1237  1  0.672106  0.000000  0.827894  1
  O  O1238  1  0.500000  0.036624  0.820262  1
  O  O1239  1  0.500000  0.179738  0.963376  1
  O  O1240  1  0.679738  0.000000  0.963376  1
  O  O1241  1  0.500000  0.036839  0.863820  1
  Cu  Cu1242  1  0.500000  0.000000  0.865455  1
  Cu  Cu1243  1  0.500000  0.000000  0.818680  1
  H  H1244  1  0.674511  0.174511  0.958564  1
  H  H1245  1  0.674511  0.041436  0.825489  1
  H  H1246  1  0.541436  0.174511  0.825489  1
  H  H1247  1  0.733888  0.041501  0.766112  1
  H  H1248  1  0.733888  0.233888  0.958499  1
  H  H1249  1  0.541501  0.233888  0.766112  1
  H  H1250  1  0.707456  0.207456  0.958346  1
  H  H1251  1  0.707456  0.041654  0.792544  1
  H  H1252  1  0.541654  0.207456  0.792544  1
  H  H1253  1  0.500000  0.116629  0.919073  1
  H  H1254  1  0.580927  0.000000  0.883371  1
  H  H1255  1  0.616629  0.000000  0.919073  1
  H  H1256  1  0.500000  0.080927  0.883371  1
  O  O1257  1  0.536624  0.000000  0.820262  1
  O  O1258  1  0.636180  0.000000  0.963161  1
  O  O1259  1  0.536839  0.000000  0.863820  1
  H  H1260  1  0.500000  0.127220  0.798970  1
  H  H1261  1  0.500000  0.200152  0.920406  1
  H  H1262  1  0.579594  0.000000  0.799848  1
  H  H1263  1  0.700152  0.000000  0.920406  1
  H  H1264  1  0.500000  0.079594  0.799848  1
  N  N1265  1  0.500000  0.154809  0.845191  1
  N  N1266  1  0.654809  0.000000  0.845191  1
  O  O1267  1  0.500000  0.136180  0.963161  1
  C  C1268  1  0.710956  0.210956  1.000000  1
  C  C1269  1  0.730216  0.230216  1.000000  1
  H  H1270  1  0.701030  0.127220  1.000000  1
  H  H1271  1  0.627220  0.201030  1.000000  1
  C  C1272  1  0.841968  0.451724  0.000000  1
  C  C1273  1  0.951724  0.341968  0.000000  1
  C  C1274  1  0.977278  0.259498  0.240502  1
  C  C1275  1  0.759498  0.259498  0.022722  1
  C  C1276  1  0.759498  0.477278  0.240502  1
  C  C1277  1  0.976925  0.318237  0.181763  1
  C  C1278  1  0.818237  0.318237  0.023075  1
  C  C1279  1  0.818237  0.476925  0.181763  1
  C  C1280  1  0.977066  0.299239  0.200761  1
  C  C1281  1  0.799239  0.299239  0.022934  1
  C  C1282  1  0.799239  0.477066  0.200761  1
  C  C1283  1  0.841608  0.422980  0.000000  1
  C  C1284  1  0.922980  0.341608  0.000000  1
  C  C1285  1  0.864781  0.409242  0.000000  1
  C  C1286  1  0.909242  0.364781  0.000000  1
  C  C1287  1  0.863865  0.382451  0.000000  1
  C  C1288  1  0.882451  0.363865  0.000000  1
  C  C1289  1  0.840604  0.369465  0.000000  1
  C  C1290  1  0.869465  0.340604  0.000000  1
  C  C1291  1  0.817375  0.382937  0.000000  1
  C  C1292  1  0.882937  0.317375  0.000000  1
  C  C1293  1  0.818004  0.409827  0.000000  1
  C  C1294  1  0.909827  0.318004  0.000000  1
  C  C1295  1  0.827894  0.327894  0.000000  1
  H  H1296  1  0.798970  0.500000  0.127220  1
  H  H1297  1  0.872780  0.500000  0.201030  1
  H  H1298  1  0.958564  0.325489  0.174511  1
  H  H1299  1  0.825489  0.325489  0.041436  1
  H  H1300  1  0.825489  0.458564  0.174511  1
  H  H1301  1  0.766112  0.266112  0.041501  1
  H  H1302  1  0.958499  0.266112  0.233888  1
  H  H1303  1  0.766112  0.458499  0.233888  1
  H  H1304  1  0.958346  0.292544  0.207456  1
  H  H1305  1  0.792544  0.292544  0.041654  1
  H  H1306  1  0.792544  0.458346  0.207456  1
  H  H1307  1  0.883371  0.419073  0.000000  1
  H  H1308  1  0.919073  0.383371  0.000000  1
  C  C1309  1  0.769784  0.500000  0.230216  1
  C  C1310  1  0.789044  0.500000  0.210956  1
  H  H1311  1  0.799848  0.420406  0.000000  1
  H  H1312  1  0.920406  0.299848  0.000000  1
  N  N1313  1  0.845191  0.345191  0.000000  1
  O  O1314  1  0.863820  0.463161  0.000000  1
  O  O1315  1  0.963161  0.363820  0.000000  1
  O  O1316  1  0.820262  0.463376  0.000000  1
  O  O1317  1  0.963376  0.320262  0.000000  1
  C  C1318  1  1.000000  0.289044  0.210956  1
  C  C1319  1  1.000000  0.269784  0.230216  1
  H  H1320  1  1.000000  0.372780  0.201030  1
  H  H1321  1  1.000000  0.298970  0.127220  1
  C  C1322  1  0.500000  0.451724  0.341968  1
  C  C1323  1  0.500000  0.341968  0.451724  1
  C  C1324  1  0.740502  0.477278  0.259498  1
  C  C1325  1  0.740502  0.259498  0.477278  1
  C  C1326  1  0.522722  0.259498  0.259498  1
  C  C1327  1  0.681763  0.476925  0.318237  1
  C  C1328  1  0.681763  0.318237  0.476925  1
  C  C1329  1  0.523075  0.318237  0.318237  1
  C  C1330  1  0.700761  0.477066  0.299239  1
  C  C1331  1  0.700761  0.299239  0.477066  1
  C  C1332  1  0.522934  0.299239  0.299239  1
  C  C1333  1  0.500000  0.422980  0.341608  1
  C  C1334  1  0.500000  0.341608  0.422980  1
  C  C1335  1  0.500000  0.409242  0.364781  1
  C  C1336  1  0.500000  0.364781  0.409242  1
  C  C1337  1  0.500000  0.382451  0.363865  1
  C  C1338  1  0.500000  0.363865  0.382451  1
  C  C1339  1  0.500000  0.369465  0.340604  1
  C  C1340  1  0.500000  0.340604  0.369465  1
  C  C1341  1  0.500000  0.382937  0.317375  1
  C  C1342  1  0.500000  0.317375  0.382937  1
  C  C1343  1  0.500000  0.409827  0.318004  1
  C  C1344  1  0.500000  0.318004  0.409827  1
  C  C1345  1  0.500000  0.327894  0.327894  1
  O  O1346  1  0.500000  0.320262  0.463376  1
  O  O1347  1  0.500000  0.463376  0.320262  1
  H  H1348  1  0.674511  0.458564  0.325489  1
  H  H1349  1  0.674511  0.325489  0.458564  1
  H  H1350  1  0.541436  0.325489  0.325489  1
  H  H1351  1  0.733888  0.458499  0.266112  1
  H  H1352  1  0.733888  0.266112  0.458499  1
  H  H1353  1  0.541501  0.266112  0.266112  1
  H  H1354  1  0.707456  0.458346  0.292544  1
  H  H1355  1  0.707456  0.292544  0.458346  1
  H  H1356  1  0.541654  0.292544  0.292544  1
  H  H1357  1  0.500000  0.419073  0.383371  1
  H  H1358  1  0.500000  0.383371  0.419073  1
  O  O1359  1  0.500000  0.363820  0.463161  1
  O  O1360  1  0.500000  0.463161  0.363820  1
  H  H1361  1  0.500000  0.420406  0.299848  1
  H  H1362  1  0.500000  0.299848  0.420406  1
  N  N1363  1  0.500000  0.345191  0.345191  1
  C  C1364  1  0.710956  0.500000  0.289044  1
  C  C1365  1  0.730216  0.500000  0.269784  1
  H  H1366  1  0.627220  0.500000  0.298970  1
  H  H1367  1  0.701030  0.500000  0.372780  1
  C  C1368  1  0.710956  0.289044  0.500000  1
  C  C1369  1  0.730216  0.269784  0.500000  1
  H  H1370  1  0.701030  0.372780  0.500000  1
  H  H1371  1  0.627220  0.298970  0.500000  1
  C  C1372  1  0.658032  0.451724  0.500000  1
  C  C1373  1  0.500000  0.451724  0.658032  1
  C  C1374  1  0.500000  0.341968  0.548276  1
  C  C1375  1  0.548276  0.341968  0.500000  1
  C  C1376  1  0.740502  0.477278  0.740502  1
  C  C1377  1  0.740502  0.259498  0.522722  1
  C  C1378  1  0.522722  0.259498  0.740502  1
  C  C1379  1  0.681763  0.476925  0.681763  1
  C  C1380  1  0.681763  0.318237  0.523075  1
  C  C1381  1  0.523075  0.318237  0.681763  1
  C  C1382  1  0.700761  0.477066  0.700761  1
  C  C1383  1  0.700761  0.299239  0.522934  1
  C  C1384  1  0.522934  0.299239  0.700761  1
  C  C1385  1  0.658392  0.422980  0.500000  1
  C  C1386  1  0.500000  0.422980  0.658392  1
  C  C1387  1  0.500000  0.341608  0.577020  1
  C  C1388  1  0.577020  0.341608  0.500000  1
  C  C1389  1  0.635219  0.409242  0.500000  1
  C  C1390  1  0.500000  0.409242  0.635219  1
  C  C1391  1  0.500000  0.364781  0.590758  1
  C  C1392  1  0.590758  0.364781  0.500000  1
  C  C1393  1  0.636135  0.382451  0.500000  1
  C  C1394  1  0.500000  0.382451  0.636135  1
  C  C1395  1  0.500000  0.363865  0.617549  1
  C  C1396  1  0.617549  0.363865  0.500000  1
  C  C1397  1  0.659396  0.369465  0.500000  1
  C  C1398  1  0.500000  0.369465  0.659396  1
  C  C1399  1  0.500000  0.340604  0.630535  1
  C  C1400  1  0.630535  0.340604  0.500000  1
  C  C1401  1  0.682625  0.382937  0.500000  1
  C  C1402  1  0.500000  0.382937  0.682625  1
  C  C1403  1  0.500000  0.317375  0.617063  1
  C  C1404  1  0.617063  0.317375  0.500000  1
  C  C1405  1  0.681996  0.409827  0.500000  1
  C  C1406  1  0.500000  0.409827  0.681996  1
  C  C1407  1  0.500000  0.318004  0.590173  1
  C  C1408  1  0.590173  0.318004  0.500000  1
  C  C1409  1  0.672106  0.327894  0.500000  1
  C  C1410  1  0.500000  0.327894  0.672106  1
  H  H1411  1  0.701030  0.500000  0.627220  1
  O  O1412  1  0.536624  0.320262  0.500000  1
  C  C1413  1  0.730216  0.500000  0.730216  1
  O  O1414  1  0.500000  0.320262  0.536624  1
  Cu  Cu1415  1  0.500000  0.365455  0.500000  1
  Cu  Cu1416  1  0.500000  0.318680  0.500000  1
  H  H1417  1  0.674511  0.458564  0.674511  1
  H  H1418  1  0.674511  0.325489  0.541436  1
  H  H1419  1  0.541436  0.325489  0.674511  1
  H  H1420  1  0.733888  0.458499  0.733888  1
  H  H1421  1  0.733888  0.266112  0.541501  1
  H  H1422  1  0.541501  0.266112  0.733888  1
  H  H1423  1  0.707456  0.458346  0.707456  1
  H  H1424  1  0.707456  0.292544  0.541654  1
  H  H1425  1  0.541654  0.292544  0.707456  1
  H  H1426  1  0.616629  0.419073  0.500000  1
  H  H1427  1  0.500000  0.419073  0.616629  1
  H  H1428  1  0.500000  0.383371  0.580927  1
  H  H1429  1  0.580927  0.383371  0.500000  1
  C  C1430  1  0.710956  0.500000  0.710956  1
  H  H1431  1  0.500000  0.372780  0.701030  1
  O  O1432  1  0.500000  0.463376  0.679738  1
  O  O1433  1  0.679738  0.463376  0.500000  1
  H  H1434  1  0.700152  0.420406  0.500000  1
  H  H1435  1  0.500000  0.420406  0.700152  1
  H  H1436  1  0.500000  0.299848  0.579594  1
  H  H1437  1  0.579594  0.299848  0.500000  1
  N  N1438  1  0.654809  0.345191  0.500000  1
  N  N1439  1  0.500000  0.345191  0.654809  1
  O  O1440  1  0.636180  0.463161  0.500000  1
  O  O1441  1  0.500000  0.463161  0.636180  1
  O  O1442  1  0.500000  0.363820  0.536839  1
  O  O1443  1  0.536839  0.363820  0.500000  1
  C  C1444  1  0.977278  0.259498  0.759498  1
  C  C1445  1  0.759498  0.259498  0.977278  1
  C  C1446  1  0.759498  0.477278  0.759498  1
  C  C1447  1  0.976925  0.318237  0.818237  1
  C  C1448  1  0.818237  0.318237  0.976925  1
  C  C1449  1  0.818237  0.476925  0.818237  1
  C  C1450  1  0.977066  0.299239  0.799239  1
  C  C1451  1  0.799239  0.299239  0.977066  1
  C  C1452  1  0.799239  0.477066  0.799239  1
  H  H1453  1  0.958564  0.325489  0.825489  1
  H  H1454  1  0.825489  0.325489  0.958564  1
  H  H1455  1  0.825489  0.458564  0.825489  1
  H  H1456  1  0.766112  0.266112  0.958499  1
  H  H1457  1  0.958499  0.266112  0.766112  1
  H  H1458  1  0.766112  0.458499  0.766112  1
  H  H1459  1  0.958346  0.292544  0.792544  1
  H  H1460  1  0.792544  0.292544  0.958346  1
  H  H1461  1  0.792544  0.458346  0.792544  1
  C  C1462  1  1.000000  0.289044  0.789044  1
  C  C1463  1  1.000000  0.269784  0.769784  1
  H  H1464  1  1.000000  0.372780  0.798970  1
  H  H1465  1  1.000000  0.298970  0.872780  1
  C  C1466  1  0.789044  0.500000  0.789044  1
  C  C1467  1  0.769784  0.500000  0.769784  1
  H  H1468  1  0.798970  0.500000  0.872780  1
  C  C1469  1  0.789044  0.289044  1.000000  1
  C  C1470  1  0.769784  0.269784  1.000000  1
  H  H1471  1  0.798970  0.372780  1.000000  1
  H  H1472  1  0.872780  0.298970  1.000000  1
  C  C1473  1  0.951724  0.500000  0.158032  1
  C  C1474  1  0.951724  0.658032  0.000000  1
  C  C1475  1  0.841968  0.548276  0.000000  1
  C  C1476  1  0.841968  0.500000  0.048276  1
  C  C1477  1  0.759498  0.740502  0.022722  1
  C  C1478  1  0.977278  0.740502  0.240502  1
  C  C1479  1  0.759498  0.522722  0.240502  1
  C  C1480  1  0.818237  0.681763  0.023075  1
  C  C1481  1  0.976925  0.681763  0.181763  1
  C  C1482  1  0.818237  0.523075  0.181763  1
  C  C1483  1  0.799239  0.700761  0.022934  1
  C  C1484  1  0.977066  0.700761  0.200761  1
  C  C1485  1  0.799239  0.522934  0.200761  1
  C  C1486  1  0.922980  0.500000  0.158392  1
  C  C1487  1  0.922980  0.658392  0.000000  1
  C  C1488  1  0.841608  0.577020  0.000000  1
  C  C1489  1  0.841608  0.500000  0.077020  1
  C  C1490  1  0.909242  0.500000  0.135219  1
  C  C1491  1  0.909242  0.635219  0.000000  1
  C  C1492  1  0.864781  0.590758  0.000000  1
  C  C1493  1  0.864781  0.500000  0.090758  1
  C  C1494  1  0.882451  0.500000  0.136135  1
  C  C1495  1  0.882451  0.636135  0.000000  1
  C  C1496  1  0.863865  0.617549  0.000000  1
  C  C1497  1  0.863865  0.500000  0.117549  1
  C  C1498  1  0.869465  0.500000  0.159396  1
  C  C1499  1  0.869465  0.659396  0.000000  1
  C  C1500  1  0.840604  0.630535  0.000000  1
  C  C1501  1  0.840604  0.500000  0.130535  1
  C  C1502  1  0.882937  0.500000  0.182625  1
  C  C1503  1  0.882937  0.682625  0.000000  1
  C  C1504  1  0.817375  0.617063  0.000000  1
  C  C1505  1  0.817375  0.500000  0.117063  1
  C  C1506  1  0.909827  0.500000  0.181996  1
  C  C1507  1  0.909827  0.681996  0.000000  1
  C  C1508  1  0.818004  0.590173  0.000000  1
  C  C1509  1  0.818004  0.500000  0.090173  1
  C  C1510  1  0.827894  0.500000  0.172106  1
  C  C1511  1  0.827894  0.672106  0.000000  1
  H  H1512  1  1.000000  0.627220  0.201030  1
  O  O1513  1  0.820262  0.500000  0.036624  1
  H  H1514  1  1.000000  0.701030  0.127220  1
  O  O1515  1  0.820262  0.536624  0.000000  1
  Cu  Cu1516  1  0.865455  0.500000  0.000000  1
  Cu  Cu1517  1  0.818680  0.500000  0.000000  1
  H  H1518  1  0.825489  0.674511  0.041436  1
  H  H1519  1  0.958564  0.674511  0.174511  1
  H  H1520  1  0.825489  0.541436  0.174511  1
  H  H1521  1  0.958499  0.733888  0.233888  1
  H  H1522  1  0.766112  0.733888  0.041501  1
  H  H1523  1  0.766112  0.541501  0.233888  1
  H  H1524  1  0.792544  0.707456  0.041654  1
  H  H1525  1  0.958346  0.707456  0.207456  1
  H  H1526  1  0.792544  0.541654  0.207456  1
  H  H1527  1  0.919073  0.500000  0.116629  1
  H  H1528  1  0.919073  0.616629  0.000000  1
  H  H1529  1  0.883371  0.580927  0.000000  1
  H  H1530  1  0.883371  0.500000  0.080927  1
  C  C1531  1  1.000000  0.730216  0.230216  1
  O  O1532  1  0.963376  0.679738  0.000000  1
  O  O1533  1  0.963376  0.500000  0.179738  1
  C  C1534  1  1.000000  0.710956  0.210956  1
  H  H1535  1  0.920406  0.500000  0.200152  1
  H  H1536  1  0.920406  0.700152  0.000000  1
  H  H1537  1  0.799848  0.579594  0.000000  1
  H  H1538  1  0.799848  0.500000  0.079594  1
  N  N1539  1  0.845191  0.500000  0.154809  1
  N  N1540  1  0.845191  0.654809  0.000000  1
  O  O1541  1  0.963161  0.500000  0.136180  1
  O  O1542  1  0.963161  0.636180  0.000000  1
  O  O1543  1  0.863820  0.536839  0.000000  1
  O  O1544  1  0.863820  0.500000  0.036839  1
  C  C1545  1  0.500000  0.658032  0.451724  1
  C  C1546  1  0.548276  0.500000  0.341968  1
  C  C1547  1  0.658032  0.500000  0.451724  1
  C  C1548  1  0.500000  0.548276  0.341968  1
  C  C1549  1  0.740502  0.522722  0.259498  1
  C  C1550  1  0.740502  0.740502  0.477278  1
  C  C1551  1  0.522722  0.740502  0.259498  1
  C  C1552  1  0.681763  0.523075  0.318237  1
  C  C1553  1  0.681763  0.681763  0.476925  1
  C  C1554  1  0.523075  0.681763  0.318237  1
  C  C1555  1  0.700761  0.522934  0.299239  1
  C  C1556  1  0.700761  0.700761  0.477066  1
  C  C1557  1  0.522934  0.700761  0.299239  1
  C  C1558  1  0.500000  0.658392  0.422980  1
  C  C1559  1  0.577020  0.500000  0.341608  1
  C  C1560  1  0.658392  0.500000  0.422980  1
  C  C1561  1  0.500000  0.577020  0.341608  1
  C  C1562  1  0.500000  0.635219  0.409242  1
  C  C1563  1  0.590758  0.500000  0.364781  1
  C  C1564  1  0.635219  0.500000  0.409242  1
  C  C1565  1  0.500000  0.590758  0.364781  1
  C  C1566  1  0.500000  0.636135  0.382451  1
  C  C1567  1  0.617549  0.500000  0.363865  1
  C  C1568  1  0.636135  0.500000  0.382451  1
  C  C1569  1  0.500000  0.617549  0.363865  1
  C  C1570  1  0.500000  0.659396  0.369465  1
  C  C1571  1  0.630535  0.500000  0.340604  1
  C  C1572  1  0.659396  0.500000  0.369465  1
  C  C1573  1  0.500000  0.630535  0.340604  1
  C  C1574  1  0.500000  0.682625  0.382937  1
  C  C1575  1  0.617063  0.500000  0.317375  1
  C  C1576  1  0.682625  0.500000  0.382937  1
  C  C1577  1  0.500000  0.617063  0.317375  1
  C  C1578  1  0.500000  0.681996  0.409827  1
  C  C1579  1  0.590173  0.500000  0.318004  1
  C  C1580  1  0.681996  0.500000  0.409827  1
  C  C1581  1  0.500000  0.590173  0.318004  1
  C  C1582  1  0.500000  0.672106  0.327894  1
  C  C1583  1  0.672106  0.500000  0.327894  1
  O  O1584  1  0.500000  0.536624  0.320262  1
  O  O1585  1  0.500000  0.679738  0.463376  1
  O  O1586  1  0.679738  0.500000  0.463376  1
  O  O1587  1  0.500000  0.536839  0.363820  1
  Cu  Cu1588  1  0.500000  0.500000  0.365455  1
  Cu  Cu1589  1  0.500000  0.500000  0.318680  1
  H  H1590  1  0.674511  0.541436  0.325489  1
  H  H1591  1  0.674511  0.674511  0.458564  1
  H  H1592  1  0.541436  0.674511  0.325489  1
  H  H1593  1  0.733888  0.541501  0.266112  1
  H  H1594  1  0.733888  0.733888  0.458499  1
  H  H1595  1  0.541501  0.733888  0.266112  1
  H  H1596  1  0.707456  0.541654  0.292544  1
  H  H1597  1  0.707456  0.707456  0.458346  1
  H  H1598  1  0.541654  0.707456  0.292544  1
  H  H1599  1  0.500000  0.616629  0.419073  1
  H  H1600  1  0.580927  0.500000  0.383371  1
  H  H1601  1  0.616629  0.500000  0.419073  1
  H  H1602  1  0.500000  0.580927  0.383371  1
  H  H1603  1  0.500000  0.701030  0.372780  1
  O  O1604  1  0.636180  0.500000  0.463161  1
  O  O1605  1  0.536839  0.500000  0.363820  1
  O  O1606  1  0.536624  0.500000  0.320262  1
  H  H1607  1  0.500000  0.700152  0.420406  1
  H  H1608  1  0.579594  0.500000  0.299848  1
  H  H1609  1  0.700152  0.500000  0.420406  1
  H  H1610  1  0.500000  0.579594  0.299848  1
  N  N1611  1  0.500000  0.654809  0.345191  1
  N  N1612  1  0.654809  0.500000  0.345191  1
  O  O1613  1  0.500000  0.636180  0.463161  1
  C  C1614  1  0.710956  0.710956  0.500000  1
  C  C1615  1  0.730216  0.730216  0.500000  1
  H  H1616  1  0.701030  0.627220  0.500000  1
  H  H1617  1  0.627220  0.701030  0.500000  1
  C  C1618  1  0.500000  0.658032  0.548276  1
  C  C1619  1  0.548276  0.500000  0.658032  1
  C  C1620  1  0.658032  0.500000  0.548276  1
  C  C1621  1  0.500000  0.548276  0.658032  1
  C  C1622  1  0.658032  0.548276  0.500000  1
  C  C1623  1  0.548276  0.658032  0.500000  1
  C  C1624  1  0.740502  0.522722  0.740502  1
  C  C1625  1  0.740502  0.740502  0.522722  1
  C  C1626  1  0.522722  0.740502  0.740502  1
  C  C1627  1  0.681763  0.523075  0.681763  1
  C  C1628  1  0.681763  0.681763  0.523075  1
  C  C1629  1  0.523075  0.681763  0.681763  1
  C  C1630  1  0.700761  0.522934  0.700761  1
  C  C1631  1  0.700761  0.700761  0.522934  1
  C  C1632  1  0.522934  0.700761  0.700761  1
  C  C1633  1  0.500000  0.658392  0.577020  1
  C  C1634  1  0.577020  0.500000  0.658392  1
  C  C1635  1  0.658392  0.500000  0.577020  1
  C  C1636  1  0.500000  0.577020  0.658392  1
  C  C1637  1  0.658392  0.577020  0.500000  1
  C  C1638  1  0.577020  0.658392  0.500000  1
  C  C1639  1  0.500000  0.635219  0.590758  1
  C  C1640  1  0.590758  0.500000  0.635219  1
  C  C1641  1  0.635219  0.500000  0.590758  1
  C  C1642  1  0.500000  0.590758  0.635219  1
  C  C1643  1  0.635219  0.590758  0.500000  1
  C  C1644  1  0.590758  0.635219  0.500000  1
  C  C1645  1  0.500000  0.636135  0.617549  1
  C  C1646  1  0.617549  0.500000  0.636135  1
  C  C1647  1  0.636135  0.500000  0.617549  1
  C  C1648  1  0.500000  0.617549  0.636135  1
  C  C1649  1  0.636135  0.617549  0.500000  1
  C  C1650  1  0.617549  0.636135  0.500000  1
  C  C1651  1  0.500000  0.659396  0.630535  1
  C  C1652  1  0.630535  0.500000  0.659396  1
  C  C1653  1  0.659396  0.500000  0.630535  1
  C  C1654  1  0.500000  0.630535  0.659396  1
  C  C1655  1  0.659396  0.630535  0.500000  1
  C  C1656  1  0.630535  0.659396  0.500000  1
  C  C1657  1  0.500000  0.682625  0.617063  1
  C  C1658  1  0.617063  0.500000  0.682625  1
  C  C1659  1  0.682625  0.500000  0.617063  1
  C  C1660  1  0.500000  0.617063  0.682625  1
  C  C1661  1  0.682625  0.617063  0.500000  1
  C  C1662  1  0.617063  0.682625  0.500000  1
  C  C1663  1  0.500000  0.681996  0.590173  1
  C  C1664  1  0.590173  0.500000  0.681996  1
  C  C1665  1  0.681996  0.500000  0.590173  1
  C  C1666  1  0.500000  0.590173  0.681996  1
  C  C1667  1  0.681996  0.590173  0.500000  1
  C  C1668  1  0.590173  0.681996  0.500000  1
  C  C1669  1  0.500000  0.672106  0.672106  1
  C  C1670  1  0.672106  0.500000  0.672106  1
  C  C1671  1  0.672106  0.672106  0.500000  1
  O  O1672  1  0.536624  0.679738  0.500000  1
  O  O1673  1  0.536624  0.500000  0.679738  1
  O  O1674  1  0.636180  0.536839  0.500000  1
  O  O1675  1  0.679738  0.536624  0.500000  1
  O  O1676  1  0.500000  0.679738  0.536624  1
  O  O1677  1  0.500000  0.536839  0.636180  1
  Cu  Cu1678  1  0.500000  0.634545  0.500000  1
  Cu  Cu1679  1  0.500000  0.500000  0.634545  1
  Cu  Cu1680  1  0.634545  0.500000  0.500000  1
  Cu  Cu1681  1  0.500000  0.681320  0.500000  1
  Cu  Cu1682  1  0.500000  0.500000  0.681320  1
  Cu  Cu1683  1  0.681320  0.500000  0.500000  1
  H  H1684  1  0.674511  0.541436  0.674511  1
  H  H1685  1  0.674511  0.674511  0.541436  1
  H  H1686  1  0.541436  0.674511  0.674511  1
  H  H1687  1  0.733888  0.541501  0.733888  1
  H  H1688  1  0.733888  0.733888  0.541501  1
  H  H1689  1  0.541501  0.733888  0.733888  1
  H  H1690  1  0.707456  0.541654  0.707456  1
  H  H1691  1  0.707456  0.707456  0.541654  1
  H  H1692  1  0.541654  0.707456  0.707456  1
  H  H1693  1  0.500000  0.616629  0.580927  1
  H  H1694  1  0.580927  0.500000  0.616629  1
  H  H1695  1  0.616629  0.500000  0.580927  1
  H  H1696  1  0.500000  0.580927  0.616629  1
  H  H1697  1  0.616629  0.580927  0.500000  1
  H  H1698  1  0.580927  0.616629  0.500000  1
  O  O1699  1  0.500000  0.536624  0.679738  1
  H  H1700  1  0.627220  0.500000  0.701030  1
  O  O1701  1  0.536839  0.636180  0.500000  1
  O  O1702  1  0.679738  0.500000  0.536624  1
  O  O1703  1  0.636180  0.500000  0.536839  1
  O  O1704  1  0.536839  0.500000  0.636180  1
  H  H1705  1  0.500000  0.700152  0.579594  1
  H  H1706  1  0.579594  0.500000  0.700152  1
  H  H1707  1  0.700152  0.500000  0.579594  1
  H  H1708  1  0.500000  0.579594  0.700152  1
  H  H1709  1  0.700152  0.579594  0.500000  1
  H  H1710  1  0.579594  0.700152  0.500000  1
  N  N1711  1  0.500000  0.654809  0.654809  1
  N  N1712  1  0.654809  0.500000  0.654809  1
  N  N1713  1  0.654809  0.654809  0.500000  1
  O  O1714  1  0.500000  0.636180  0.536839  1
  C  C1715  1  0.951724  0.500000  0.841968  1
  C  C1716  1  0.841968  0.500000  0.951724  1
  C  C1717  1  0.759498  0.740502  0.977278  1
  C  C1718  1  0.977278  0.740502  0.759498  1
  C  C1719  1  0.759498  0.522722  0.759498  1
  C  C1720  1  0.818237  0.681763  0.976925  1
  C  C1721  1  0.976925  0.681763  0.818237  1
  C  C1722  1  0.818237  0.523075  0.818237  1
  C  C1723  1  0.799239  0.700761  0.977066  1
  C  C1724  1  0.977066  0.700761  0.799239  1
  C  C1725  1  0.799239  0.522934  0.799239  1
  C  C1726  1  0.922980  0.500000  0.841608  1
  C  C1727  1  0.841608  0.500000  0.922980  1
  C  C1728  1  0.909242  0.500000  0.864781  1
  C  C1729  1  0.864781  0.500000  0.909242  1
  C  C1730  1  0.882451  0.500000  0.863865  1
  C  C1731  1  0.863865  0.500000  0.882451  1
  C  C1732  1  0.869465  0.500000  0.840604  1
  C  C1733  1  0.840604  0.500000  0.869465  1
  C  C1734  1  0.882937  0.500000  0.817375  1
  C  C1735  1  0.817375  0.500000  0.882937  1
  C  C1736  1  0.909827  0.500000  0.818004  1
  C  C1737  1  0.818004  0.500000  0.909827  1
  C  C1738  1  0.827894  0.500000  0.827894  1
  H  H1739  1  1.000000  0.627220  0.798970  1
  H  H1740  1  1.000000  0.701030  0.872780  1
  H  H1741  1  0.825489  0.674511  0.958564  1
  H  H1742  1  0.958564  0.674511  0.825489  1
  H  H1743  1  0.825489  0.541436  0.825489  1
  H  H1744  1  0.958499  0.733888  0.766112  1
  H  H1745  1  0.766112  0.733888  0.958499  1
  H  H1746  1  0.766112  0.541501  0.766112  1
  H  H1747  1  0.792544  0.707456  0.958346  1
  H  H1748  1  0.958346  0.707456  0.792544  1
  H  H1749  1  0.792544  0.541654  0.792544  1
  H  H1750  1  0.919073  0.500000  0.883371  1
  H  H1751  1  0.883371  0.500000  0.919073  1
  H  H1752  1  0.872780  0.500000  0.798970  1
  C  C1753  1  1.000000  0.730216  0.769784  1
  H  H1754  1  0.920406  0.500000  0.799848  1
  H  H1755  1  0.799848  0.500000  0.920406  1
  N  N1756  1  0.845191  0.500000  0.845191  1
  O  O1757  1  0.963161  0.500000  0.863820  1
  O  O1758  1  0.863820  0.500000  0.963161  1
  O  O1759  1  0.963376  0.500000  0.820262  1
  O  O1760  1  0.820262  0.500000  0.963376  1
  C  C1761  1  1.000000  0.710956  0.789044  1
  C  C1762  1  0.789044  0.710956  1.000000  1
  C  C1763  1  0.769784  0.730216  1.000000  1
  H  H1764  1  0.872780  0.701030  1.000000  1
  H  H1765  1  0.798970  0.627220  1.000000  1
  C  C1766  1  0.658032  0.951724  0.000000  1
  C  C1767  1  0.500000  0.951724  0.158032  1
  C  C1768  1  0.500000  0.841968  0.048276  1
  C  C1769  1  0.548276  0.841968  0.000000  1
  C  C1770  1  0.740502  0.759498  0.022722  1
  C  C1771  1  0.740502  0.977278  0.240502  1
  C  C1772  1  0.522722  0.759498  0.240502  1
  C  C1773  1  0.681763  0.818237  0.023075  1
  C  C1774  1  0.681763  0.976925  0.181763  1
  C  C1775  1  0.523075  0.818237  0.181763  1
  C  C1776  1  0.700761  0.799239  0.022934  1
  C  C1777  1  0.700761  0.977066  0.200761  1
  C  C1778  1  0.522934  0.799239  0.200761  1
  C  C1779  1  0.658392  0.922980  0.000000  1
  C  C1780  1  0.500000  0.922980  0.158392  1
  C  C1781  1  0.500000  0.841608  0.077020  1
  C  C1782  1  0.577020  0.841608  0.000000  1
  C  C1783  1  0.635219  0.909242  0.000000  1
  C  C1784  1  0.500000  0.909242  0.135219  1
  C  C1785  1  0.500000  0.864781  0.090758  1
  C  C1786  1  0.590758  0.864781  0.000000  1
  C  C1787  1  0.636135  0.882451  0.000000  1
  C  C1788  1  0.500000  0.882451  0.136135  1
  C  C1789  1  0.500000  0.863865  0.117549  1
  C  C1790  1  0.617549  0.863865  0.000000  1
  C  C1791  1  0.659396  0.869465  0.000000  1
  C  C1792  1  0.500000  0.869465  0.159396  1
  C  C1793  1  0.500000  0.840604  0.130535  1
  C  C1794  1  0.630535  0.840604  0.000000  1
  C  C1795  1  0.682625  0.882937  0.000000  1
  C  C1796  1  0.500000  0.882937  0.182625  1
  C  C1797  1  0.500000  0.817375  0.117063  1
  C  C1798  1  0.617063  0.817375  0.000000  1
  C  C1799  1  0.681996  0.909827  0.000000  1
  C  C1800  1  0.500000  0.909827  0.181996  1
  C  C1801  1  0.500000  0.818004  0.090173  1
  C  C1802  1  0.590173  0.818004  0.000000  1
  C  C1803  1  0.672106  0.827894  0.000000  1
  C  C1804  1  0.500000  0.827894  0.172106  1
  H  H1805  1  0.701030  1.000000  0.127220  1
  O  O1806  1  0.536624  0.820262  0.000000  1
  H  H1807  1  0.627220  1.000000  0.201030  1
  O  O1808  1  0.500000  0.820262  0.036624  1
  Cu  Cu1809  1  0.500000  0.865455  0.000000  1
  Cu  Cu1810  1  0.500000  0.818680  0.000000  1
  H  H1811  1  0.674511  0.825489  0.041436  1
  H  H1812  1  0.674511  0.958564  0.174511  1
  H  H1813  1  0.541436  0.825489  0.174511  1
  H  H1814  1  0.733888  0.958499  0.233888  1
  H  H1815  1  0.733888  0.766112  0.041501  1
  H  H1816  1  0.541501  0.766112  0.233888  1
  H  H1817  1  0.707456  0.792544  0.041654  1
  H  H1818  1  0.707456  0.958346  0.207456  1
  H  H1819  1  0.541654  0.792544  0.207456  1
  H  H1820  1  0.616629  0.919073  0.000000  1
  H  H1821  1  0.500000  0.919073  0.116629  1
  H  H1822  1  0.500000  0.883371  0.080927  1
  H  H1823  1  0.580927  0.883371  0.000000  1
  C  C1824  1  0.730216  1.000000  0.230216  1
  O  O1825  1  0.500000  0.963376  0.179738  1
  H  H1826  1  0.500000  0.798970  0.127220  1
  C  C1827  1  0.710956  1.000000  0.210956  1
  H  H1828  1  0.700152  0.920406  0.000000  1
  H  H1829  1  0.500000  0.920406  0.200152  1
  H  H1830  1  0.500000  0.799848  0.079594  1
  H  H1831  1  0.579594  0.799848  0.000000  1
  N  N1832  1  0.654809  0.845191  0.000000  1
  N  N1833  1  0.500000  0.845191  0.154809  1
  O  O1834  1  0.636180  0.963161  0.000000  1
  O  O1835  1  0.500000  0.963161  0.136180  1
  O  O1836  1  0.500000  0.863820  0.036839  1
  O  O1837  1  0.536839  0.863820  0.000000  1
  O  O1838  1  0.679738  0.963376  0.000000  1
  C  C1839  1  0.759498  0.977278  0.259498  1
  C  C1840  1  0.977278  0.759498  0.259498  1
  C  C1841  1  0.759498  0.759498  0.477278  1
  C  C1842  1  0.818237  0.976925  0.318237  1
  C  C1843  1  0.976925  0.818237  0.318237  1
  C  C1844  1  0.818237  0.818237  0.476925  1
  C  C1845  1  0.799239  0.977066  0.299239  1
  C  C1846  1  0.977066  0.799239  0.299239  1
  C  C1847  1  0.799239  0.799239  0.477066  1
  H  H1848  1  0.825489  0.958564  0.325489  1
  H  H1849  1  0.958564  0.825489  0.325489  1
  H  H1850  1  0.825489  0.825489  0.458564  1
  H  H1851  1  0.958499  0.766112  0.266112  1
  H  H1852  1  0.766112  0.958499  0.266112  1
  H  H1853  1  0.766112  0.766112  0.458499  1
  H  H1854  1  0.792544  0.958346  0.292544  1
  H  H1855  1  0.958346  0.792544  0.292544  1
  H  H1856  1  0.792544  0.792544  0.458346  1
  C  C1857  1  1.000000  0.789044  0.289044  1
  C  C1858  1  1.000000  0.769784  0.269784  1
  H  H1859  1  1.000000  0.872780  0.298970  1
  H  H1860  1  1.000000  0.798970  0.372780  1
  C  C1861  1  0.789044  1.000000  0.289044  1
  C  C1862  1  0.769784  1.000000  0.269784  1
  H  H1863  1  0.872780  1.000000  0.298970  1
  H  H1864  1  0.798970  1.000000  0.372780  1
  C  C1865  1  0.789044  0.789044  0.500000  1
  C  C1866  1  0.769784  0.769784  0.500000  1
  H  H1867  1  0.798970  0.872780  0.500000  1
  H  H1868  1  0.872780  0.798970  0.500000  1
  C  C1869  1  0.841968  0.951724  0.500000  1
  C  C1870  1  0.951724  0.841968  0.500000  1
  C  C1871  1  0.759498  0.977278  0.740502  1
  C  C1872  1  0.977278  0.759498  0.740502  1
  C  C1873  1  0.759498  0.759498  0.522722  1
  C  C1874  1  0.818237  0.976925  0.681763  1
  C  C1875  1  0.976925  0.818237  0.681763  1
  C  C1876  1  0.818237  0.818237  0.523075  1
  C  C1877  1  0.799239  0.977066  0.700761  1
  C  C1878  1  0.977066  0.799239  0.700761  1
  C  C1879  1  0.799239  0.799239  0.522934  1
  C  C1880  1  0.841608  0.922980  0.500000  1
  C  C1881  1  0.922980  0.841608  0.500000  1
  C  C1882  1  0.864781  0.909242  0.500000  1
  C  C1883  1  0.909242  0.864781  0.500000  1
  C  C1884  1  0.863865  0.882451  0.500000  1
  C  C1885  1  0.882451  0.863865  0.500000  1
  C  C1886  1  0.840604  0.869465  0.500000  1
  C  C1887  1  0.869465  0.840604  0.500000  1
  C  C1888  1  0.817375  0.882937  0.500000  1
  C  C1889  1  0.882937  0.817375  0.500000  1
  C  C1890  1  0.818004  0.909827  0.500000  1
  C  C1891  1  0.909827  0.818004  0.500000  1
  C  C1892  1  0.827894  0.827894  0.500000  1
  H  H1893  1  0.798970  1.000000  0.627220  1
  H  H1894  1  0.872780  1.000000  0.701030  1
  H  H1895  1  0.825489  0.958564  0.674511  1
  H  H1896  1  0.958564  0.825489  0.674511  1
  H  H1897  1  0.825489  0.825489  0.541436  1
  H  H1898  1  0.958499  0.766112  0.733888  1
  H  H1899  1  0.766112  0.958499  0.733888  1
  H  H1900  1  0.766112  0.766112  0.541501  1
  H  H1901  1  0.792544  0.958346  0.707456  1
  H  H1902  1  0.958346  0.792544  0.707456  1
  H  H1903  1  0.792544  0.792544  0.541654  1
  H  H1904  1  0.883371  0.919073  0.500000  1
  H  H1905  1  0.919073  0.883371  0.500000  1
  C  C1906  1  0.769784  1.000000  0.730216  1
  C  C1907  1  0.789044  1.000000  0.710956  1
  H  H1908  1  0.799848  0.920406  0.500000  1
  H  H1909  1  0.920406  0.799848  0.500000  1
  N  N1910  1  0.845191  0.845191  0.500000  1
  O  O1911  1  0.863820  0.963161  0.500000  1
  O  O1912  1  0.963161  0.863820  0.500000  1
  O  O1913  1  0.820262  0.963376  0.500000  1
  O  O1914  1  0.963376  0.820262  0.500000  1
  C  C1915  1  1.000000  0.789044  0.710956  1
  C  C1916  1  1.000000  0.769784  0.730216  1
  H  H1917  1  1.000000  0.872780  0.701030  1
  H  H1918  1  1.000000  0.798970  0.627220  1
  C  C1919  1  0.500000  0.951724  0.841968  1
  C  C1920  1  0.500000  0.841968  0.951724  1
  C  C1921  1  0.740502  0.759498  0.977278  1
  C  C1922  1  0.740502  0.977278  0.759498  1
  C  C1923  1  0.522722  0.759498  0.759498  1
  C  C1924  1  0.681763  0.818237  0.976925  1
  C  C1925  1  0.681763  0.976925  0.818237  1
  C  C1926  1  0.523075  0.818237  0.818237  1
  C  C1927  1  0.700761  0.799239  0.977066  1
  C  C1928  1  0.700761  0.977066  0.799239  1
  C  C1929  1  0.522934  0.799239  0.799239  1
  C  C1930  1  0.500000  0.922980  0.841608  1
  C  C1931  1  0.500000  0.841608  0.922980  1
  C  C1932  1  0.500000  0.909242  0.864781  1
  C  C1933  1  0.500000  0.864781  0.909242  1
  C  C1934  1  0.500000  0.882451  0.863865  1
  C  C1935  1  0.500000  0.863865  0.882451  1
  C  C1936  1  0.500000  0.869465  0.840604  1
  C  C1937  1  0.500000  0.840604  0.869465  1
  C  C1938  1  0.500000  0.882937  0.817375  1
  C  C1939  1  0.500000  0.817375  0.882937  1
  C  C1940  1  0.500000  0.909827  0.818004  1
  C  C1941  1  0.500000  0.818004  0.909827  1
  C  C1942  1  0.500000  0.827894  0.827894  1
  O  O1943  1  0.500000  0.820262  0.963376  1
  O  O1944  1  0.500000  0.963376  0.820262  1
  H  H1945  1  0.674511  0.825489  0.958564  1
  H  H1946  1  0.674511  0.958564  0.825489  1
  H  H1947  1  0.541436  0.825489  0.825489  1
  H  H1948  1  0.733888  0.958499  0.766112  1
  H  H1949  1  0.733888  0.766112  0.958499  1
  H  H1950  1  0.541501  0.766112  0.766112  1
  H  H1951  1  0.707456  0.792544  0.958346  1
  H  H1952  1  0.707456  0.958346  0.792544  1
  H  H1953  1  0.541654  0.792544  0.792544  1
  H  H1954  1  0.500000  0.919073  0.883371  1
  H  H1955  1  0.500000  0.883371  0.919073  1
  O  O1956  1  0.500000  0.863820  0.963161  1
  O  O1957  1  0.500000  0.963161  0.863820  1
  H  H1958  1  0.500000  0.920406  0.799848  1
  H  H1959  1  0.500000  0.799848  0.920406  1
  N  N1960  1  0.500000  0.845191  0.845191  1
  C  C1961  1  0.710956  1.000000  0.789044  1
  C  C1962  1  0.730216  1.000000  0.769784  1
  H  H1963  1  0.627220  1.000000  0.798970  1
  H  H1964  1  0.701030  1.000000  0.872780  1
  C  C1965  1  0.710956  0.789044  1.000000  1
  C  C1966  1  0.730216  0.769784  1.000000  1
  H  H1967  1  0.701030  0.872780  1.000000  1
  H  H1968  1  0.627220  0.798970  1.000000  1
