# Supplementary material for: Towards general network architecture design criteria for negative gas adsorption transitions in ultraporous frameworks
Source: Nat Commun. 2019 Aug 12;10:3632. doi: 10.1038/s41467-019-11565-3 (PMC6690989; doi:10.1038/s41467-019-11565-3)
Supplement: Supplementary file 4 — Supplementary Data 2 [file 41467_2019_11565_MOESM4_ESM.zip]

Archive with 22 entries (22 files):
- Neutron powder diffraction cifs/DUT-48_111K_189-CD4.cif
- Neutron powder diffraction cifs/DUT-48_111K_306-CD4.cif
- Neutron powder diffraction cifs/DUT-48_111K_389-CD4.cif
- Neutron powder diffraction cifs/DUT-48_111K_435-CD4.cif
- Neutron powder diffraction cifs/DUT-48_111K_45-CD4.cif
- Neutron powder diffraction cifs/DUT-48_111K_99-CD4.cif
- Neutron powder diffraction cifs/DUT-49_111K_145-CD4.cif
- Neutron powder diffraction cifs/DUT-49_111K_231-CD4.cif
- Neutron powder diffraction cifs/DUT-49_111K_311-CD4.cif
- Neutron powder diffraction cifs/DUT-49_111K_405-CD4.cif
- Neutron powder diffraction cifs/DUT-49_111K_446-CD4.cif
- Neutron powder diffraction cifs/DUT-49_111K_492-CD4.cif
- Neutron powder diffraction cifs/DUT-49_111K_68-CD4.cif
- Neutron powder diffraction cifs/DUT-50_111K_159-CD4.cif
- Neutron powder diffraction cifs/DUT-50_111K_228-CD4.cif
- Neutron powder diffraction cifs/DUT-50_111K_280-CD4.cif
- Neutron powder diffraction cifs/DUT-50_111K_370-CD4.cif
- Neutron powder diffraction cifs/DUT-50_111K_488-CD4.cif
- Neutron powder diffraction cifs/DUT-50_111K_529-CD4.cif
- Neutron powder diffraction cifs/DUT-50_111K_569-CD4.cif
- Neutron powder diffraction cifs/DUT-50_111K_683-CD4.cif
- Neutron powder diffraction cifs/DUT-50_111K_756-CD4.cif
