# Supplementary material for: Towards general network architecture design criteria for negative gas adsorption transitions in ultraporous frameworks
Source: Nat Commun. 2019 Aug 12;10:3632. doi: 10.1038/s41467-019-11565-3 (PMC6690989; doi:10.1038/s41467-019-11565-3)
Supplement: Supplementary file 4 — Supplementary Data 2 [file 41467_2019_11565_MOESM4_ESM.zip › Neutron powder diffraction cifs/DUT-48_111K_306-CD4.cif]

# FullProf-generated CIF output file  (version: December 2016)      
 
_publ_contact_author_name            Stefan Kaskel  
_publ_contact_author_address         Faculty of Chemistry and Food Chemistry, TU Dresden, Bergstrasse 66, 01062 Dresden, Germany
_publ_contact_author_email           stefan.kaskel@tu-dresden.de
_publ_contact_author_fax             +49 351 463-37287
_publ_contact_author_phone           +49 351 463-35955
  
 
# Definition of non standard CIF items (Reliability indices used in FULLPROF) 
 
loop_ 
_publ_manuscript_incl_extra_item
_publ_manuscript_incl_extra_info
_publ_manuscript_incl_extra_defn
#      Name                               Explanation                  '_pd_proc_ls_prof_cR_factor'    'Prof. R-factor CORRECTED for background'   no
 '_pd_proc_ls_prof_cwR_factor'   'wProf.R-factor CORRECTED for background'   no
 '_pd_proc_ls_prof_cwR_expected' 'wProf.Expected CORRECTED for background'   no
 '_pd_proc_ls_prof_chi2'         'Chi-square for all considered points'      no
 '_pd_proc_ls_prof_echi2'        'Chi-2 for points with Bragg contribution'  no
#=============================================================================
 
_publ_section_title 'DUT-48_111K_306-CD4'

 
_chemical_name_common            DUT-48
_chemical_formula_sum            C34 H16 Cu2 N2 O8 C306 D1224
 
loop_
    _atom_type_symbol               
    _atom_type_scat_length_neutron      
    _atom_type_scat_source          
Cu     0.77180 V.F._Sears_Neutron_News_3_26_(1992)
O      0.58030 V.F._Sears_Neutron_News_3_26_(1992)
N      0.93600 V.F._Sears_Neutron_News_3_26_(1992)
C      0.66460 V.F._Sears_Neutron_News_3_26_(1992)
H     -0.37390 V.F._Sears_Neutron_News_3_26_(1992)
D      0.66710 V.F._Sears_Neutron_News_3_26_(1992)
 
#=============================================================================
 
# POWDER SPECIMEN AND CRYSTAL DATA
 
_symmetry_cell_setting                Cubic
_symmetry_space_group_name_H-M       'F m 3 m'
_symmetry_space_group_name_Hall      '-F 4 2 3'
 
loop_
    _symmetry_equiv_pos_as_xyz   #<--must include 'x,y,z'
'x,y,z'
'x,-y,-z'
'-x,y,-z'
'-x,-y,z'
'y,z,x'
'-y,-z,x'
'y,-z,-x'
'-y,z,-x'
'z,x,y'
'-z,x,-y'
'-z,-x,y'
'z,-x,-y'
'y,x,z'
'-y,x,-z'
'y,-x,-z'
'-y,-x,z'
'z,y,x'
'-z,-y,x'
'-z,y,-x'
'z,-y,-x'
'x,z,y'
'x,-z,-y'
'-x,-z,y'
'-x,z,-y'
'-x,-y,-z'
'-x,y,z'
'x,-y,z'
'x,y,-z'
'-y,-z,-x'
'y,z,-x'
'-y,z,x'
'y,-z,x'
'-z,-x,-y'
'z,-x,y'
'z,x,-y'
'-z,x,y'
'-y,-x,-z'
'y,-x,z'
'-y,x,z'
'y,x,-z'
'-z,-y,-x'
'z,y,-x'
'z,-y,x'
'-z,y,x'
'-x,-z,-y'
'-x,z,y'
'x,z,-y'
'x,-z,y'
'x+1/2,y+1/2,z'
'x+1/2,-y+1/2,-z'
'-x+1/2,y+1/2,-z'
'-x+1/2,-y+1/2,z'
'y+1/2,z+1/2,x'
'-y+1/2,-z+1/2,x'
'y+1/2,-z+1/2,-x'
'-y+1/2,z+1/2,-x'
'z+1/2,x+1/2,y'
'-z+1/2,x+1/2,-y'
'-z+1/2,-x+1/2,y'
'z+1/2,-x+1/2,-y'
'y+1/2,x+1/2,z'
'-y+1/2,x+1/2,-z'
'y+1/2,-x+1/2,-z'
'-y+1/2,-x+1/2,z'
'z+1/2,y+1/2,x'
'-z+1/2,-y+1/2,x'
'-z+1/2,y+1/2,-x'
'z+1/2,-y+1/2,-x'
'x+1/2,z+1/2,y'
'x+1/2,-z+1/2,-y'
'-x+1/2,-z+1/2,y'
'-x+1/2,z+1/2,-y'
'-x+1/2,-y+1/2,-z'
'-x+1/2,y+1/2,z'
'x+1/2,-y+1/2,z'
'x+1/2,y+1/2,-z'
'-y+1/2,-z+1/2,-x'
'y+1/2,z+1/2,-x'
'-y+1/2,z+1/2,x'
'y+1/2,-z+1/2,x'
'-z+1/2,-x+1/2,-y'
'z+1/2,-x+1/2,y'
'z+1/2,x+1/2,-y'
'-z+1/2,x+1/2,y'
'-y+1/2,-x+1/2,-z'
'y+1/2,-x+1/2,z'
'-y+1/2,x+1/2,z'
'y+1/2,x+1/2,-z'
'-z+1/2,-y+1/2,-x'
'z+1/2,y+1/2,-x'
'z+1/2,-y+1/2,x'
'-z+1/2,y+1/2,x'
'-x+1/2,-z+1/2,-y'
'-x+1/2,z+1/2,y'
'x+1/2,z+1/2,-y'
'x+1/2,-z+1/2,y'
'x+1/2,y,z+1/2'
'x+1/2,-y,-z+1/2'
'-x+1/2,y,-z+1/2'
'-x+1/2,-y,z+1/2'
'y+1/2,z,x+1/2'
'-y+1/2,-z,x+1/2'
'y+1/2,-z,-x+1/2'
'-y+1/2,z,-x+1/2'
'z+1/2,x,y+1/2'
'-z+1/2,x,-y+1/2'
'-z+1/2,-x,y+1/2'
'z+1/2,-x,-y+1/2'
'y+1/2,x,z+1/2'
'-y+1/2,x,-z+1/2'
'y+1/2,-x,-z+1/2'
'-y+1/2,-x,z+1/2'
'z+1/2,y,x+1/2'
'-z+1/2,-y,x+1/2'
'-z+1/2,y,-x+1/2'
'z+1/2,-y,-x+1/2'
'x+1/2,z,y+1/2'
'x+1/2,-z,-y+1/2'
'-x+1/2,-z,y+1/2'
'-x+1/2,z,-y+1/2'
'-x+1/2,-y,-z+1/2'
'-x+1/2,y,z+1/2'
'x+1/2,-y,z+1/2'
'x+1/2,y,-z+1/2'
'-y+1/2,-z,-x+1/2'
'y+1/2,z,-x+1/2'
'-y+1/2,z,x+1/2'
'y+1/2,-z,x+1/2'
'-z+1/2,-x,-y+1/2'
'z+1/2,-x,y+1/2'
'z+1/2,x,-y+1/2'
'-z+1/2,x,y+1/2'
'-y+1/2,-x,-z+1/2'
'y+1/2,-x,z+1/2'
'-y+1/2,x,z+1/2'
'y+1/2,x,-z+1/2'
'-z+1/2,-y,-x+1/2'
'z+1/2,y,-x+1/2'
'z+1/2,-y,x+1/2'
'-z+1/2,y,x+1/2'
'-x+1/2,-z,-y+1/2'
'-x+1/2,z,y+1/2'
'x+1/2,z,-y+1/2'
'x+1/2,-z,y+1/2'
'x,y+1/2,z+1/2'
'x,-y+1/2,-z+1/2'
'-x,y+1/2,-z+1/2'
'-x,-y+1/2,z+1/2'
'y,z+1/2,x+1/2'
'-y,-z+1/2,x+1/2'
'y,-z+1/2,-x+1/2'
'-y,z+1/2,-x+1/2'
'z,x+1/2,y+1/2'
'-z,x+1/2,-y+1/2'
'-z,-x+1/2,y+1/2'
'z,-x+1/2,-y+1/2'
'y,x+1/2,z+1/2'
'-y,x+1/2,-z+1/2'
'y,-x+1/2,-z+1/2'
'-y,-x+1/2,z+1/2'
'z,y+1/2,x+1/2'
'-z,-y+1/2,x+1/2'
'-z,y+1/2,-x+1/2'
'z,-y+1/2,-x+1/2'
'x,z+1/2,y+1/2'
'x,-z+1/2,-y+1/2'
'-x,-z+1/2,y+1/2'
'-x,z+1/2,-y+1/2'
'-x,-y+1/2,-z+1/2'
'-x,y+1/2,z+1/2'
'x,-y+1/2,z+1/2'
'x,y+1/2,-z+1/2'
'-y,-z+1/2,-x+1/2'
'y,z+1/2,-x+1/2'
'-y,z+1/2,x+1/2'
'y,-z+1/2,x+1/2'
'-z,-x+1/2,-y+1/2'
'z,-x+1/2,y+1/2'
'z,x+1/2,-y+1/2'
'-z,x+1/2,y+1/2'
'-y,-x+1/2,-z+1/2'
'y,-x+1/2,z+1/2'
'-y,x+1/2,z+1/2'
'y,x+1/2,-z+1/2'
'-z,-y+1/2,-x+1/2'
'z,y+1/2,-x+1/2'
'z,-y+1/2,x+1/2'
'-z,y+1/2,x+1/2'
'-x,-z+1/2,-y+1/2'
'-x,z+1/2,y+1/2'
'x,z+1/2,-y+1/2'
'x,-z+1/2,y+1/2'
 
_cell_length_a                       40.453(3)
_cell_length_b                       40.453(3)
_cell_length_c                       40.453(3)
_cell_angle_alpha                    90.0000
_cell_angle_beta                     90.0000
_cell_angle_gamma                    90.0000
_cell_volume                         66200(7)
_cell_formula_units_Z                24
_cell_measurement_temperature        111 K
_cell_special_details
 
_pd_spec_mounting of the sample   Aluminum sample holder
_pd_spec_mount_mode               transmission       
_pd_spec_shape                    cylinder       
_pd_prep_pressure                 1.42 kPa
_pd_prep_temperature              111 K
 
 
#=============================================================================

 
# EXPERIMENTAL DATA
 
_pd_instr_location       ;Department Sample Environments, Helmholtz-Zentrum Berlin f�r Materialien und Energie, Hahn-Meitner-Platz 1, 14109 Berlin, Germany; 
_diffrn_source           'nuclear reactor' 
_diffrn_radiation_type   'Constant Wavelength Neutron Diffraction' 
_diffrn_radiation_wavelength           2.8172 A
_diffrn_source_type      E9-FIREPOD at the BER II neutron source of the Helmholtz Zentrum Berlin 
_pd_meas_number_of_points         2017
_pd_meas_2theta_range_min         -9.40873
_pd_meas_2theta_range_max         141.79128
_pd_meas_2theta_range_inc         0.075000
 
#=============================================================================
 
# REFINEMENT DATA
 
 
#  The following profile R-factors are NOT CORRECTED for background
#  The sum is extended to all non-excluded points.
#  These are the current CIF standard
 
_pd_proc_ls_prof_R_factor                3.6794
_pd_proc_ls_prof_wR_factor               4.8012
_pd_proc_ls_prof_wR_expected             3.5877
 
#  The following profile R-factors are CORRECTED for background
#  The sum is extended to all non-excluded points.
#  These items are not in the current CIF standard, but are defined above
 
_pd_proc_ls_prof_cR_factor               19.4098
_pd_proc_ls_prof_cwR_factor              15.6869
_pd_proc_ls_prof_cwR_expected            11.7223
 
#  The following items are not in the CIF standard, but are defined above
 
_pd_proc_ls_prof_chi2                 1.7908
_pd_proc_ls_prof_echi2                1.7908
 
#  Items related to LS refinement
 
_refine_ls_R_I_factor                 4.2049
_refine_ls_number_reflns                   688
_refine_ls_number_parameters                70
_refine_ls_number_restraints                 0
 
# The following four items apply to angular dispersive measurements.
# 2theta minimum, maximum and increment (in degrees) are for the 
# intensities used in the refinement.
 
_pd_proc_2theta_range_min               -9.4087
_pd_proc_2theta_range_max              141.7913
_pd_proc_2theta_range_inc              0.075000
_pd_proc_wavelength                    2.816000
 
 
# The following items are used to identify the programs used.
 
_computing_structure_refinement      FULLPROF
 
#=============================================================================
 
# ATOMIC COORDINATES AND DISPLACEMENT PARAMETERS
 
loop_
    _atom_site_label
    _atom_site_fract_x
    _atom_site_fract_y
    _atom_site_fract_z
    _atom_site_U_iso_or_equiv
    _atom_site_occupancy
    _atom_site_adp_type
    _atom_site_type_symbol
 CuA  0.00000  0.00000  0.17184  0.01299  1.00000 Uiso Cu    
 CuB  0.00000  0.00000  0.23683  0.01299  1.00000 Uiso Cu    
 OA  0.00000  0.04849  0.17676  0.01316  1.00000 Uiso O     
 OB  0.00000  0.04828  0.23210  0.01316  1.00000 Uiso O     
 NA  0.00000  0.20092  0.20092  0.01316  1.00000 Uiso N     
 CA  0.00000  0.06252  0.20440  0.01408  1.00000 Uiso C     
 CB  0.00000  0.09904  0.20453  0.01408  1.00000 Uiso C     
 CC  0.00000  0.11628  0.23485  0.01408  1.00000 Uiso C     
 HCA  0.00000  0.10430  0.25440  0.04711  1.00000 Uiso H     
 CD  0.00000  0.15016  0.23632  0.01408  1.00000 Uiso C     
 HDA  0.00000  0.16120  0.25640  0.04711  1.00000 Uiso H     
 CE  0.00000  0.16728  0.20660  0.01408  1.00000 Uiso C     
 CF  0.00000  0.15079  0.17610  0.01408  1.00000 Uiso C     
 CG  0.00000  0.11657  0.17520  0.01408  1.00000 Uiso C     
 HGA  0.00000  0.10550  0.15510  0.04711  1.00000 Uiso H     
 CH  0.00000  0.22608  0.22608  0.01408  1.00000 Uiso C     
 CI  0.02412  0.24912  0.22658  0.01408  0.50000 Uiso C     
 HIA  0.04070  0.24870  0.21070  0.04713  0.50000 Uiso H     
 AD1  0.09571  0.09571  0.16643  0.01408  1.00000 Uiso C     
 AD2  0.10777  0.10803  0.14873  0.01900  1.00000 Uiso D     
 AD3  0.08515  0.11180  0.18193  0.01900  0.50000 Uiso D     
 AD4  0.11163  0.08151  0.17889  0.01900  0.50000 Uiso D     
 AD5  0.07829  0.08151  0.15618  0.01900  0.50000 Uiso D     
 BD1  0.07523  0.07523  0.26657  0.01408  1.00000 Uiso C     
 BD2  0.09254  0.09127  0.25925  0.01900  0.50000 Uiso D     
 BD3  0.08339  0.05217  0.26312  0.01900  0.50000 Uiso D     
 BD4  0.05464  0.07874  0.25338  0.01900  0.50000 Uiso D     
 BD5  0.07036  0.07874  0.29053  0.01900  0.50000 Uiso D     
 CD1  0.07822  0.07822  0.00000  0.01408  1.00000 Uiso C     
 CD2  0.06266  0.05903 -0.00000  0.01900  0.50000 Uiso D     
 CD3  0.10150  0.06994 -0.00000  0.01900  0.50000 Uiso D     
 CD4  0.07436  0.09195  0.02017  0.01900  0.25000 Uiso D     
 CD5  0.07436  0.09195 -0.0202  0.01900  0.25000 Uiso D     
 DD1  0.20002  0.20002  0.09155  0.01408  0.69(2) Uiso C     
 DD2  0.18383  0.21428  0.07952  0.01900  0.345(11) Uiso D     
 DD3  0.21621  0.21428  0.10358  0.01900  0.345(11) Uiso D     
 DD4  0.21205  0.18576  0.07536  0.01900  0.345(11) Uiso D     
 DD5  0.18799  0.18576  0.10774  0.01900  0.345(11) Uiso D     
 
loop_
    _atom_site_aniso_label 
    _atom_site_aniso_U_11  
    _atom_site_aniso_U_22  
    _atom_site_aniso_U_33  
    _atom_site_aniso_U_12  
    _atom_site_aniso_U_13  
    _atom_site_aniso_U_23  
    _atom_site_aniso_type_symbol
 
# Note: if the displacement parameters were refined anisotropically
# the U matrices should be given as for single-crystal studies.
 
#=============================================================================
  
# The following lines are used to test the character set of files sent by     
# network email or other means. They are not part of the CIF data set.        
# abcdefghijklmnopqrstuvwxyzABCDEFGHIJKLMNOPQRSTUVWXYZ0123456789              
# !@#$%^&*()_+{}:"~<>?|\-=[];'`,./ 
