# Supplementary material for: Towards general network architecture design criteria for negative gas adsorption transitions in ultraporous frameworks
Source: Nat Commun. 2019 Aug 12;10:3632. doi: 10.1038/s41467-019-11565-3 (PMC6690989; doi:10.1038/s41467-019-11565-3)
Supplement: Supplementary file 4 — Supplementary Data 2 [file 41467_2019_11565_MOESM4_ESM.zip › Neutron powder diffraction cifs/DUT-49_111K_145-CD4.cif]

# FullProf-generated CIF output file  (version: December 2016)      
 
_publ_contact_author_name            Stefan Kaskel  
_publ_contact_author_address         Faculty of Chemistry and Food Chemistry, TU Dresden, Bergstrasse 66, 01062 Dresden, Germany
_publ_contact_author_email           stefan.kaskel@tu-dresden.de
_publ_contact_author_fax             +49 351 463-37287
_publ_contact_author_phone           +49 351 463-35955
  
 
# Definition of non standard CIF items (Reliability indices used in FULLPROF)  
 
loop_ 
_publ_manuscript_incl_extra_item
_publ_manuscript_incl_extra_info
_publ_manuscript_incl_extra_defn
#      Name                               Explanation                 Standard?
#     ------                              -----------                 ---------
 '_pd_proc_ls_prof_cR_factor'    'Prof. R-factor CORRECTED for background'   no
 '_pd_proc_ls_prof_cwR_factor'   'wProf.R-factor CORRECTED for background'   no
 '_pd_proc_ls_prof_cwR_expected' 'wProf.Expected CORRECTED for background'   no
 '_pd_proc_ls_prof_chi2'         'Chi-square for all considered points'      no
 '_pd_proc_ls_prof_echi2'        'Chi-2 for points with Bragg contribution'  no

#=============================================================================
 
_publ_section_title 'DUT-49_111K_145-CD4'

 
_chemical_name_common            DUT-49
_chemical_formula_sum            C40 H20 Cu2 N2 O8 C145 D580
 
loop_
    _atom_type_symbol               
    _atom_type_scat_length_neutron      
    _atom_type_scat_source          
Cu     0.77180 V.F._Sears_Neutron_News_3_26_(1992)
O      0.58030 V.F._Sears_Neutron_News_3_26_(1992)
C      0.66460 V.F._Sears_Neutron_News_3_26_(1992)
H     -0.37390 V.F._Sears_Neutron_News_3_26_(1992)
N      0.93600 V.F._Sears_Neutron_News_3_26_(1992)
D      0.66710 V.F._Sears_Neutron_News_3_26_(1992)
 
#=============================================================================
 
# POWDER SPECIMEN AND CRYSTAL DATA
 
_symmetry_cell_setting                Cubic
_symmetry_space_group_name_H-M       'F m -3 m'
_symmetry_space_group_name_Hall      '-F 4 2 3'
 
loop_
    _symmetry_equiv_pos_as_xyz   #<--must include 'x,y,z'
'x,y,z'
'x,-y,-z'
'-x,y,-z'
'-x,-y,z'
'y,z,x'
'-y,-z,x'
'y,-z,-x'
'-y,z,-x'
'z,x,y'
'-z,x,-y'
'-z,-x,y'
'z,-x,-y'
'y,x,z'
'-y,x,-z'
'y,-x,-z'
'-y,-x,z'
'z,y,x'
'-z,-y,x'
'-z,y,-x'
'z,-y,-x'
'x,z,y'
'x,-z,-y'
'-x,-z,y'
'-x,z,-y'
'-x,-y,-z'
'-x,y,z'
'x,-y,z'
'x,y,-z'
'-y,-z,-x'
'y,z,-x'
'-y,z,x'
'y,-z,x'
'-z,-x,-y'
'z,-x,y'
'z,x,-y'
'-z,x,y'
'-y,-x,-z'
'y,-x,z'
'-y,x,z'
'y,x,-z'
'-z,-y,-x'
'z,y,-x'
'z,-y,x'
'-z,y,x'
'-x,-z,-y'
'-x,z,y'
'x,z,-y'
'x,-z,y'
'x+1/2,y+1/2,z'
'x+1/2,-y+1/2,-z'
'-x+1/2,y+1/2,-z'
'-x+1/2,-y+1/2,z'
'y+1/2,z+1/2,x'
'-y+1/2,-z+1/2,x'
'y+1/2,-z+1/2,-x'
'-y+1/2,z+1/2,-x'
'z+1/2,x+1/2,y'
'-z+1/2,x+1/2,-y'
'-z+1/2,-x+1/2,y'
'z+1/2,-x+1/2,-y'
'y+1/2,x+1/2,z'
'-y+1/2,x+1/2,-z'
'y+1/2,-x+1/2,-z'
'-y+1/2,-x+1/2,z'
'z+1/2,y+1/2,x'
'-z+1/2,-y+1/2,x'
'-z+1/2,y+1/2,-x'
'z+1/2,-y+1/2,-x'
'x+1/2,z+1/2,y'
'x+1/2,-z+1/2,-y'
'-x+1/2,-z+1/2,y'
'-x+1/2,z+1/2,-y'
'-x+1/2,-y+1/2,-z'
'-x+1/2,y+1/2,z'
'x+1/2,-y+1/2,z'
'x+1/2,y+1/2,-z'
'-y+1/2,-z+1/2,-x'
'y+1/2,z+1/2,-x'
'-y+1/2,z+1/2,x'
'y+1/2,-z+1/2,x'
'-z+1/2,-x+1/2,-y'
'z+1/2,-x+1/2,y'
'z+1/2,x+1/2,-y'
'-z+1/2,x+1/2,y'
'-y+1/2,-x+1/2,-z'
'y+1/2,-x+1/2,z'
'-y+1/2,x+1/2,z'
'y+1/2,x+1/2,-z'
'-z+1/2,-y+1/2,-x'
'z+1/2,y+1/2,-x'
'z+1/2,-y+1/2,x'
'-z+1/2,y+1/2,x'
'-x+1/2,-z+1/2,-y'
'-x+1/2,z+1/2,y'
'x+1/2,z+1/2,-y'
'x+1/2,-z+1/2,y'
'x+1/2,y,z+1/2'
'x+1/2,-y,-z+1/2'
'-x+1/2,y,-z+1/2'
'-x+1/2,-y,z+1/2'
'y+1/2,z,x+1/2'
'-y+1/2,-z,x+1/2'
'y+1/2,-z,-x+1/2'
'-y+1/2,z,-x+1/2'
'z+1/2,x,y+1/2'
'-z+1/2,x,-y+1/2'
'-z+1/2,-x,y+1/2'
'z+1/2,-x,-y+1/2'
'y+1/2,x,z+1/2'
'-y+1/2,x,-z+1/2'
'y+1/2,-x,-z+1/2'
'-y+1/2,-x,z+1/2'
'z+1/2,y,x+1/2'
'-z+1/2,-y,x+1/2'
'-z+1/2,y,-x+1/2'
'z+1/2,-y,-x+1/2'
'x+1/2,z,y+1/2'
'x+1/2,-z,-y+1/2'
'-x+1/2,-z,y+1/2'
'-x+1/2,z,-y+1/2'
'-x+1/2,-y,-z+1/2'
'-x+1/2,y,z+1/2'
'x+1/2,-y,z+1/2'
'x+1/2,y,-z+1/2'
'-y+1/2,-z,-x+1/2'
'y+1/2,z,-x+1/2'
'-y+1/2,z,x+1/2'
'y+1/2,-z,x+1/2'
'-z+1/2,-x,-y+1/2'
'z+1/2,-x,y+1/2'
'z+1/2,x,-y+1/2'
'-z+1/2,x,y+1/2'
'-y+1/2,-x,-z+1/2'
'y+1/2,-x,z+1/2'
'-y+1/2,x,z+1/2'
'y+1/2,x,-z+1/2'
'-z+1/2,-y,-x+1/2'
'z+1/2,y,-x+1/2'
'z+1/2,-y,x+1/2'
'-z+1/2,y,x+1/2'
'-x+1/2,-z,-y+1/2'
'-x+1/2,z,y+1/2'
'x+1/2,z,-y+1/2'
'x+1/2,-z,y+1/2'
'x,y+1/2,z+1/2'
'x,-y+1/2,-z+1/2'
'-x,y+1/2,-z+1/2'
'-x,-y+1/2,z+1/2'
'y,z+1/2,x+1/2'
'-y,-z+1/2,x+1/2'
'y,-z+1/2,-x+1/2'
'-y,z+1/2,-x+1/2'
'z,x+1/2,y+1/2'
'-z,x+1/2,-y+1/2'
'-z,-x+1/2,y+1/2'
'z,-x+1/2,-y+1/2'
'y,x+1/2,z+1/2'
'-y,x+1/2,-z+1/2'
'y,-x+1/2,-z+1/2'
'-y,-x+1/2,z+1/2'
'z,y+1/2,x+1/2'
'-z,-y+1/2,x+1/2'
'-z,y+1/2,-x+1/2'
'z,-y+1/2,-x+1/2'
'x,z+1/2,y+1/2'
'x,-z+1/2,-y+1/2'
'-x,-z+1/2,y+1/2'
'-x,z+1/2,-y+1/2'
'-x,-y+1/2,-z+1/2'
'-x,y+1/2,z+1/2'
'x,-y+1/2,z+1/2'
'x,y+1/2,-z+1/2'
'-y,-z+1/2,-x+1/2'
'y,z+1/2,-x+1/2'
'-y,z+1/2,x+1/2'
'y,-z+1/2,x+1/2'
'-z,-x+1/2,-y+1/2'
'z,-x+1/2,y+1/2'
'z,x+1/2,-y+1/2'
'-z,x+1/2,y+1/2'
'-y,-x+1/2,-z+1/2'
'y,-x+1/2,z+1/2'
'-y,x+1/2,z+1/2'
'y,x+1/2,-z+1/2'
'-z,-y+1/2,-x+1/2'
'z,y+1/2,-x+1/2'
'z,-y+1/2,x+1/2'
'-z,y+1/2,x+1/2'
'-x,-z+1/2,-y+1/2'
'-x,z+1/2,y+1/2'
'x,z+1/2,-y+1/2'
'x,-z+1/2,y+1/2'
 
_cell_length_a                       46.436(4)
_cell_length_b                       46.436(4)
_cell_length_c                       46.436(4)
_cell_angle_alpha                    90.0000
_cell_angle_beta                     90.0000
_cell_angle_gamma                    90.0000
_cell_volume                         100128(17)
_cell_formula_units_Z                24
_cell_measurement_temperature        111 K
_cell_special_details
 
_pd_spec_mounting of the sample   Aluminum sample holder
_pd_spec_mount_mode               transmission       
_pd_spec_shape                    cylinder       
_pd_prep_pressure                 0.471 kPa
_pd_prep_temperature              111 K
 
#=============================================================================
 
# EXPERIMENTAL DATA
 
EXPERIMENTAL DATA
  
_pd_instr_location       ;Department Sample Environments, Helmholtz-Zentrum Berlin f�r Materialien und Energie, Hahn-Meitner-Platz 1, 14109 Berlin, Germany; 
_diffrn_source           'nuclear reactor' 
_diffrn_radiation_type   'Constant Wavelength Neutron Diffraction' 
_diffrn_radiation_wavelength           2.8172 A
_diffrn_source_type      E9-FIREPOD at the BER II neutron source of the Helmholtz Zentrum Berlin
 
_pd_meas_number_of_points         2017
_pd_meas_2theta_range_min         -9.40873
_pd_meas_2theta_range_max         141.79128
_pd_meas_2theta_range_inc         0.075000
 
#=============================================================================
 
# REFINEMENT DATA
 
#  The following profile R-factors are NOT CORRECTED for background
#  The sum is extended to all non-excluded points.
#  These are the current CIF standard
 
_pd_proc_ls_prof_R_factor                3.0208
_pd_proc_ls_prof_wR_factor               3.9509
_pd_proc_ls_prof_wR_expected             3.6000
 
#  The following profile R-factors are CORRECTED for background
#  The sum is extended to all non-excluded points.
#  These items are not in the current CIF standard, but are defined above
 
_pd_proc_ls_prof_cR_factor               14.9682
_pd_proc_ls_prof_cwR_factor              11.2746
_pd_proc_ls_prof_cwR_expected            10.2731
 
#  The following items are not in the CIF standard, but are defined above
 
_pd_proc_ls_prof_chi2                 1.2045
_pd_proc_ls_prof_echi2                1.2045
 
#  Items related to LS refinement
 
_refine_ls_R_I_factor                 2.8397
_refine_ls_number_reflns                  1000
_refine_ls_number_parameters                51
_refine_ls_number_restraints                 0
 
# The following four items apply to angular dispersive measurements.
# 2theta minimum, maximum and increment (in degrees) are for the 
# intensities used in the refinement.
 
_pd_proc_2theta_range_min               -9.4087
_pd_proc_2theta_range_max              141.7913
_pd_proc_2theta_range_inc              0.075000
_pd_proc_wavelength                    2.816000
 
_pd_block_diffractogram_id        ?  # The id used for the block containing
                                     # the powder pattern profile (section 11)
 
# Give appropriate details in the next two text fields.
 
_pd_proc_info_excluded_regions    ?
_pd_proc_info_data_reduction      ?
 
# The following items are used to identify the programs used.
 
_computing_data_collection           ?
_computing_structure_solution        ?
_computing_structure_refinement      FULLPROF
_computing_molecular_graphics        ?
_computing_publication_material      ?
 
#=============================================================================
 
# ATOMIC COORDINATES AND DISPLACEMENT PARAMETERS
 
loop_
    _atom_site_label
    _atom_site_fract_x
    _atom_site_fract_y
    _atom_site_fract_z
    _atom_site_U_iso_or_equiv
    _atom_site_occupancy
    _atom_site_adp_type
    _atom_site_type_symbol
 CuA  0.00000  0.00000  0.35040  0.01299  1.00000 Uiso Cu    
 CuB  0.00000  0.00000  0.29560  0.01299  1.00000 Uiso Cu    
 OA  0.00000  0.04041  0.34750  0.01316  1.00000 Uiso O     
 OB  0.00000  0.04240  0.29930  0.01316  1.00000 Uiso O     
 CA  0.00000  0.05550  0.32360  0.01408  1.00000 Uiso C     
 CB  0.00000  0.08810  0.32440  0.01408  1.00000 Uiso C     
 CC  0.00000  0.10400  0.34990  0.01408  1.00000 Uiso C     
 HC  0.00000  0.09437  0.36818  0.04711  1.00000 Uiso H     
 CD  0.00000  0.13410  0.34850  0.01408  1.00000 Uiso C     
 CE  0.00000  0.14640  0.32100  0.01408  1.00000 Uiso C     
 CF  0.00000  0.13100  0.29500  0.01408  1.00000 Uiso C     
 HF  0.00000  0.14059  0.27663  0.04711  1.00000 Uiso H     
 CG  0.00000  0.10110  0.29720  0.01408  1.00000 Uiso C     
 HG  0.00000  0.08949  0.28016  0.04711  1.00000 Uiso H     
 NA  0.00000  0.17690  0.32310  0.01316  1.00000 Uiso N     
 CH  0.00000  0.19870  0.30130  0.01408  1.00000 Uiso C     
 CI  0.02410  0.21690  0.29970  0.01408  0.50000 Uiso C     
 HI  0.03991  0.21474  0.31282  0.04711  0.50000 Uiso H     
 CJ  0.02410  0.23820  0.27850  0.01408  0.50000 Uiso C     
 HJ  0.04005  0.25122  0.27643  0.04711  0.50000 Uiso H     
 CK  0.00000  0.23980  0.26020  0.01408  1.00000 Uiso C     
 AD1  0.02182  0.02182  0.41981  0.01408  0.324(13) Uiso C     
 AD2  0.04143  0.03034  0.41730  0.01900  0.162(6) Uiso D     
 AD3  0.01723  0.02044  0.44079  0.01900  0.162(6) Uiso D     
 AD4  0.02136  0.00216  0.41106  0.01900  0.162(6) Uiso D     
 AD5  0.00726  0.03434  0.41009  0.01900  0.162(6) Uiso D     
 BD1  0.08702  0.08702  0.43858  0.01408  0.2803(9) Uiso C     
 BD2  0.08755  0.08440  0.45993  0.01900  0.1402(5) Uiso D     
 BD3  0.08286  0.10763  0.43398  0.01900  0.1402(5) Uiso D     
 BD4  0.07161  0.07455  0.43020  0.01900  0.1402(5) Uiso D     
 BD5  0.10606  0.08150  0.43020  0.01900  0.1402(5) Uiso D     
 CD1  0.07616  0.16468  0.39687  0.01408  0.386(10) Uiso C     
 CD2  0.06446  0.18263  0.39886  0.01900  0.386(10) Uiso D     
 CD3  0.07440  0.15716  0.37678  0.01900  0.386(10) Uiso D     
 CD4  0.06898  0.14986  0.41073  0.01900  0.386(10) Uiso D     
 CD5  0.09680  0.16906  0.40111  0.01900  0.386(10) Uiso D     
 DD1  0.00374  0.00374  0.22505  0.01408  0.1384(5) Uiso C     
 DD2 -0.0051 -0.0138  0.21635  0.01900  0.0692(2) Uiso D     
 DD3 -0.0051  0.02131  0.21635  0.01900  0.0692(2) Uiso D     
 DD4  0.02491  0.00374  0.22119  0.01900  0.0692(2) Uiso D     
 DD5  0.00032  0.00374  0.24630  0.01900  0.1384(5) Uiso D     
 
loop_
    _atom_site_aniso_label 
    _atom_site_aniso_U_11  
    _atom_site_aniso_U_22  
    _atom_site_aniso_U_33  
    _atom_site_aniso_U_12  
    _atom_site_aniso_U_13  
    _atom_site_aniso_U_23  
    _atom_site_aniso_type_symbol
 
# Note: if the displacement parameters were refined anisotropically
# the U matrices should be given as for single-crystal studies.
 
#=============================================================================
  
# The following lines are used to test the character set of files sent by     
# network email or other means. They are not part of the CIF data set.        
# abcdefghijklmnopqrstuvwxyzABCDEFGHIJKLMNOPQRSTUVWXYZ0123456789              
# !@#$%^&*()_+{}:"~<>?|\-=[];'`,./ 
