# Supplementary material for: Towards general network architecture design criteria for negative gas adsorption transitions in ultraporous frameworks
Source: Nat Commun. 2019 Aug 12;10:3632. doi: 10.1038/s41467-019-11565-3 (PMC6690989; doi:10.1038/s41467-019-11565-3)
Supplement: Supplementary file 4 — Supplementary Data 2 [file 41467_2019_11565_MOESM4_ESM.zip › Neutron powder diffraction cifs/DUT-50_111K_569-CD4.cif]

# FullProf-generated CIF output file  (version: December 2016)      
 
_publ_contact_author_name            Stefan Kaskel  
_publ_contact_author_address         Faculty of Chemistry and Food Chemistry, TU Dresden, Bergstrasse 66, 01062 Dresden, Germany
_publ_contact_author_email           stefan.kaskel@tu-dresden.de
_publ_contact_author_fax             +49 351 463-37287
_publ_contact_author_phone           +49 351 463-35955
  
 
# Definition of non standard CIF items (Reliability indices used in FULLPROF)  
 
loop_ 
_publ_manuscript_incl_extra_item
_publ_manuscript_incl_extra_info
_publ_manuscript_incl_extra_defn
#      Name                               Explanation                 Standard?
#     ------                              -----------                 ---------
 '_pd_proc_ls_prof_cR_factor'    'Prof. R-factor CORRECTED for background'   no
 '_pd_proc_ls_prof_cwR_factor'   'wProf.R-factor CORRECTED for background'   no
 '_pd_proc_ls_prof_cwR_expected' 'wProf.Expected CORRECTED for background'   no
 '_pd_proc_ls_prof_chi2'         'Chi-square for all considered points'      no
 '_pd_proc_ls_prof_echi2'        'Chi-2 for points with Bragg contribution'  no
#=============================================================================
 
_publ_section_title 'DUT-50_111K_569-CD4'

 
_chemical_name_common            DUT-50
_chemical_formula_sum            C46 H24 Cu2 N2 O8 C569 D2276
 
loop_
    _atom_type_symbol               
    _atom_type_scat_length_neutron      
    _atom_type_scat_source          
Cu     0.77180 V.F._Sears_Neutron_News_3_26_(1992)
O      0.58030 V.F._Sears_Neutron_News_3_26_(1992)
C      0.66460 V.F._Sears_Neutron_News_3_26_(1992)
H     -0.37390 V.F._Sears_Neutron_News_3_26_(1992)
N      0.93600 V.F._Sears_Neutron_News_3_26_(1992)
D      0.66710 V.F._Sears_Neutron_News_3_26_(1992)
  
#=============================================================================
 
# POWDER SPECIMEN AND CRYSTAL DATA
 
_symmetry_cell_setting                Cubic
_symmetry_space_group_name_H-M       'F m -3 m'
_symmetry_space_group_name_Hall      '-F 4 2 3'
 
loop_
    _symmetry_equiv_pos_as_xyz   #<--must include 'x,y,z'
'x,y,z'
'x,-y,-z'
'-x,y,-z'
'-x,-y,z'
'y,z,x'
'-y,-z,x'
'y,-z,-x'
'-y,z,-x'
'z,x,y'
'-z,x,-y'
'-z,-x,y'
'z,-x,-y'
'y,x,z'
'-y,x,-z'
'y,-x,-z'
'-y,-x,z'
'z,y,x'
'-z,-y,x'
'-z,y,-x'
'z,-y,-x'
'x,z,y'
'x,-z,-y'
'-x,-z,y'
'-x,z,-y'
'-x,-y,-z'
'-x,y,z'
'x,-y,z'
'x,y,-z'
'-y,-z,-x'
'y,z,-x'
'-y,z,x'
'y,-z,x'
'-z,-x,-y'
'z,-x,y'
'z,x,-y'
'-z,x,y'
'-y,-x,-z'
'y,-x,z'
'-y,x,z'
'y,x,-z'
'-z,-y,-x'
'z,y,-x'
'z,-y,x'
'-z,y,x'
'-x,-z,-y'
'-x,z,y'
'x,z,-y'
'x,-z,y'
'x+1/2,y+1/2,z'
'x+1/2,-y+1/2,-z'
'-x+1/2,y+1/2,-z'
'-x+1/2,-y+1/2,z'
'y+1/2,z+1/2,x'
'-y+1/2,-z+1/2,x'
'y+1/2,-z+1/2,-x'
'-y+1/2,z+1/2,-x'
'z+1/2,x+1/2,y'
'-z+1/2,x+1/2,-y'
'-z+1/2,-x+1/2,y'
'z+1/2,-x+1/2,-y'
'y+1/2,x+1/2,z'
'-y+1/2,x+1/2,-z'
'y+1/2,-x+1/2,-z'
'-y+1/2,-x+1/2,z'
'z+1/2,y+1/2,x'
'-z+1/2,-y+1/2,x'
'-z+1/2,y+1/2,-x'
'z+1/2,-y+1/2,-x'
'x+1/2,z+1/2,y'
'x+1/2,-z+1/2,-y'
'-x+1/2,-z+1/2,y'
'-x+1/2,z+1/2,-y'
'-x+1/2,-y+1/2,-z'
'-x+1/2,y+1/2,z'
'x+1/2,-y+1/2,z'
'x+1/2,y+1/2,-z'
'-y+1/2,-z+1/2,-x'
'y+1/2,z+1/2,-x'
'-y+1/2,z+1/2,x'
'y+1/2,-z+1/2,x'
'-z+1/2,-x+1/2,-y'
'z+1/2,-x+1/2,y'
'z+1/2,x+1/2,-y'
'-z+1/2,x+1/2,y'
'-y+1/2,-x+1/2,-z'
'y+1/2,-x+1/2,z'
'-y+1/2,x+1/2,z'
'y+1/2,x+1/2,-z'
'-z+1/2,-y+1/2,-x'
'z+1/2,y+1/2,-x'
'z+1/2,-y+1/2,x'
'-z+1/2,y+1/2,x'
'-x+1/2,-z+1/2,-y'
'-x+1/2,z+1/2,y'
'x+1/2,z+1/2,-y'
'x+1/2,-z+1/2,y'
'x+1/2,y,z+1/2'
'x+1/2,-y,-z+1/2'
'-x+1/2,y,-z+1/2'
'-x+1/2,-y,z+1/2'
'y+1/2,z,x+1/2'
'-y+1/2,-z,x+1/2'
'y+1/2,-z,-x+1/2'
'-y+1/2,z,-x+1/2'
'z+1/2,x,y+1/2'
'-z+1/2,x,-y+1/2'
'-z+1/2,-x,y+1/2'
'z+1/2,-x,-y+1/2'
'y+1/2,x,z+1/2'
'-y+1/2,x,-z+1/2'
'y+1/2,-x,-z+1/2'
'-y+1/2,-x,z+1/2'
'z+1/2,y,x+1/2'
'-z+1/2,-y,x+1/2'
'-z+1/2,y,-x+1/2'
'z+1/2,-y,-x+1/2'
'x+1/2,z,y+1/2'
'x+1/2,-z,-y+1/2'
'-x+1/2,-z,y+1/2'
'-x+1/2,z,-y+1/2'
'-x+1/2,-y,-z+1/2'
'-x+1/2,y,z+1/2'
'x+1/2,-y,z+1/2'
'x+1/2,y,-z+1/2'
'-y+1/2,-z,-x+1/2'
'y+1/2,z,-x+1/2'
'-y+1/2,z,x+1/2'
'y+1/2,-z,x+1/2'
'-z+1/2,-x,-y+1/2'
'z+1/2,-x,y+1/2'
'z+1/2,x,-y+1/2'
'-z+1/2,x,y+1/2'
'-y+1/2,-x,-z+1/2'
'y+1/2,-x,z+1/2'
'-y+1/2,x,z+1/2'
'y+1/2,x,-z+1/2'
'-z+1/2,-y,-x+1/2'
'z+1/2,y,-x+1/2'
'z+1/2,-y,x+1/2'
'-z+1/2,y,x+1/2'
'-x+1/2,-z,-y+1/2'
'-x+1/2,z,y+1/2'
'x+1/2,z,-y+1/2'
'x+1/2,-z,y+1/2'
'x,y+1/2,z+1/2'
'x,-y+1/2,-z+1/2'
'-x,y+1/2,-z+1/2'
'-x,-y+1/2,z+1/2'
'y,z+1/2,x+1/2'
'-y,-z+1/2,x+1/2'
'y,-z+1/2,-x+1/2'
'-y,z+1/2,-x+1/2'
'z,x+1/2,y+1/2'
'-z,x+1/2,-y+1/2'
'-z,-x+1/2,y+1/2'
'z,-x+1/2,-y+1/2'
'y,x+1/2,z+1/2'
'-y,x+1/2,-z+1/2'
'y,-x+1/2,-z+1/2'
'-y,-x+1/2,z+1/2'
'z,y+1/2,x+1/2'
'-z,-y+1/2,x+1/2'
'-z,y+1/2,-x+1/2'
'z,-y+1/2,-x+1/2'
'x,z+1/2,y+1/2'
'x,-z+1/2,-y+1/2'
'-x,-z+1/2,y+1/2'
'-x,z+1/2,-y+1/2'
'-x,-y+1/2,-z+1/2'
'-x,y+1/2,z+1/2'
'x,-y+1/2,z+1/2'
'x,y+1/2,-z+1/2'
'-y,-z+1/2,-x+1/2'
'y,z+1/2,-x+1/2'
'-y,z+1/2,x+1/2'
'y,-z+1/2,x+1/2'
'-z,-x+1/2,-y+1/2'
'z,-x+1/2,y+1/2'
'z,x+1/2,-y+1/2'
'-z,x+1/2,y+1/2'
'-y,-x+1/2,-z+1/2'
'y,-x+1/2,z+1/2'
'-y,x+1/2,z+1/2'
'y,x+1/2,-z+1/2'
'-z,-y+1/2,-x+1/2'
'z,y+1/2,-x+1/2'
'z,-y+1/2,x+1/2'
'-z,y+1/2,x+1/2'
'-x,-z+1/2,-y+1/2'
'-x,z+1/2,y+1/2'
'x,z+1/2,-y+1/2'
'x,-z+1/2,y+1/2'
 
_cell_length_a                       52.808(7)
_cell_length_b                       52.808(7)
_cell_length_c                       52.808(7)
_cell_angle_alpha                    90.0000
_cell_angle_beta                     90.0000
_cell_angle_gamma                    90.0000
_cell_volume                         147265(32)
_cell_formula_units_Z                24
_cell_measurement_temperature        111 K
_cell_special_details
 
_pd_spec_mounting of the sample   Aluminum sample holder
_pd_spec_mount_mode               transmission       
_pd_spec_shape                    cylinder       
_pd_prep_pressure                 11.9 kPa
_pd_prep_temperature              111 K
 
#=============================================================================
 
# EXPERIMENTAL DATA
   
_pd_instr_location       ;Department Sample Environments, Helmholtz-Zentrum Berlin f�r Materialien und Energie, Hahn-Meitner-Platz 1, 14109 Berlin, Germany; 
_diffrn_source           'nuclear reactor' 
_diffrn_radiation_type   'Constant Wavelength Neutron Diffraction' 
_diffrn_radiation_wavelength           2.8172 A
_diffrn_source_type      E9-FIREPOD at the BER II neutron source of the Helmholtz Zentrum Berlin
 
_pd_meas_number_of_points         2017
_pd_meas_2theta_range_min         -9.40873
_pd_meas_2theta_range_max         141.79128
_pd_meas_2theta_range_inc         0.075000
 
#=============================================================================
 
# REFINEMENT DATA
 
 
#  The following profile R-factors are NOT CORRECTED for background
#  The sum is extended to all non-excluded points.
#  These are the current CIF standard
 
_pd_proc_ls_prof_R_factor                3.6835
_pd_proc_ls_prof_wR_factor               4.8720
_pd_proc_ls_prof_wR_expected             3.4400
 
#  The following profile R-factors are CORRECTED for background
#  The sum is extended to all non-excluded points.
#  These items are not in the current CIF standard, but are defined above
 
_pd_proc_ls_prof_cR_factor               15.2364
_pd_proc_ls_prof_cwR_factor              12.0619
_pd_proc_ls_prof_cwR_expected             8.5166
 
#  The following items are not in the CIF standard, but are defined above
 
_pd_proc_ls_prof_chi2                 2.0059
_pd_proc_ls_prof_echi2                2.0059
 
#  Items related to LS refinement
 
_refine_ls_R_I_factor                 3.3714
_refine_ls_number_reflns                  1432
_refine_ls_number_parameters                69
_refine_ls_number_restraints                 0
 
# The following four items apply to angular dispersive measurements.
# 2theta minimum, maximum and increment (in degrees) are for the 
# intensities used in the refinement.
 
_pd_proc_2theta_range_min               -9.4087
_pd_proc_2theta_range_max              141.7913
_pd_proc_2theta_range_inc              0.075000
_pd_proc_wavelength                    2.816000
 
 
# The following items are used to identify the programs used.
 
_computing_structure_refinement      FULLPROF
 
#=============================================================================
 
# ATOMIC COORDINATES AND DISPLACEMENT PARAMETERS
 
loop_
    _atom_site_label
    _atom_site_fract_x
    _atom_site_fract_y
    _atom_site_fract_z
    _atom_site_U_iso_or_equiv
    _atom_site_occupancy
    _atom_site_adp_type
    _atom_site_type_symbol
 CuA  0.00000  0.00000  0.36786  0.01299  1.00000 Uiso Cu    
 CuB  0.00000  0.00000  0.31786  0.01299  1.00000 Uiso Cu    
 OA  0.00000  0.03667  0.36410  0.01316  1.00000 Uiso O     
 OB  0.00000  0.03640  0.32170  0.01316  1.00000 Uiso O     
 NA  0.00000  0.15413  0.34587  0.01316  1.00000 Uiso N     
 CA  0.00000  0.04761  0.34295  0.01408  1.00000 Uiso C     
 CB  0.00000  0.07581  0.34276  0.01408  1.00000 Uiso C     
 CC  0.00000  0.08978  0.36513  0.01408  1.00000 Uiso C     
 HC  0.00000  0.08142  0.38070  0.04711  1.00000 Uiso H     
 CD  0.00000  0.11591  0.36464  0.01408  1.00000 Uiso C     
 CE  0.00000  0.12848  0.34150  0.01408  1.00000 Uiso C     
 CF  0.00000  0.11548  0.31819  0.01408  1.00000 Uiso C     
 HF  0.00000  0.12408  0.30280  0.04711  1.00000 Uiso H     
 CG  0.00000  0.08972  0.31925  0.01408  1.00000 Uiso C     
 HG  0.00000  0.08069  0.30410  0.04711  1.00000 Uiso H     
 CH  0.00000  0.17419  0.32582  0.01408  1.00000 Uiso C     
 CI  0.01959  0.19147  0.32550  0.01408  0.50000 Uiso C     
 HI  0.03271  0.19067  0.33730  0.04711  0.50000 Uiso H     
 CJ  0.01923  0.21045  0.30646  0.01408  0.50000 Uiso C     
 HJ  0.03198  0.22260  0.30580  0.04711  0.50000 Uiso H     
 CK  0.00000  0.21100  0.28901  0.01408  1.00000 Uiso C     
 CL  0.00000  0.23071  0.26927  0.01408  1.00000 Uiso C     
 CM  0.01898  0.24811  0.26740  0.01408  0.50000 Uiso C     
 HM  0.03229  0.24750  0.27900  0.04711  0.50000 Uiso H     
 AD1  0.02565  0.06478  0.39720  0.01408  0.651(20) Uiso C     
 AD2  0.02503  0.05382  0.41262  0.01900  0.651(20) Uiso D     
 AD3  0.04360  0.06959  0.39360  0.01900  0.651(20) Uiso D     
 AD4  0.01541  0.08042  0.40016  0.01900  0.651(20) Uiso D     
 AD5  0.01857  0.05530  0.38243  0.01900  0.651(20) Uiso D     
 BD1  0.12241  0.07566  0.34224  0.01408  0.67(4) Uiso C     
 BD2  0.12740  0.08428  0.35833  0.01900  0.67(4) Uiso D     
 BD3  0.12968  0.05819  0.34193  0.01900  0.67(4) Uiso D     
 BD4  0.12902  0.08551  0.32749  0.01900  0.67(4) Uiso D     
 BD5  0.10354  0.07466  0.34121  0.01900  0.67(4) Uiso D     
 CD1  0.14852  0.04426  0.26688  0.01408  0.79(5) Uiso C     
 CD2  0.16051  0.04723  0.28122  0.01900  0.79(5) Uiso D     
 CD3  0.15299  0.05566  0.25245  0.01900  0.79(5) Uiso D     
 CD4  0.13085  0.04792  0.27257  0.01900  0.79(5) Uiso D     
 CD5  0.14973  0.02622  0.26128  0.01900  0.79(5) Uiso D     
 DD1  0.22133  0.04777  0.41810  0.01408  0.86(5) Uiso C     
 DD2  0.22565  0.03014  0.41273  0.01900  0.86(5) Uiso D     
 DD3  0.20264  0.05038  0.41673  0.01900  0.86(5) Uiso D     
 DD4  0.23026  0.06014  0.40690  0.01900  0.86(5) Uiso D     
 DD5  0.22677  0.05042  0.43603  0.01900  0.86(5) Uiso D     
 
loop_
    _atom_site_aniso_label 
    _atom_site_aniso_U_11  
    _atom_site_aniso_U_22  
    _atom_site_aniso_U_33  
    _atom_site_aniso_U_12  
    _atom_site_aniso_U_13  
    _atom_site_aniso_U_23  
    _atom_site_aniso_type_symbol
 
# Note: if the displacement parameters were refined anisotropically
# the U matrices should be given as for single-crystal studies.
 
#=============================================================================
 

# The following lines are used to test the character set of files sent by     
# network email or other means. They are not part of the CIF data set.        
# abcdefghijklmnopqrstuvwxyzABCDEFGHIJKLMNOPQRSTUVWXYZ0123456789              
# !@#$%^&*()_+{}:"~<>?|\-=[];'`,./ 
